# Supplementary material for: Glucose metabolism sustains heme-induced Trypanosoma cruzi epimastigote growth in vitro
Source: PLoS Negl Trop Dis. 2023 Nov 10;17(11):e0011725. doi: 10.1371/journal.pntd.0011725 (PMC10664871; doi:10.1371/journal.pntd.0011725)
Supplement: S1 Table — The data is from the heme treated epimastigote extract (generated by COLMAR). The columns show the proton and carbon chemical shift peak values, the peak amplitude values and compound names. (XLSX) [file pntd.0011725.s004.xlsx]

## Sheet: S1_TOCSY_PEAK REPORT
TOCSY_Peak report_from parasite sample
Proton	Carbon	Amplitude	Compound names
-0.264	0.210	153041830
-0.258	0.210	150290770
-0.253	0.210	154523190
-0.237	0.220	163293770
-0.229	0.220	170138020
-0.225	0.210	144181330
-0.219	0.210	172187860
-0.212	0.230	158397300
-0.204	0.220	169203530
-0.199	0.220	168243890
-0.192	0.280	127632160
-0.191	0.210	169411440
-0.185	0.210	193149920
-0.173	0.210	208279130
-0.168	0.210	181923800
-0.165	0.210	187476500
-0.164	0.210	191299340
-0.157	0.210	207022800
-0.153	0.200	191640590
-0.150	0.610	138773450
-0.148	0.210	218246860
-0.144	0.210	220384200
-0.140	0.210	241922110
-0.138	0.290	136865940
-0.133	0.210	261919000
-0.129	0.210	231503950
-0.129	-0.120	158500300
-0.125	-0.120	502406780
-0.124	0.210	268771340
-0.121	-0.260	225312920
-0.121	0.020	406171500
-0.120	-0.120	10117644000
-0.118	10960	272506840
-0.118	-0.350	288609630
-0.118	-1380	177713640
-0.117	0.210	287078000
-0.115	-0.120	571033940
-0.113	0.210	281328280
-0.111	-0.120	206093830
-0.105	0.210	349506060
-0.103	0.620	159625280
-0.100	0.210	328678940
-0.097	0.210	345264310
-0.093	0.210	357238910
-0.089	0.210	356321160
-0.085	0.210	384651590
-0.081	0.210	360826310
-0.077	0.210	423394060
-0.072	0.210	473657340
-0.068	0.210	456387750
-0.064	0.210	517182840
-0.061	0.210	539864940
-0.057	0.210	588883560
-0.053	0.210	643676630
-0.049	0.210	678561130
-0.047	0.620	293281970
-0.045	0.210	765489000
-0.041	0.210	811331750
-0.039	0.620	351317590
-0.037	0.210	899331250
-0.033	0.210	1075444380
-0.029	0.210	1207629250
-0.025	0.210	1367540000
-0.021	0.210	1681795750
-0.017	0.210	2142691250
-0.013	0.210	2912576250
-0.011	1460	2104517000
-0.009	0.210	4402866500
-0.007	-0.010	46477908000
-0.005	0.200	7710861500
-0.005	0.260	7425906500
-0.005	3180	7778883000
-0.004	2930	9210491000
-0.004	1470	15284080000
-0.002	0.270	24633040000
-0.001	0.130	102076584000
-0.001	-0.130	112133768000
0.000	0.000	2341509376000
0.001	-0.220	74512648000
0.002	-1620	40854588000
0.002	1470	19848490000
0.002	4790	125294248000
0.005	3180	7593549000
0.005	4790	31315386000
0.005	1470	5134244500
0.006	-0.220	8731837000
0.006	-0.310	6100593500
0.006	0.000	67886328000
0.009	4790	21317668000
0.012	-0.010	8969020000
0.013	4790	13562805000
0.013	-0.210	3719063250
0.013	-1620	5262309500
0.016	-0.010	5654830000
0.017	4790	10018458000
0.017	-1620	4022581000
0.017	-0.200	2807724750
0.020	0.130	1003914190
0.020	-0.020	4032981750
0.021	4790	8080947000
0.021	-1620	3229294500
0.021	-0.200	2236143250
0.024	0.120	845382690
0.024	-0.020	3155508500
0.025	4790	6661287000
0.025	-0.200	1868511750
0.028	-1620	2323195750
0.028	-0.020	2572191500
0.028	0.120	752570810
0.029	4790	5645271000
0.029	-0.200	1631473000
0.032	-0.020	2137773250
0.032	0.120	661661940
0.033	-0.200	1381538750
0.033	-1620	2019724130
0.033	4790	4936814500
0.033	-0.200	1406803500
0.036	-0.020	1834100380
0.036	0.120	608185630
0.037	-1620	1790119000
0.037	4790	4338272000
0.037	-0.200	1282958630
0.040	-0.020	1580604880
0.040	0.120	569910940
0.041	-1620	1641056380
0.041	4790	3843379250
0.041	-0.200	1115289380
0.044	-0.030	1401232000
0.044	0.120	512570090
0.044	-0.200	1038945500
0.045	4790	3485598500
0.047	-0.720	291644590
0.048	-0.030	1222437500
0.048	-0.030	1235790630
0.048	0.120	478796590
0.049	4790	3147605750
0.049	-1620	1344381380
0.049	-0.200	960006380
0.051	-0.710	274632880
0.052	-1620	1235506880
0.053	0.000	1170961750
0.053	-0.200	902894440
0.053	0.100	513226590
0.053	4790	2894568500
0.056	-0.030	1037830810
0.056	0.120	438758220
0.057	4790	2656856250
0.057	-0.200	800091000
0.057	-1620	1139438750
0.059	-0.710	233807170
0.060	-0.030	972542690
0.060	-1620	1086202880
0.060	4790	2479286750
0.061	0.120	384409500
0.061	-0.600	221396390
0.063	-0.710	214802410
0.064	-0.030	881429750
0.064	0.120	368784340
0.064	-0.200	700475310
0.065	4790	2277581500
0.067	-0.590	218993110
0.068	-0.200	660715250
0.068	-0.030	878187000
0.068	-1620	969562560
0.068	0.120	350647970
0.069	4790	2118562500
0.072	-0.030	804247630
0.072	0.120	337778840
0.073	-1620	906447630
0.073	4790	2002275880
0.076	-0.200	600470190
0.076	-0.030	732092690
0.077	-1620	838507750
0.077	4790	1882934630
0.077	0.120	354062030
0.077	-0.590	195872060
0.080	-1620	816789250
0.080	0.120	325317720
0.080	-0.030	703349060
0.080	4790	1750885750
0.081	-0.200	555049940
0.084	-0.030	669265380
0.084	-0.200	511956090
0.084	0.090	1161359880
0.085	-1620	784390440
0.085	4790	1690574630
0.086	-0.590	179968660
0.087	-0.710	160785280
0.088	-0.200	523878160
0.088	-0.030	670640500
0.089	4790	1597707750
0.090	-1620	723919880
0.090	0.100	815276250
0.092	-0.200	492822310
0.092	-0.030	597277560
0.093	4790	1519911130
0.096	-0.030	598553190
0.096	0.120	366775340
0.096	-0.200	480618590
0.096	-1620	660772060
0.096	4800	1424416380
0.100	-0.030	590686000
0.100	-0.200	460355880
0.100	-1620	642871940
0.101	0.120	407482910
0.101	4790	1365900750
0.104	-0.030	532156560
0.104	0.110	739931000
0.105	-1620	646049250
0.105	4800	1283256500
0.105	-0.200	443566560
0.108	-0.030	521412060
0.108	0.120	512621030
0.109	4790	1157115380
0.109	-1620	589405060
0.110	-0.200	385500250
0.111	-0.030	545937880
0.112	0.120	791297690
0.112	4800	1075982130
0.113	-1620	584359380
0.114	-0.190	371569190
0.116	-0.020	1152763380
0.117	0.120	10697997000
0.118	11440	257036580
0.119	-0.090	441605340
0.119	4790	1632294880
0.119	-0.200	434617060
0.120	-1620	570100190
0.122	-0.030	444073340
0.122	0.120	888910630
0.123	-0.190	384571380
0.124	-1620	510113030
0.125	-0.030	450125690
0.126	0.120	516727970
0.127	-0.710	138791840
0.127	-0.720	138507330
0.128	-1620	502973780
0.130	0.120	433492840
0.131	4790	1068539000
0.131	-0.200	366289590
0.132	-1620	494189910
0.132	-0.030	434838160
0.134	0.120	257674270
0.134	-0.290	151921090
0.135	-0.200	365121220
0.136	-0.030	422893090
0.136	-1620	495742660
0.136	-0.020	429340160
0.136	4790	1003737380
0.138	0.120	273255160
0.139	-0.190	337969000
0.140	-0.020	407642690
0.141	-1620	477867250
0.142	0.130	426003000
0.143	4790	908181250
0.144	-0.030	379389160
0.144	-0.030	382626840
0.145	-0.200	323098000
0.145	0.130	320285190
0.147	-1620	445663880
0.148	-0.010	459306880
0.150	0.150	3735756250
0.152	-0.050	382112630
0.152	4800	1026737250
0.152	-0.190	306052910
0.153	-1620	447743440
0.154	-0.020	397913780
0.155	-0.030	387556720
0.155	0.140	888662000
0.156	4800	870589000
0.158	-0.290	131527110
0.159	-1620	410886720
0.160	-0.190	272955500
0.160	-0.030	365235630
0.161	4790	812877440
0.161	0.140	501099380
0.164	-1620	403397530
0.165	-0.030	355761090
0.167	0.130	290528530
0.168	-0.190	270188440
0.168	-1620	419324810
0.171	0.130	196132390
0.171	-0.030	332823720
0.172	-1620	386459130
0.174	0.130	174646640
0.175	-0.030	328547720
0.175	-0.200	274945910
0.178	-1620	332499190
0.178	0.170	859920940
0.180	-0.030	351647410
0.180	-0.200	239199580
0.182	-1620	388739910
0.182	0.130	161767050
0.184	-0.200	244160050
0.185	-0.030	321569590
0.187	0.130	215507940
0.189	-0.190	246827780
0.189	-1620	345925090
0.191	0.130	164691170
0.191	0.130	160410170
0.191	-0.030	301661560
0.193	-0.200	245745840
0.194	0.130	183744920
0.197	-1620	359398970
0.197	-0.030	314424590
0.198	-0.190	236851110
0.198	0.120	125233160
0.202	0.120	139479590
0.203	-0.030	310612280
0.203	-0.190	236054800
0.205	-1620	329951690
0.206	-0.190	220448910
0.206	0.120	127695380
0.210	-1620	310744880
0.210	-0.200	224288630
0.211	-0.030	303036840
0.211	-0.030	301905840
0.213	-1620	304308060
0.218	-0.200	221679730
0.219	-1620	319102410
0.223	0.130	122611870
0.223	-0.200	196710440
0.227	-1620	294196810
0.227	-0.190	207760720
0.230	-1620	286245500
0.234	-0.030	278092840
0.235	-0.200	198961660
0.236	-1620	266113690
0.239	-0.190	198238270
0.240	-1620	306159160
0.247	-1620	273349440
0.247	-0.200	193907380
0.252	-0.030	277611590
0.253	-1620	279566470
0.255	-0.190	197811340
0.257	-1620	285739220
0.259	-0.190	195332410
0.262	0.120	125128100
0.262	-1620	268167440
0.263	-0.200	166357810
0.268	-0.200	199604580
0.270	-1620	245081890
0.273	-1610	242500420
0.275	-0.200	182570780
0.279	-0.200	160566050
0.281	-1620	238882580
0.285	-0.200	154811730
0.289	-0.200	163870330
0.290	-1620	245077580
0.294	-0.200	174046360
0.294	-1610	245093130
0.295	-0.200	174196050
0.299	-1610	237500560
0.302	-0.190	186177640
0.306	-1620	235348160
0.306	-0.200	169639390
0.311	-0.200	144507800
0.313	-1620	228498770
0.315	-0.190	156143940
0.316	-1610	224119780
0.320	-0.190	157027660
0.323	-1620	223215970
0.326	-0.200	154094420
0.328	-1620	216490140
0.329	-1620	216892340
0.331	-0.200	142693280
0.335	-0.200	139975780
0.336	-1620	210087840
0.340	-0.200	155043280
0.343	-1620	217479110
0.345	-0.200	143228200
0.349	-1620	197391480
0.352	-1610	206721980
0.356	-0.200	154617980
0.360	-1620	209415090
0.361	-0.210	159433140
0.365	-1620	189505410
0.366	-0.200	139969610
0.375	-1620	181621090
0.384	-1620	189575610
0.390	-1620	187903800
0.395	-1620	193900980
0.404	-1620	172929980
0.414	-1620	156794670
0.423	-1610	155359380
0.427	-1610	162049300
0.432	-1620	186047250
0.432	-1620	184851830
0.438	-1620	161281630
0.442	-1610	151027690
0.448	-1620	163904340
0.464	-1610	152835720
0.468	-1620	155854770
0.471	-1620	153720300
0.479	-1610	152683340
0.486	-1610	158554940
0.488	2900	276703840
0.488	1750	323519380
0.489	0.500	256650160
0.499	0.510	127121610
0.504	1740	182915630
0.504	2910	200025770
0.506	0.500	180702670
0.507	-1610	153867220
0.507	1740	212759390
0.508	2910	209670500
0.512	2910	160649090
0.512	0.510	123621980
0.512	-1610	165344560
0.521	-1620	160108330
0.523	0.510	292257470
0.524	1750	368638280
0.524	2910	393459530
0.528	1750	188647550
0.528	2910	253823200
0.532	1750	180543590
0.532	2900	232905190
0.536	1740	195449270
0.536	2900	239156480
0.540	1740	222462640
0.540	2900	305997440
0.544	1750	247498160
0.544	2910	301087780
0.548	1750	277112810
0.548	2910	368093470
0.552	1750	294217410
0.552	2910	370462880
0.556	2900	437987380
0.556	1750	338874160
0.560	1750	383338220
0.560	2910	503395690
0.564	1750	391347030
0.564	2910	535454560
0.567	1750	493763470
0.568	2910	727169810
0.568	0.620	292521750
0.571	2900	620798000
0.572	1740	299779280
0.576	1740	434930750
0.576	2910	871313190
0.580	1740	605067560
0.580	2910	1073504630
0.584	1750	821022810
0.584	2910	1318301130
0.588	1750	1070496250
0.588	2910	1701793750
0.591	0.710	190979200
0.592	1750	1463573750
0.592	2910	2268672750
0.594	1890	151960480
0.595	0.710	178991030
0.595	0.540	199850700
0.596	1750	2131632500
0.596	2910	3365563250
0.596	0.690	175663560
0.596	0.560	210064300
0.596	0.580	229499530
0.596	0.650	172637080
0.598	1890	217097060
0.599	0.700	329135660
0.600	1750	3841759250
0.600	2910	5666775500
0.600	0.610	858754880
0.602	1890	465305880
0.604	1750	6807904500
0.604	0.620	1853657630
0.608	2910	40614496000
0.608	1750	44295956000
0.609	0.620	49563492000
0.611	0.850	869200440
0.611	0.400	700016190
0.611	2640	601127750
0.612	3010	1097439500
0.613	1880	907899880
0.613	1630	989405250
0.614	1660	550066000
0.614	0.620	5703976500
0.615	0.400	195072880
0.617	2780	539078690
0.617	1890	590357130
0.617	3020	452436060
0.617	1630	471989000
0.617	0.760	426941560
0.617	0.480	503926380
0.618	1750	3773883750
0.619	2910	7564250500
0.620	0.620	20352028000
0.622	1750	9666885000
0.626	2910	32857006000	DSS
0.626	0.620	29990778000
0.626	1750	25048714000	DSS
0.632	0.620	19848566000
0.634	2910	8598964000
0.634	1750	4361974000
0.636	1530	231400110
0.636	2690	249444940
0.638	1850	576647940
0.638	1650	314651690
0.638	2810	616462130
0.638	0.620	5445331500
0.641	0.760	1291626130
0.641	0.480	1265456500
0.642	1890	2477116250
0.642	1630	2210243750
0.642	2780	3054780500
0.643	0.620	45046996000
0.644	1750	46896260000
0.644	2910	46468644000
0.648	0.640	2337259250
0.649	1760	7531659500
0.652	2910	6946386000
0.652	0.650	1056694750
0.652	1760	4729760500
0.656	0.660	522455880
0.656	1760	2835746750
0.657	0.680	464764880
0.657	2910	4303500000
0.660	0.660	408239190
0.660	0.560	221412830
0.661	1760	2084012130
0.661	0.680	381710440
0.661	2910	3138911500
0.664	0.670	307202130
0.665	0.680	299691280
0.665	1760	1626338750
0.665	2910	2414981250
0.669	1760	1309921880
0.669	0.680	239845220
0.669	2910	1946624000
0.672	0.680	186551090
0.673	1760	1087958500
0.673	2910	1562387130
0.676	0.680	197831940
0.677	2910	1330969130
0.677	1760	788110630
0.680	1760	764647000
0.680	0.680	161569530
0.681	2900	1028159880
0.684	0.640	220971360
0.684	0.660	227886310
0.685	1760	846949630
0.685	2910	1308678000
0.688	0.670	183723250
0.689	1760	697454940
0.689	2910	981458500
0.692	0.670	146265220
0.692	1760	667562560
0.693	2910	946273060
0.693	0.680	150959520
0.696	0.670	134880830
0.696	1760	584800060
0.697	2910	794599250
0.701	0.690	134356250
0.701	1760	533591310
0.701	2910	748161500
0.705	1760	469797220
0.705	2910	704402060
0.708	0.680	149449630
0.708	1760	482659720
0.709	2910	626110560
0.712	1760	432870250
0.713	2900	580121880
0.717	1760	401872810
0.717	2910	578651690
0.720	0.710	833412130
0.720	1760	394605500
0.721	2910	567122750
0.724	1760	547584810
0.724	2910	678424750
0.725	0.720	518590250
0.725	0.730	528899630
0.728	1760	261403230
0.729	2910	341073500
0.732	1760	285976470
0.733	2910	432906310
0.734	0.730	290519690
0.736	1750	325580560
0.737	2900	418270810
0.741	1750	332168880
0.741	2910	481932380
0.742	0.740	240987530
0.744	2910	406418130
0.744	1760	336797220
0.748	1760	275027340
0.749	2910	364707060
0.749	0.740	252392050
0.752	1760	256740920
0.752	2910	317880220
0.754	0.740	123242880
0.756	1760	185911590
0.756	2900	230472580
0.759	0.750	303833470
0.760	1760	491121970
0.760	2910	545322940
0.764	1760	262688720
0.764	2900	315122190
0.768	1760	258759000
0.768	2910	312689250
0.772	1760	245096940
0.772	2900	274543940
0.776	1760	183861480
0.776	2910	247176230
0.780	1750	197930340
0.780	2910	212880380
0.784	0.800	129688280
0.784	2910	265006780
0.784	1760	165892110
0.788	1760	175879360
0.788	2900	206378670
0.792	1760	198682030
0.792	0.800	141491300
0.792	2900	201937420
0.796	1760	154551140
0.796	2910	231244660
0.799	0.800	237947670
0.800	1760	177017810
0.800	2900	211309020
0.804	2900	185601520
0.804	1760	182664360
0.804	0.810	231565920
0.808	2910	176026830
0.809	0.810	260238200
0.812	2900	198498580
0.814	0.950	242166590
0.815	0.820	606866880
0.816	2910	177029670
0.820	0.820	384524440
0.820	2900	185102660
0.824	1750	185732190
0.824	2900	177336230
0.828	0.820	823359880
0.828	2900	189830050
0.829	0.950	212057980	2_Hydroxy_3_methylbutyric_acid
0.832	2900	186808550
0.836	1260	197513130
0.836	1760	161654130
0.836	2900	163625940
0.836	0.840	775642880
0.841	0.840	1293732250
0.844	2900	175592730
0.848	2910	156941770
0.850	1260	194995390
0.851	0.850	2048169380
0.853	1260	163317890
0.854	0.850	1961369630
0.861	1270	174490200	Hexanoic_acid	Hexanoic_acid
0.861	0.860	1690486380
0.865	1270	222091440	Valeric_acid	2-Oxohexane
0.865	0.860	1578487630
0.871	0.870	1683496880
0.876	0.870	1643484500
0.883	0.880	1855021500
0.884	1750	159969640
0.888	1760	155486020
0.890	0.890	1689017380
0.893	0.890	1821415380
0.898	0.900	2364670250
0.904	1750	160577390
0.904	0.910	3458752750
0.905	1500	292975880	Butanol	2_Hydroxyisocaproic_acid
0.910	1970	251452340	3_Methylglutaric_acid	2_Phenylbutyric_acid	Isovalerylalanine
0.910	0.920	5851152000
0.910	1460	1035080130
0.911	1250	715271250
0.914	1350	134512050	Butanol	Hexanoylcarnitine	Hexanoylcarnitine
0.918	1520	268629470	Heptanoic_acid
0.918	0.910	4000908250
0.919	1700	193042470
0.922	0.920	4103816500
0.922	1510	246892530	2_Hydroxyisocaproic_acid
0.922	1520	241010530
0.923	1730	253244140	2_Hydroxyisocaproic_acid	2_Hydroxyisocaproic_acid
0.925	1050	578502630
0.925	0.790	457146030
0.926	1970	623090000	L_Isoleucine	Isovalerylglycine	Isovalerylglutamic_acid
0.926	1250	1374289000	L_Isoleucine
0.926	1460	1730319500	L_Isoleucine
0.926	0.920	15865522000
0.931	0.930	4467076500
0.932	1700	258121130
0.935	1080	317103470
0.936	1700	1847917250
0.936	0.940	11123993000
0.941	0.940	9277630000
0.941	1460	1128346750	2,3_Dihydroxyvaleric_acid
0.942	1250	1007032440
0.942	1970	397379970
0.947	0.810	689732690	2_Hydroxy_3_methylbutyric_acid
0.948	1700	3072575250	Leucine	Leucine
0.948	0.950	20355962000
0.960	0.950	11948504000
0.960	1700	1490023750	Leucine	Leucine
0.963	1160	235722360
0.964	2260	624999130
0.965	3600	219880020
0.965	0.970	4022289000
0.966	1710	243877980
0.968	1130	1049179250
0.968	0.860	1322652130
0.968	2260	2612690500
0.969	3600	1576823130	L_Valine
0.970	0.990	38224224000
0.971	0.750	593878000
0.972	1730	202804610
0.974	1140	205525160
0.975	0.970	3752726500
0.975	2350	125212490
0.977	1720	153063690
0.977	1700	146968390
0.978	1130	227808670
0.978	2170	234787730
0.979	0.970	3823112500
0.980	1730	203285970
0.981	1990	174087170
0.982	1130	1271099630
0.982	2180	674454940
0.982	0.850	1225020000
0.984	0.990	39616440000
0.985	2260	3077020250	L_Valine
0.988	1130	660020750
0.989	1960	1300404630
0.990	1460	704328810
0.990	3650	692093440
0.990	0.990	16059305000
0.990	1250	1092916880	L_Isoleucine
0.993	3580	148132380
0.993	2260	362042470
0.995	0.990	1386955250
0.997	2260	271027910
0.999	0.990	1324205250
1001	2260	256504390
1003	1130	628060130
1004	0.990	15847437000
1004	1240	918673060
1005	1460	625532500	L_Isoleucine
1005	3660	594738310	L_Isoleucine
1005	1970	1638845630	L_Isoleucine
1009	2260	251129390
1009	1000	2463429250
1010	1970	252557190
1012	2260	344145970
1013	0.990	1936657750	L_Valine
1014	1960	122265130
1016	1150	237394450
1017	2260	751396500
1017	3600	254466000
1017	1000	3278478750
1020	1150	1301781000
1021	2260	2860181750
1021	3600	1709003380
1022	1010	36978824000
1024	0.760	590996060
1024	2170	408906000
1024	2350	316934000
1026	0.870	200023660
1027	1020	3505138500
1030	1150	221544810
1030	0.870	306057190
1031	1020	3416879500
1034	1160	1244368750
1036	1010	38006992000
1037	3600	1317616630	L_Valine
1037	2260	3191029000	L_Valine
1038	0.770	622487940
1041	1020	3496462750
1041	3590	237379920
1041	2260	728398250
1042	0.780	182646830
1042	0.750	164179470
1042	0.700	154253720
1045	1030	1939269500
1046	2260	432531060
1049	1020	1180303750
1049	2260	262746880
1053	1020	932000440
1054	2260	221116830
1057	1040	969152560
1057	2260	172473670
1060	2170	122709500	Propionic_acid
1061	1030	678211060
1062	2260	152601330
1065	1040	661738500
1069	1050	602661560
1073	1040	485909560
1077	1050	407363030
1077	1050	402932440
1082	1060	410587220
1084	1070	478301470
1084	1070	482381720
1090	1070	344810910
1094	1080	684846560
1102	1100	415416660
1103	1100	418958310
1105	1000	162580060
1108	1090	383762910
1113	1000	163686330
1115	1110	348862380
1117	1000	165230830
1119	1120	413028060
1121	0.990	183465190
1123	1120	1360350880
1129	1010	129781720
1131	1130	685756060
1133	1000	157146480
1136	1130	1503723500
1141	1010	130707710
1144	3630	125261060
1144	1140	878435130
1145	0.990	168779520
1148	1150	977864250
1148	3640	184717970
1152	1160	1759525250
1152	3640	439092060
1155	1310	313512690
1156	1030	383425500
1157	3640	4042034500
1157	1170	10460587000
1159	0.940	327104250
1161	1320	173000420
1161	1030	288393130
1162	1160	1194353380
1163	-1860	129530870
1165	1030	304796880
1165	1320	274215130
1166	-2450	167830080
1166	12040	189070910
1166	1160	2202530000
1170	-2450	519884380
1170	1310	1009776690
1170	12040	604571500
1170	1040	1008149940
1171	3640	4213975000
1172	1170	25072766000
1173	0.940	763360630
1175	1310	263317500
1176	1040	290237560
1177	1170	2848438750
1177	0.950	235464480
1180	1320	301480160
1180	1040	320957810
1181	1180	5392928000
1181	2300	626059560
1181	2390	574104940	3_Hydroxybutyrate
1181	4140	257900640	3_Hydroxybutyrate
1182	0.960	176271480
1184	1310	459418630
1184	3780	204680500
1184	3510	279481840
1184	1030	473778310
1186	1170	10256150000
1186	3640	4305807000
1188	0.940	215703910
1191	3650	512876880
1193	1050	189901200
1194	2290	615365130	3_Hydroxybutyrate
1194	2390	569318000
1194	4140	295463590
1194	1190	5978545000
1195	3650	284466190
1197	0.960	200982300
1199	3650	151593640
1201	1200	2939710000
1202	0.930	233067500
1202	0.920	228118860
1203	3640	141117940
1205	1200	4975131000
1209	0.960	153959660
1210	1210	1709921880
1211	-1860	135700170
1213	0.950	161915940
1214	1210	1757011130
1214	-1870	143676690
1217	0.950	309352130
1218	1220	1804702130
1218	1780	141267270
1218	-1860	159367590
1220	0.940	250516630
1222	1220	1933967750
1222	-1860	127229330
1225	1100	182795700
1227	1230	4317416000
1229	1370	432772880
1229	1100	436834780
1231	3800	588137190
1231	2080	1323733500
1231	1790	1201636130
1231	4060	1583101880	1_Amino_2_propanol
1231	1230	14453764000
1233	1000	560816060
1234	-1860	143427450
1236	-2320	165095200
1236	0.950	241479630	L_Isoleucine
1236	11900	195680170
1236	1370	275408440
1236	1110	324587090
1238	1240	9870860000
1240	1010	225204450
1242	1370	694024190	Valproic_acid
1242	1100	693413130
1244	1790	1090938250
1244	2090	1295824880
1244	1240	16743452000
1244	4060	1602931250
1244	3800	663710630
1245	1010	778435440
1247	-1860	140350670
1248	1240	2133003250
1249	4060	160384060
1249	0.990	336387220	L_Isoleucine
1250	-1870	136817190
1252	1250	1782117750
1254	-1860	153974160
1255	3180	349326690	3_Phenylbutyric_acid
1256	1260	5764482500
1261	0.990	513496970
1261	1260	2110283750
1262	-1870	151884700
1264	0.980	485381130
1265	1260	2459476250
1266	-1870	158861080
1268	1520	160499840
1268	0.850	171031660	Hexanoic_acid	Hexanoic_acid			2-Oxohexane	Valproic_acid
1270	3180	352431910
1270	1270	4491199500
1274	-1860	175560970
1275	2160	154220050	Hexanoic_acid	Pimelic_acid	Suberic_acid	Valeric_acid	Heptanoic_acid	Heptanoic_acid	Heptanoic_acid	Undecanedioic_acid	1,11_Undecanedicarboxylic_acid
1276	1530	269669030	Hexanoic_acid	1,11_Undecanedicarboxylic_acid
1276	1270	2973636500
1278	2150	176921940	Hexanoic_acid
1279	1270	2796662250
1279	1520	304540720
1279	1510	308091340	2-Oxohexane
1280	0.950	389069720
1282	-1860	156284950
1283	1530	226437020		Heptanoic_acid	Heptanoic_acid	Undecanedioic_acid
1284	0.960	170371630
1285	1280	2709490000
1286	-1870	168833050
1286	3190	458022190
1287	1530	254248780	Pimelic_acid	Heptanoic_acid
1288	0.990	162012500
1290	-1870	180547360
1291	1290	1914415500
1291	1530	195763590	Hexanoic_acid
1293	0.950	183953170
1293	0.920	191628730	Heptanoic_acid	Heptanoic_acid
1294	-1870	166775380
1295	1520	236810920	Valeric_acid
1296	1290	1856370880
1296	0.990	156706940
1296	0.920	166414020
1298	-1870	194324550
1299	1530	167612190	Suberic_acid
1301	-1860	168128520
1303	1300	4832391000
1303	1530	193894360
1304	0.950	163637330
1306	-1860	216441470
1307	1460	300388630
1308	1180	319421000
1309	1310	9411813000
1309	4100	898783000
1311	1540	201205000	2_Ketohexanoic_acid
1311	1080	229356410
1312	1040	178744480
1312	0.950	142381940
1314	-1860	213247640
1316	8060	224017970
1316	1320	5464622000
1317	4110	491655090	N_Acetyl_L_alanine	Isovalerylalanine
1318	-1870	236842610
1319	1660	154355810	Hexanoylcarnitine
1320	1030	153361080
1321	-1860	212161410
1321	1180	338319340
1323	4100	844022940	Lactic_acid
1323	1310	9303008000
1326	-1860	232861360
1327	3780	347653160
1330	-1860	249369030
1331	1320	5829040500
1331	8060	246766640
1331	4100	499599190
1332	1000	200772310
1333	1070	183660970
1334	-1860	280454280
1336	0.970	145092200
1336	1330	1415497130
1338	-1860	245856480
1340	0.940	155606390	Hexanoylcarnitine	Hexanoylcarnitine
1341	-1870	249482580
1343	1330	4424951000
1343	3780	327800720
1346	-1860	276815780
1346	1660	171376770	Hexanoylcarnitine
1348	1340	1240984250
1348	0.980	164885230
1350	-1860	284603630
1350	1660	170043050
1352	1340	1120044380
1354	-1860	313944220
1354	1660	167172580
1355	1670	166703270
1356	1340	1101548750
1357	1760	169656880
1358	-1860	313790500
1358	1650	173054220
1360	1340	989079310
1362	-1860	318647190
1362	1650	209458230
1363	1500	218696970
1364	1350	855038130
1365	-1860	319605000
1366	1660	212530950
1367	-1230	199303270
1367	1490	214281440
1367	1350	830089250
1370	-1860	365361470
1370	1660	217855630	6_Aminohexanoic_acid
1371	-1230	188389830
1371	1480	263771500
1372	1360	778295130
1373	-1860	381588000
1374	1660	222931730
1375	1480	317717310
1377	-1860	444072530
1378	1660	272353660
1378	1370	1617039380
1381	-1860	396416000
1382	1660	267568660
1383	-1220	220395640
1383	1470	490115130
1385	-1860	423617160
1385	1660	268936410
1387	-1220	231720090
1387	1460	634698630
1389	-1860	477641090
1390	1660	295268970
1390	1380	949860380
1391	-1230	248237230
1393	-1860	515806690
1394	1660	317432410
1395	-1220	253436090
1395	1400	1078153880
1397	1910	226306950
1397	-1860	521386060
1397	1670	371236410
1399	-1230	319168690
1399	1450	1087206000
1401	1910	242049250
1401	-1860	590309560
1401	1670	368455310
1402	1660	369635310
1403	-1220	349294190
1403	1450	1294684000
1405	1910	252418390
1405	-1860	614373560
1405	1670	386275160
1405	1660	376564940
1407	-1220	415857780
1407	1440	1719000750
1409	1910	251890630
1409	-1860	627173940
1410	1670	429200160
1411	-1220	452675280
1412	1420	3138896750
1412	1400	2953408750
1413	1680	455231440
1413	1910	339979130
1413	-1860	734191630
1415	2610	335878910
1415	-1220	461945970
1415	1430	3070978000
1417	1910	387100500
1417	-1860	741670940
1417	1680	471410160
1417	1670	471590810
1418	2610	406408470
1418	-1220	560375690
1419	1450	2343788000
1421	1910	514221030
1421	-1860	876516690
1421	1710	595532000
1422	-1220	656223880
1422	2610	452823690
1423	1460	2658330000
1424	1910	465222340
1425	1690	681484190
1425	-1860	942636380
1426	2620	547444690
1426	-1220	776843630
1427	1460	3337878500
1429	1910	566335440
1429	-1850	1055291500
1429	1680	699837880
1430	2060	535310560
1430	2620	622196940
1430	-1220	873714310
1431	1460	4124680000
1432	-1850	1201194000
1433	1690	902692060
1434	2060	638106630
1434	2620	797314750
1434	-1220	1030808750
1435	1470	5197123000
1436	-1850	1360478380
1437	1700	1155552380
1438	1640	780352000	Homoarginine
1438	2060	803943880
1438	1330	827879130
1438	2620	934357750
1438	0.320	708904560
1438	-1220	1231520630
1439	3770	759421810
1439	1470	7114396500
1440	-1850	1529020000
1441	1700	1242202250
1442	1630	957929500
1442	2060	1020620750
1442	1330	1164041500
1442	2620	1129993750
1442	-1220	1502512630
1443	3770	1175145500
1443	1460	10506225000
1444	-1850	1802859880
1445	1700	1585720750
1446	1630	1370764250
1446	2050	1334534380
1446	2610	1367608500
1446	1330	1615485130
1446	-1220	1831051500
1447	1470	14656383000
1447	3770	1808224000
1448	-1850	2161569500
1448	1690	1936264000	2_Methyl_3_ketovaleric_acid
1450	2050	1693109250
1450	1620	2112207750
1450	2610	1603366130
1450	1330	2437870250
1450	-1220	2211976250
1450	-1870	2056838380
1450	0.000	1444604500
1451	1470	23504516000
1451	3770	3281045250
1452	1690	2601528000
1452	-1850	2850280750
1453	2040	2283272250
1454	-1220	2321633750
1454	1610	4902147500
1454	-1870	3485536250
1454	1330	5292269500
1455	1470	59857980000
1455	3770	7862903000	2,3_Dihydroxyvaleric_acid
1456	1690	3962414500
1457	2040	3766323000
1457	-1870	8026445500
1458	1600	23133682000
1458	1330	25780938000
1459	3770	57930836000	Alanine		Lysine
1459	1460	631161920000
1461	1250	15099025000	L_Isoleucine
1461	4790	17930454000
1462	1150	4387429000
1463	-0.300	2389494250
1463	1340	2632158500
1464	1590	2980474000
1464	2610	2910226000
1464	-1230	3832649750
1464	0.320	2672760000
1464	0.000	2622772500
1465	1460	19291730000
1465	4790	3390181500
1466	1240	2721303500
1466	1240	2693224000
1466	1700	3158635750	Cadaverine	Lysine
1468	2040	1682715750
1468	1600	4531119000
1468	2610	2207671250
1468	1330	4369464000
1468	0.320	1950101000
1468	0.530	1657297750
1468	0.000	1873133750
1469	1460	24691500000
1470	1690	3439981500
1471	2170	1739068000
1471	2050	2844334500
1472	1600	23555238000
1473	1330	24880944000
1474	1460	610317952000
1474	3770	67546608000
1476	1240	12195105000
1476	4790	19368744000
1478	1590	3024367750
1478	1350	2176493000
1479	1460	56202676000
1479	3770	8140833000	Saccharopine
1480	4790	8056711000
1480	1160	1715429380
1480	1250	3598831500
1482	1590	1791155500
1483	1460	26529224000
1483	3770	4082217000
1484	4790	5283949500
1484	1250	2095928130
1486	1590	1177885250
1487	1460	16494264000
1487	3770	2554968000
1488	4790	3950286000
1488	1250	1558778750
1490	1590	884644500
1491	1460	11654761000
1491	3770	1717169880
1492	4790	3187433250
1492	1240	1256098380
1494	1590	661660190
1495	1460	8564777000
1495	3770	1278295750
1496	4790	2647085750
1496	1250	999682500
1498	1590	518884000
1499	1460	6817087500
1499	0.900	404114090
1499	3770	985604190
1500	4790	2305984000
1500	1250	923264630
1502	1580	422051910
1503	1460	5661347000	Isocaproic_acid
1503	3770	857589750
1503	1870	491476280
1504	4790	2023057130
1504	1250	836788690
1505	1720	375747780	2_Hydroxyisocaproic_acid
1507	0.910	369332560	2_Hydroxyisocaproic_acid	2_Hydroxyisocaproic_acid
1507	1890	405829030
1507	0.890	348744590	Butanol	Valeric_acid	Isocaproic_acid	2-Oxohexane
1507	1470	4831071000
1507	3770	738019880
1507	1880	387155630
1508	4790	1800227380
1508	1250	763190440
1511	1880	333913380
1511	3770	592839630
1511	1870	333929590
1511	1470	4017337250
1512	4790	1640665750
1512	1250	705829750
1514	0.910	354512810
1515	3770	530968060
1515	1470	3590988500
1515	1880	291936160
1516	4790	1511365000
1516	1250	669115880
1519	1890	309697780
1519	1470	3257382750
1519	3770	466126220
1520	4790	1375726630
1520	1250	628267130
1523	3770	365994060
1523	1470	2749269500
1523	0.900	249823890	Heptanoic_acid
1524	4800	1246178880
1524	1260	570199880	Valeric_acid	2-Oxohexane	Undecanedioic_acid	1,11_Undecanedicarboxylic_acid
1527	1470	2431296250
1527	3770	356320810
1528	4790	1167835130
1528	1260	576092380
1531	1890	310587880
1531	3760	356493130
1531	1480	2409366250
1532	4790	1072413000
1532	1260	525916380
1535	3770	257906730
1535	1880	235991910
1535	1470	1987928630
1536	4790	1002606190
1536	1260	474264500	Hexanoic_acid			Heptanoic_acid	Heptanoic_acid	Heptanoic_acid
1539	3770	241485550
1539	1470	1723214500
1540	4790	960695940
1540	1260	458091910
1543	3770	253728280
1543	1460	1594302880
1543	1880	238093300
1543	1860	226596530
1544	4790	889476250
1544	1260	460728220
1545	1560	539859060
1547	1880	295257250
1547	3770	220895390
1547	1460	1452135250
1548	4790	848244440
1548	1260	413650280
1549	0.860	172619780	Hexanoic_acid
1550	1560	553612810
1550	0.890	180100860	Butyric_acid	2_Ketohexanoic_acid
1551	1460	1321769880
1551	1860	310639250
1552	1260	360485810	Pimelic_acid
1553	1570	608934000
1554	3770	175179480
1555	1880	225338770
1555	1460	1210384250
1556	1850	183390030
1556	1250	357852130
1557	0.620	168515690
1558	1570	561481750
1558	3760	157629550	L_Citrulline
1558	1870	269530250	L_Citrulline
1559	1460	1130253880
1560	1260	332645440
1562	1580	562857500
1562	3770	186719560
1563	1460	1070062000
1564	1260	342137250
1566	1580	607490190
1567	1460	1036930440
1568	1260	312476310
1569	3010	224767880
1570	1590	772113130
1571	1460	972031380
1571	1870	409864130
1572	1260	280956280
1573	0.620	174491220
1573	0.850	150468330
1575	1460	929282810
1576	1850	492898030
1576	2200	216819690	5_Phenylvaleric_acid
1576	1260	276804810
1576	3000	358498060	6_Aminohexanoic_acid
1577	1590	1099436000
1579	1460	858085750
1580	1260	256662920
1581	2200	170450280	6_Aminohexanoic_acid	5_Phenylvaleric_acid
1582	1590	1252556630
1582	3010	317491940	N_acetyl_putrescine
1582	1860	334762940
1583	1460	851353060
1584	1260	259202340
1585	1710	207810830
1586	1460	884953250
1587	3760	401772560	5_Hydroxylysine
1587	1590	4339939500
1588	1260	246282500
1588	1390	250922970	6_Aminohexanoic_acid		Valerylglycine
1589	0.620	218815220
1589	3020	306570340
1591	2910	176372610	5_Hydroxylysine
1591	1460	749500440
1591	3260	174797670
1592	1260	220147750
1593	0.620	159833860
1593	1590	1275464630
1593	3010	329932940
1595	1460	699089130
1595	1860	367408340	L_Glutathione_oxidized
1596	1260	213096830
1597	1600	1200219380
1597	0.620	160782970
1599	1460	713833190
1600	1860	402500780
1600	2200	260824300
1601	3000	451250000
1602	1600	4896842000
1602	3760	405858160
1602	1460	568284630
1604	1260	236481170
1605	0.620	218633130
1606	3760	190188000
1606	1460	599706690
1607	3240	254112410
1607	1860	341720060
1607	1610	1541945880
1608	1260	177626830
1609	3010	284011880
1609	0.620	241107860
1610	1460	597326000
1611	1610	1115520250
1611	1860	343369880
1612	1250	175189310
1612	1850	340184560
1612	3230	363574310
1613	0.620	215059500
1614	2920	168182230
1614	1460	622297750
1615	1860	444908910
1615	1610	1374079380
1616	1260	177079720
1617	0.620	208089230
1617	3010	281967030
1618	1460	570546060
1619	1890	319759690
1619	3260	169918780
1620	1870	307547500
1620	1260	198190580
1621	3010	227238890		5_Aminopentanoic_acid
1621	0.620	229720530
1621	3760	169417550
1621	1620	1026121060
1622	1880	294546440	Homoarginine
1622	1460	571950000
1623	2910	248048590
1624	1240	171779980
1624	1840	242872970
1625	0.620	249196780
1626	1460	537575250
1627	1900	486206000
1627	3760	198740000
1627	3230	466849560
1628	0.620	236733060
1629	1620	1373844750
1629	3000	302001590
1630	1460	528226500
1631	3230	289582220
1632	2200	195523970	5_Aminopentanoic_acid
1633	0.620	322078750
1633	1630	1415065880
1633	3000	364877380
1634	1890	868155560
1634	1460	502133130
1635	3240	191057720
1637	0.620	326420440
1638	2200	250374380
1638	3000	391423470
1638	1460	485359750
1638	1860	693124810	2_Aminoadipic_acid
1640	1640	1524349750
1641	0.620	304878880
1641	3230	608045690	L_Arginine
1641	3760	208195750
1642	1910	517194810	L_Arginine
1642	2910	199669000
1642	1450	505574340	Homoarginine
1645	0.620	296825810
1645	3010	348559530
1646	1640	1552983750
1646	2910	221390970
1646	3760	228160630	2_Amino_3_phosphonopropionic_acid	L_Arginine
1646	1450	457755340
1646	1900	827228440
1647	3250	309536880
1648	0.620	295013720
1650	2910	182488770
1650	1450	474739910
1651	3740	193419450	2_Aminoadipic_acid	Homoarginine
1651	0.950	536663940
1653	0.620	327142660
1654	3000	407163630	6_Aminohexanoic_acid
1654	1450	429951780
1655	1650	1579969000
1655	3230	566861310
1655	1900	1098890130
1655	3750	355965840
1657	0.620	388895970
1658	2910	278560590
1658	1450	474788250
1661	0.620	394355310
1661	1650	1503095130
1661	3250	360527410
1662	1870	696427880
1662	3390	242680340
1662	1450	447442000
1663	3010	579093560
1665	0.620	401638340
1666	2910	229601690
1666	1460	480204340
1668	3010	414847090
1668	1890	941915500
1669	0.950	817994810
1669	0.620	450942750
1669	1680	1949948250
1669	3750	386838130	Argininosuccinic_acid
1670	3240	555882000
1670	2900	256033670
1670	1450	529096880
1672	0.620	495982220
1673	3010	370540220	N_acetyl_putrescine
1673	1900	330100190
1674	2900	286700560
1674	1450	566474380
1676	0.950	352757340
1676	1690	1476269500
1676	0.620	546913560
1677	3010	376282220	Agmatine
1677	3740	222588080
1678	2910	293113160
1678	1450	532509130
1678	1900	326403810
1680	0.620	626150810
1682	2910	214419270
1683	1450	645269000	2_Methyl_3_ketovaleric_acid
1684	3010	749187750
1685	0.620	505171470
1685	1890	792032940
1686	1460	762762130
1686	3230	592135750	Agmatine
1686	2900	374206280
1687	0.950	1324384380
1687	3730	535419880
1688	1700	2670343000
1688	1820	401609630
1688	0.620	693597310
1690	2900	538403310
1690	1910	360855690	Argininosuccinic_acid
1690	1460	645931190
1690	3010	484968250
1692	1590	532109500	6_Aminohexanoic_acid	N_acetyl_putrescine
1692	1820	535301130
1692	3730	345427590	Leucine	Leucine
1692	0.940	406807780
1692	3240	281277340
1693	1700	2009401630
1693	0.620	875549690
1693	3230	288959470
1694	2900	583846250
1694	1900	557937440
1694	1460	700195690
1697	0.620	1164879750
1698	2910	626240750
1698	1460	1149000630
1699	3010	1156153380
1700	0.950	951023250	Leucine	Leucine
1700	1890	1330919630
1700	1710	3765025000
1700	3740	720453310
1700	1900	1351776750
1701	0.620	830756810
1701	3230	412928000
1702	1460	1025423060
1702	2910	679971690
1705	3000	330216970		N_alpha__Acetyl_ornithine	N_alpha__Acetyl_ornithine
1705	0.620	1300521500
1706	1460	637075000
1706	2900	1073688000
1706	3230	428457530	Agmatine	L_Arginine
1707	1590	532826880
1707	1910	694351130	L_Arginine
1708	3740	423672310	Lysine
1708	1710	2892680250
1709	0.620	1642901500
1709	0.940	680895500	Leucine	Leucine
1710	2900	1284822630
1713	0.620	2356185750
1713	2910	1819117880
1714	3730	686877500
1714	1460	1229812500	Cadaverine
1714	0.950	1387507250
1714	1900	1477666250	Lysine
1715	3020	1293749500	Cadaverine	Lysine
1715	1720	5385663500
1716	1730	5433614000
1717	0.620	3944075500
1718	1460	1001492690	Lysine
1720	1890	1564582750
1721	1740	10466680000
1721	0.620	13797920000
1721	2900	11916198000
1724	2830	296565060
1725	3190	1039056750
1725	0.940	528190560
1725	3750	284344590	L_Arginine
1725	0.520	297587690
1725	3010	308428250
1725	2790	336516470
1725	1600	458767160
1725	0.740	308586750
1726	0.500	255336200
1726	0.760	346306410
1726	1890	714438250
1727	1460	508091030
1727	0.940	499989470	2_Hydroxyisocaproic_acid	2_Hydroxyisocaproic_acid
1727	1730	3068603000
1727	2900	1609644630
1727	0.620	2056065380
1728	3750	391439130	Saccharopine
1730	1460	805857310
1730	1890	1363390380
1730	3030	913822810	Agmatine
1731	2910	9454427000
1732	0.620	12553189000
1732	1750	13753342000
1734	1450	613427750
1735	0.940	968817560
1736	1890	1020038880
1737	0.620	12130379000
1738	1750	19630746000
1738	2900	18980116000
1741	1470	376013310
1741	3190	1673714380	2_Aminoethylphosphonic_acid
1742	0.620	7778604000
1742	1890	784305440
1743	1610	629752380
1745	1750	10777690000
1746	2910	14931335000
1746	0.620	8978763000
1749	0.950	355886000
1749	0.940	340099660
1749	1450	372696060
1749	1910	434104220
1750	0.720	484709500
1750	0.520	292262280
1751	-1280	218550270
1751	0.490	595046560
1751	0.760	823418250
1753	0.630	7675236500
1753	0.630	7204560000
1753	2770	1729542630
1753	1890	1693979250
1753	3040	1861999130	Putrescine	Saccharopine
1755	2910	38647356000	DSS
1755	1750	45748760000
1757	0.630	10784724000	DSS
1758	2820	523882090
1758	1460	462155690
1759	3170	1824108750	4_Acetamidobutyric_acid
1759	3000	624264880
1759	0.400	370021280
1759	2800	496976340
1759	3020	656370500
1760	0.930	223920200
1760	1620	225125550
1761	0.710	413438560
1761	1460	352316250
1761	1900	325813560	3_Methylcrotonaldehyde	Saccharopine
1762	0.760	1008548440
1762	0.490	811835190
1762	2780	644240880
1762	3030	761311940
1764	0.620	13845179000
1764	2910	10819887000
1765	1760	9201427000
1769	1470	330307060	Saccharopine
1770	2770	858812000
1770	3040	960057690	Spermidine
1770	1890	1123553250
1771	1620	1120394750
1772	0.630	10039882000
1772	2910	18979686000
1772	1760	23787516000
1775	3160	1620466250	2_Aminoethylphosphonic_acid
1777	1760	15740562000
1778	2910	12055361000
1778	0.630	9666196000
1781	1450	371164940
1781	3220	192920330
1782	1890	180685880	3_Methyl_2_butenoic_acid
1783	2910	1746707630
1783	0.630	1882408500
1783	3040	188615080	Spermidine
1785	1230	471499470
1785	3790	204667730
1785	2080	264019310	2_Aminoadipic_acid
1786	1460	403014470
1787	0.760	695265130
1787	0.490	600312380
1787	2770	617692190
1787	3040	681973750	L_Ornithine
1789	0.630	13673240000
1789	2910	13376467000
1790	1760	10616241000
1792	3160	845118380
1793	0.630	3451405500
1797	2910	2490665000
1797	1760	2650394500
1797	0.630	2149882750
1801	0.630	1510711000
1804	3790	451778500	L_Ornithine
1804	2910	1367719500
1804	4060	277878840
1804	1240	678964190
1804	1780	2408658500
1805	2080	495037190
1805	0.630	1128745130
1809	1240	188758230
1809	1780	1580974880
1809	0.630	838723310
1810	1450	288681660
1813	2910	1076880880
1813	0.630	910473560
1813	1780	1249543250
1817	1790	1125715000
1817	0.630	700296750
1818	1440	335247190
1818	3340	144340090
1820	2910	759027940
1821	0.630	553364190
1822	1440	357652500
1822	1800	1721430750
1822	1800	1700278000
1823	1240	495537220
1823	3770	330401030	N_Acetylneuraminic_acid
1823	2910	625483560
1825	0.630	505644060
1825	1450	329020750
1827	3020	166033090
1828	1630	489086530
1828	3400	186770050
1829	2910	643989310
1829	1800	1058470630
1829	1800	1053529750
1830	0.630	422623630
1830	2200	169023340	N_Acetylneuraminic_acid	N_carbamyl_L_Glutamic_acid	Glutarylglycine	Monomethylglutaric_acid
1830	1450	296290560
1831	3390	212389470
1832	1630	400880750
1832	2910	550959560
1833	0.630	435265880
1834	1830	1006248750
1834	1440	389513530
1837	2910	476056130
1837	0.630	368935720
1837	1440	389515280
1838	1830	1275225380
1838	3370	187638970
1840	3750	170350810	Mevalonic_acid
1841	1450	304714160
1841	0.630	343348500
1842	3380	158038390
1842	3370	160954590
1844	1620	209605340
1844	2910	425793060
1845	0.630	335157440
1845	1860	813341380
1846	1450	339148090
1846	3380	190480410
1848	2910	416613910
1849	0.630	335462500
1849	1750	646190630
1849	1460	440723880
1849	1860	1266313750
1850	3010	252188840	N_alpha__Acetyl_ornithine
1850	2200	262427060
1851	3390	248035700
1851	3220	212910280
1852	1630	431353750	2_Aminoadipic_acid
1852	2910	351559970
1853	1750	624385630
1853	1860	1136700500
1853	0.630	237268530
1854	1450	338798590
1857	1460	372382660
1857	2910	333023310
1857	1860	1401051750
1857	0.630	259893310
1857	3380	271362750
1859	2200	260020300	N_Acetyl_L_glutamic_acid
1859	2920	324543910
1860	1630	652903310			Homoarginine
1861	0.630	223443800
1861	1870	1562293630
1861	1730	552747500
1862	3370	241785440
1862	1460	415599440
1864	3750	260620030	2_Aminoadipic_acid	L_Citrulline
1864	3220	335797780	Homoarginine
1865	1880	1907418130
1865	1460	555365750
1865	1720	939239000	Cyclohexanone	N_alpha__Acetyl_ornithine	N_alpha__Acetyl_ornithine
1865	3010	488418750
1865	2910	319100410
1865	0.630	230085840
1866	3370	265463410
1867	2200	174638500		Isovalerylglutamic_acid
1867	1610	373065380			L_Glutathione_oxidized
1869	1750	551127130
1869	0.630	223633590
1869	1880	1267094630
1870	1460	388740810
1872	2910	325431220
1872	1570	192152630	L_Citrulline
1872	2910	322245090
1873	0.630	225236700
1873	0.630	229164220
1874	1890	1765768500
1877	1460	882470190
1877	3750	527830940	Homoarginine
1877	1890	2658830250
1877	3010	765580380
1877	1710	1452448630
1878	3360	234072140
1880	3230	996414750
1881	0.640	193629280
1881	1890	2389602250
1882	3350	194933630
1882	2910	375707380	Homocarnosine
1885	1890	3059819250
1886	1470	676619310
1886	3750	642035000
1886	3230	758239000
1886	1700	1250526630
1889	1890	3352331000
1889	1450	773149630	Homoarginine
1889	3010	905496440	gamma_Aminobutyric_acid
1892	3750	615432130
1892	1700	1096680380
1893	3230	1349719130
1893	1690	1109127380
1893	1900	3656537250
1897	3010	898110690	Lysine
1897	1900	4826297500
1898	1470	905123310		Lysine	Saccharopine
1898	1700	1878140630
1898	3750	1418011000			Lysine	Saccharopine
1899	3230	1604372500
1900	10570	351515250
1901	1900	5204016500
1904	-0.990	920262690
1904	10570	1242184380
1904	1770	2231101750	3_Methyl_2_butenoic_acid		Saccharopine
1905	2030	1636192250
1906	1900	42923240000
1907	2130	904820750	N_Acetyl_L_Glutamine	Gly_Pro
1907	1690	1358394880	Argininosuccinic_acid
1908	4790	2451227250
1910	3010	870977250
1910	1460	767034190
1910	2050	357951590	5_Hydroxylysine
1910	1730	1495270000
1910	1710	1448099380	L_Arginine	Lysine
1911	1900	6164509500
1911	1700	1458068380
1912	3750	1083182750
1912	3230	1488106250	L_Arginine
1912	3750	1086006130
1915	1900	3240439500
1916	2910	204397980	5_Hydroxylysine
1917	1460	309511500
1919	1910	3140067500
1920	3230	979713810
1920	3760	443167310	L_Arginine	5_Hydroxylysine	Argininosuccinic_acid
1920	1710	1075175380
1921	3020	554094310	N1_Acetylspermine
1921	1460	457258060
1923	1910	2335030000
1925	1460	315667470
1925	1730	680458250
1925	3020	418365690
1926	3760	464582130
1926	3240	518517660
1927	1910	2114690750
1928	0.990	148862810
1929	1740	346957630
1929	1450	322340630
1931	1910	1543367750
1932	1700	443248000
1932	3230	607020380
1933	1730	421969090
1933	2910	159697300
1934	3020	176169610
1935	1910	1270869130
1935	1000	173560050
1937	3250	305572250
1937	1730	529260440
1937	1450	309233630
1938	3030	286209440
1939	1920	1311464750
1939	3760	269655310	L_Ornithine
1941	1750	291072910
1942	2060	125661050	Isovaleric_acid	Mevalonic_acid
1943	1240	125832600
1943	0.980	215501950
1943	1920	889716000
1945	3340	218173300
1945	1760	250590780
1946	1960	819407560
1947	1930	998317000
1947	3040	144465750	L_Ornithine
1948	0.990	140860670
1949	3250	136347130
1949	1730	395301380	2_Phenylbutyric_acid
1951	1920	790458000
1952	1250	195225720
1952	0.990	296446220
1953	1750	253034300
1955	3330	141861690
1955	1930	679057880
1955	1950	644142060
1956	2330	429104840
1957	1250	149846750
1957	1760	200049550
1957	0.990	201254880
1958	4120	212429220
1959	1970	1147747130
1960	3390	156832190	2_Phenylbutyric_acid
1961	2330	211818500
1961	0.980	227106630
1961	1760	235982980
1962	1250	157435630
1965	1810	171994800	L_2_Hydroxyglutaric_acid
1965	1760	183463800
1965	1250	185910720	L_Isoleucine
1965	1450	288192750	L_Isoleucine
1965	0.940	135544660	L_Isoleucine	3_Methylglutaric_acid	Isovalerylalanine	Isovalerylglutamic_acid
1966	4120	165177190
1966	3660	186806780	L_Isoleucine
1967	1960	672991380
1967	1000	220466390	L_Isoleucine
1969	1760	169182720
1970	4120	638677250
1971	3350	694225560
1971	2330	950115440
1971	1990	3303002250
1973	1750	196984810
1976	1000	263998130
1977	1770	192659860
1980	1250	190726640
1980	0.990	209042730
1980	1980	841985000
1981	1760	191946980
1985	3380	1566028630	L_Proline
1985	4120	662389310
1986	1990	7340830500
1986	2340	1648446130	L_Proline
1989	1760	199885420
1993	1750	157761800
1995	0.990	215121060
1999	2000	8237972500
2000	3340	1497488130	L_Proline
2000	4120	504026690	L_Proline
2000	2330	1502973630
2003	3750	244574610
2010	1890	170783450			N_acetyl_methionine
2012	2010	4857393500
2013	2340	1235528500
2013	3380	477205840
2014	4120	546817250
2016	2170	310579380	L_Homoserine	Isovalerylglycine	Isovalerylglutamic_acid
2017	3350	390215690
2017	2350	910940130
2018	2030	4220595000
2018	3750	422901750	L_Homoserine
2025	3340	493500940
2025	3350	485665310
2026	4120	346528130
2026	2020	8146117500
2027	2330	937207380
2030	3340	282722030
2033	2340	2733255250
2033	3740	733190940
2034	2040	3950980000
2035	4120	186994910	N_Acetyl_L_glutamic_acid	Isovalerylglutamic_acid
2038	2320	416342750
2038	3340	483910250
2038	4120	268261530
2039	2030	4767335500
2043	3330	232561950	L_Proline
2043	3390	225599230	L_Proline
2045	2480	261843560	N_acetyl_methionine
2047	2050	3672643750
2047	2340	2483535750	Folate
2049	3740	1270984250
2051	2040	4233702500
2051	4120	289028380	L_Proline
2051	3340	850263190
2055	2050	3483041250
2058	2490	238818920
2058	1910	220817450
2058	1920	218634110	Isovaleric_acid	5_Hydroxylysine	Mevalonic_acid
2064	2060	7749810000
2064	2340	2728425000	L_Proline
2064	3750	1126213250
2065	3340	895205000
2065	4110	512794380
2068	2210	278449910
2069	2070	9433700000
2072	1780	446445410
2072	3780	278925530			5_Hydroxylysine
2073	1240	609629750
2078	2060	3796419250
2078	3740	658963310
2078	2340	2416334500		L_Glutamic_acid
2079	4120	391260500
2080	3340	545332560
2081	1240	415744090
2083	3760	357445090
2083	3750	370827130	L_Glutamic_acid
2085	2090	2801753250
2089	2340	247665720
2089	2090	1461103880
2090	1910	170477840	N_Acetyl_L_Glutamine
2092	2340	460601590
2093	3340	242175720
2093	3360	238879340
2094	4090	177907420
2094	2090	3491108250
2095	1240	245854480
2095	3750	383086090
2099	3740	666181880
2100	2460	270511250
2100	2100	4491603000
2101	2330	1053089500
2103	1230	364351560
2103	4060	175485780
2103	4070	173605200
2104	1790	200854660
2105	2100	2291731250
2106	2500	169801550
2109	2100	4465704000
2110	2330	1270018380	N_Acetyl_L_Glutamine
[truncated: 2,737 more rows]
[truncated: 11 more columns]
