# Supplementary material for: Glucose metabolism sustains heme-induced Trypanosoma cruzi epimastigote growth in vitro
Source: PLoS Negl Trop Dis. 2023 Nov 10;17(11):e0011725. doi: 10.1371/journal.pntd.0011725 (PMC10664871; doi:10.1371/journal.pntd.0011725)
Supplement: S2 Table — The data is from the heme treated epimastigote extract (generated by COLMAR). The compound names, matching ratio in the spectrum, and its database ID (Source) are indicated. The source column was used to confirm the compound in the 1D spectra. (XLSX) [file pntd.0011725.s005.xlsx]

## Sheet: S2_TOCSY_COMPOUND REPORT
TOCSY_Compound report_from parasite sample
Name	Matching_ratio	Source
Alanine	1	bmse000282
Phosphoethanolamine	1	bmse000308
D_Aspartate	1	bmse000273
N_Acetyl_L_alanine	1	bmse000157
2_Aminoethylphosphonic_acid	1	HMDB11747
2_Aminoethylphosphonic_acid	1	HMDB11747
Choline	1	bmse000285
Citrate	1	bmse000076
DSS	1	bmse000795
Ethanol	1	bmse000297
Ethanolamine	1	bmse000276
L_Glutamine	1	HMDB00641
Glycerol	1	bmse000184
L_Glutamic_acid	1	HMDB00148
4_Hydroxyphenylacetic_acid	1	bmse000455
Lactic_acid	1	bmse000269
3_Phosphoglyceric_acid	1	HMDB00807
Putrescine	1	bmse000109
Phenylacetic_acid	1	bmse000220
Taurine	1	bmse000120
Uracil	1	bmse000187
Phosphorylcholine	1	HMDB01565
Lysine	0.9	HMDB03405
Leucine	0.875	bmse000920
L_Arginine	0.85	HMDB00517
gamma_Aminobutyric_acid	0.833333	bmse000340
3_Hydroxybutyrate	0.833333	bmse000161
Cadaverine	0.833333	bmse000072
L_Phenylalanine	0.8	HMDB00159
L_Glutathione_reduced	0.75	bmse000185
L_Ornithine	0.75	bmse000162
L_Tyrosine	0.75	HMDB00158
L_Valine	0.75	HMDB00883
gamma_Glutamylcysteine	0.75	HMDB01049
Heptanoic_acid	0.75	HMDB00666
L_Proline	0.733333	HMDB00162
Glycerophosphocholine	0.722222	HMDB00086
L_Asparagine	0.666667	HMDB00168
L_Cysteic_acid	0.666667	bmse000380
myo_Inositol	0.666667	HMDB00211
Cysteine_glutathione_disulfide	0.666667	HMDB00656
Homoarginine	0.65	bmse000745
2_Hydroxyphenylacetic_acid	0.625	HMDB00669
Fructose_1,6_bisphosphate	0.611111	bmse000011
L_Isoleucine	0.6	HMDB00172
L_Citrulline	0.583333	bmse000209
Argininosuccinic_acid	0.555556	bmse000959
Betaine	0.5	bmse000069
Phenylacetylglycine	0.5	HMDB00821
Phosphoenolpyruvic_acid	0.5	HMDB00263
L_Serine	0.5	HMDB03406
Monomethylglutaric_acid	0.5	HMDB00858
Spermidine	0.428571	HMDB01257
2,3_Dihydroxyvaleric_acid	0.416667	HMDB00421
Sedoheptulose	0.4	HMDB03219
L_Tryptophan	0.222222	HMDB00929
NAD	0.16129	HMDB00902
