# Supplementary material for: Glucose metabolism sustains heme-induced Trypanosoma cruzi epimastigote growth in vitro
Source: PLoS Negl Trop Dis. 2023 Nov 10;17(11):e0011725. doi: 10.1371/journal.pntd.0011725 (PMC10664871; doi:10.1371/journal.pntd.0011725)
Supplement: S3 Table — The result is from the cell-free medium sample generated by COLMAR. The first two columns show the proton and carbon chemical shift peak values, respectively. The third column shows the peak amplitude values. The last columns show the compound names matched with the respective 1H-13C chemical shift. (XLSX) [file pntd.0011725.s006.xlsx]

## Sheet: S3_HSQC_PEAK AND COMP REPORT
HSQC_Peak and Compound report_from cell-free medium (6.6 mM Glc) sample
Proton	Carbon	Amplitude	Compound_name
0.866	13040	1102863880
0.878	23370	884447250
0.910	26740	633083000
0.910	19710	1274461500
0.913	26890	660661500
0.920	13650	1840588630
0.934	42320	50583850
0.941	15900	697509630
0.944	24260	10503838000
0.966	19760	2815308500
0.976	31930	106040090
0.982	18620	3254123750
0.988	38790	178362090
0.992	17070	2295982000
0.995	24980	429261130
1018	20570	2644427250
1029	20660	2643878500
1081	20000	261722250
1154	21900	688218250
1170	26850	281558220
1193	26900	306275060
1194	21760	1159994630
1215	26860	393561410
1234	26890	474451280	Dimethylmalonic_acid_1
1254	26730	431050880
1263	21460	663897810
1307	22480	3353970000
1315	22450	3337558000	L_Threonine_1
1315	69650	186237980
1328	19270	844279750
1347	18830	687399250
1360	24830	295319880
1391	19310	783132630
1425	33080	73660120
1433	24450	1187961000	Homoarginine_1
1455	27620	536010630
1456	18970	2415514250
1458	24500	1088797130
1462	53390	458916880
1468	18960	2575906500	Alanine_1
1474	57220	51998630
1477	24300	1095510380	Lysine_1
1488	32930	39977670
1508	36110	68027700
1510	19470	454253340
1591	42800	479377690
1644	27180	833414130
1662	42640	1353652880
1688	42640	1721832130
1694	28230	2078937000
1706	42620	1939996750
1708	28310	2363449250
1724	33920	274889380
1730	42660	1269528130
1746	32870	319341970
1775	42860	209661750
1803	33770	368227380
1836	39270	271092880
1850	39060	267300000
1879	38760	242689440
1880	57670	42431240
1890	57200	42151090
1890	31940	3093723750
1897	57190	44413360
1899	38760	235691910
1902	25950	1961138750	Acetic_acid_1
1923	25250	344663160
1943	30700	1430115000
1943	23810	219840500
1960	38790	633838000
1984	32310	844027000
2000	27030	1687190880
2026	27560	1874481880
2041	29300	1844684750
2056	30170	1848452000
2063	24980	572411380
2075	30610	1625548500
2098	16980	208727550
2104	30080	1759505380
2119	16710	650330560	L_Methionine_1
2177	32070	613436060
2212	31430	654470630
2219	36700	1030605750	4_Guanidinobutyric_acid_1
2260	31850	1245300750	L_Canavanine_1
2272	36160	1516519130
2285	26910	364642060
2303	32480	906568810
2332	31120	909828630
2337	36020	2596171250	L_Glutamic_acid_1
2367	32990	1271806250
2384	32590	1531527750
2388	36510	1192370380
2396	27620	224388380
2399	32570	1262663630
2425	32420	790896690
2475	32460	280698440	Succinic_acid_semialdehyde_1
2491	28120	407277410
2508	47920	284126910
2510	28120	403572440
2531	28040	343585160
2539	47880	427289380
2556	41690	279817340
2592	41160	245386730
2625	31490	531555000	L_Methionine_1
2633	40530	430686250
2649	47900	363211720
2668	40310	717337690
2680	47930	260032300
2686	40180	816085880
2712	40140	741397880
2713	42270	386057500	Succinic_acid_semialdehyde_1
2716	42560	327879880
2734	39610	1156500750
2781	39650	840285630
2815	39530	746004190
2845	38680	412686690
2859	38360	391500310
2919	37830	460092840
2952	37950	296734720
3010	42020	4318106000	Lysine_1
3023	32550	238254550
3027	37140	220556380
3082	39400	585274880
3085	30850	239602720
3107	39300	812489560	L_Phenylalanine_1
3119	58480	82201520
3119	30910	230070880
3126	39310	757277690
3134	30890	293511530
3135	43440	235303000
3166	38740	380727250
3176	43440	571767500	Homoarginine_1	4_Guanidinobutyric_acid_1
3181	56520	450654840	Choline_1
3195	38620	295385690	L_Tyrosine_1
3201	30780	314236280
3208	56660	2027963250
3211	77070	978738060
3223	43300	2138104000	Phosphoethanolamine_1
3228	77090	1921085000
3243	99040	54076450
3245	56080	5252572000	Betaine_1
3245	76970	1186696130	D_Glucose_1	myo_Inositol_1
3252	50620	245562380
3253	39230	877057500	L_Phenylalanine_1
3264	76850	247950810	D_Glucuronate_1	D-Glucuronic_acid_2
3282	39250	715398630
3312	48950	360667160
3327	49020	447202030
3376	78750	376887500
3387	72510	2030328250	D_Glucose_1	D_Glucose_2
3396	49100	467678190
3401	78620	794399560
3412	49130	411821250
3439	72570	1436608000
3449	29210	112498140
3453	78680	1993109380	D_Glucose_1
3457	72530	961127000	D_Trehalose_1
3473	78580	1988781880	D_Glucose_1
3478	29210	87494320	L_Tryptophan_1
3493	78610	818089690	D-Glucuronic_acid_2
3494	49500	207408340
3510	74380	1217245750	D_Glucuronate_1
3528	48820	454022940
3528	74360	1499533880	D_Glucose_2
3544	44370	1909942750	Glycine_1
3548	65460	966489310	Glycerol_1
3553	49580	403953660
3569	63790	1739631250	O_phospho_threonine_1
3582	49740	427991880
3590	75210	264460220	myo_Inositol_1
3595	63430	2657556750	L_Threonine_1
3601	77000	208367630
3622	50130	842993310
3627	74350	1271734630
3628	65250	1085268000	Glycerol_1
3644	74020	1168330250	D_Trehalose_1
3655	62690	2372170250
3661	69520	404718130
3665	57230	211333800
3679	75580	667526500
3680	66740	833751000
3693	51060	504035250
3697	63710	1557235130
3699	75540	1171777880	D_Glucose_2
3705	66300	875456880	D_Fructose_1	D_Fructose_1	D_Fructose_1_phosphate_1
3709	67030	644087000
3712	55750	2417946000
3718	75420	630135130
3728	63460	2023883380	D_Glucose_1
3739	57360	5920618000	Homoarginine_1	L_Glutamic_acid_1	Lysine_1
3742	74820	354272470
3749	45810	284631910
3751	30280	91807040
3762	53720	1261310380
3762	63440	2303670750	D_Glucose_2	D_Trehalose_1
3767	74840	764511190	Glycerol_1
3772	70380	503156880
3772	18630	115116300
3774	53330	1127382130	Alanine_1
3784	44170	375745810
3788	59850	260727130
3788	50330	392872500
3792	70320	533263440	D_Fructose_1	D_Fructose_1_phosphate_1
3797	74500	1651690630	D_Glucose_2
3815	50560	311974250
3818	63770	2052387880
3819	74670	2146200750	D_Trehalose_1
3827	44090	305390880
3827	58940	1396385500
3831	50720	288477310
3839	63840	3184606750
3840	75030	1456991000	D_Trehalose_1
3842	56780	974910130	L_Methionine_1
3845	69230	230164380
3848	68790	228308880	D_Fructose_1_phosphate_1
3856	50840	284338840
3864	73760	792826690
3865	44910	299717880
3867	73080	805726250
3870	63800	3538911750
3874	50910	252053000
3876	55600	866328500
3877	58970	302273500
3878	51010	251593470
3881	69090	1597931250	Betaine_1
3890	72360	777070190	D_Fructose_1
3891	72640	781510630
3894	55460	772842810	L_Canavanine_1
3895	63790	2695033000	D_Glucose_1
3899	45490	388397630
3918	73070	337751310
3920	58580	729735690
3927	91610	40327930
3930	69520	226348750
3940	54720	223386500
3955	45160	971149440
3957	63210	1429364130	Phosphoethanolamine_1
3975	58740	1543454880	L_Phenylalanine_1
3982	72020	1105846500	D_Fructose_1	D_Fructose_1_phosphate_1
3985	54340	710637440
3987	38960	104079840
3994	65940	758404190	compound_unknown2_1
4013	45350	464562880
4019	65840	705641690	D_Fructose_1	D_Fructose_1_phosphate_1
4021	53270	257829580
4036	58320	473813810	Choline_1
4045	44910	275721130
4045	63700	603914380
4048	74950	382918250	myo_Inositol_1
4074	63410	488142130
4094	71160	804533940
4097	77790	540084750
4099	22790	43515240
4104	71080	830136690
4108	86710	296658030
4114	63650	1003182380
4114	58090	556384880
4128	54080	342535630
4149	53110	333069750
4160	61380	1404221880
4163	57950	1106536000
4171	69960	275301630
4209	71570	414745250
4213	61900	302933750
4215	86930	149508420
4219	64540	227043000
4238	84320	74031750
4239	69370	931697130
4241	64250	247746250
4242	22200	41223020
4254	60590	379308130
4259	88090	87099810
4279	88170	49812710
4297	86430	41323430
4301	56480	1172863130
4311	61360	747107880
4317	51650	222207380
4328	72570	227749470	O_phospho_threonine_1
4329	56290	1261161250
4340	87480	46141520	compound_unknown2_1
4343	51500	215280500
4371	59850	660566000
4403	63030	788348380
4409	55460	534627000
4434	55780	549115690
4439	58350	594434630
4441	106180	41592460
4447	63160	568260000
4463	54430	448018250
4498	58680	436354880
4510	55030	347055060
4518	105530	64353900
4536	57800	278585500
4564	61850	235472630
4595	54310	438801130
4613	72710	291989440
4621	98720	1114457750
4637	98720	918298190	D_Glucuronate_1	D_Glucose_1	D-Glucuronic_acid_2
4666	54140	279546130
4710	53990	222551630
4728	98720	318683340
5038	104930	51046950
5073	95320	40295450
5074	95560	40055000
5116	96020	57208590
5175	95960	1919322750	D_Trehalose_1
5177	74120	45263610
5183	101320	71869880
5217	94910	1858984750	D_Glucose_2
5227	100580	57190630
5771	104170	40518380
5848	91390	71005960
5876	105150	150527170
5886	91740	159980080
5889	105170	132002780
5918	91890	164400550
5965	91900	246738560
6037	99290	118844680
6072	90970	107825630
6651	131840	48279910
6703	118690	53508280
6732	118250	53328400
6749	131770	46598720
6758	119050	79169130
6791	131730	48901730
6793	118460	232893380
6810	132250	59837370
6810	132350	59881820
6832	118420	492617000
6834	132240	64211390
6867	118760	803073440	L_Tyrosine_1
6874	123970	42059490
6874	124110	41586710
6875	132990	117542430
6882	118790	626565130
6891	121680	119321500
6894	122270	78893130
6920	132020	60228920
6936	132200	55845100
6941	132120	55902210
6958	131950	63973600
6963	120920	103374820
6987	132090	75237340
7027	133840	100242380
7029	120490	136428190
7050	132820	142430330
7052	120000	346336810
7081	121740	47682670
7081	121910	47620860
7084	132820	180054000
7136	122100	45085900
7136	132870	314108660
7163	133240	688689810	L_Tyrosine_1
7174	122060	152248590	L_Tryptophan_1
7179	133130	614540250
7189	128570	52384500
7227	131940	436885380
7256	124940	118375850	L_Tryptophan_1
7265	131790	616347500
7299	127610	223489380	L_Tryptophan_1
7307	137560	64463200
7311	132000	2372084250	L_Phenylalanine_1
7355	130970	1240208630
7355	131020	1238497000
7405	131880	1467720380	L_Phenylalanine_1
7414	137000	63141420
7430	135160	50180190
7485	114770	77092280
7524	114830	154532090	L_Tryptophan_1
7662	121210	42605140
7701	121250	203751440
7714	121220	155493030	L_Tryptophan_1
8005	141250	44711430
