# Supplementary material for: Glucose metabolism sustains heme-induced Trypanosoma cruzi epimastigote growth in vitro
Source: PLoS Negl Trop Dis. 2023 Nov 10;17(11):e0011725. doi: 10.1371/journal.pntd.0011725 (PMC10664871; doi:10.1371/journal.pntd.0011725)
Supplement: S4 Table — Multivariate analysis were generated by MetaboAnalyst 5.0. (XLSX) [file pntd.0011725.s007.xlsx]

## Sheet: S4_PCA-PARASITE SAMPLE
Loading plot from Principal Component Analysis - parasite extract sample
δH (ppm)	PC1	PC2	PC3	PC4	PC5	PC6	PC7	PC8	PC9	PC10	PC11	PC12	PC13	PC14	PC15	PC16	PC17	PC18	PC19	PC20
0.08	-0.0099154	-0.0021443	0.0042726	-0.0071959	-0.022043	0.019823	0.016896	0.0040037	-0.0092653	-0.0047696	-0.015156	0.011519	-0.025045	0.031789	0.050383	-0.035598	0.068235	-0.022962	0.025272	0.22981
0.10	-0.0022028	0.0006145	0.0038461	0.0029844	-0.0086531	0.013099	0.0074358	-0.00054557	-0.010233	-0.01224	-0.0033745	-0.00029286	-0.041382	0.042792	0.028089	0.0082831	0.066375	0.032471	-0.041059	0.07126
0.12	-0.0092028	0.0083748	-0.0007548	0.018185	-0.018822	0.0062612	0.022043	0.0021905	0.010394	0.030647	-0.0057253	0.012401	-0.027188	-0.018102	0.07421	-0.081456	0.002533	-0.044346	0.062884	-0.080586
0.14	-0.0044327	-0.00029537	0.003711	0.00086772	-0.0081215	0.0098851	0.0010615	-0.0025728	-0.0017273	-0.0084357	-0.0033701	0.0027052	-0.0086361	0.013454	0.01485	-0.0050042	0.0071381	0.0059681	0.019198	-0.065386
0.16	-0.0022418	-0.0027024	0.012583	0.0045304	0.00424	-0.004979	-0.010571	-0.017362	0.026557	0.016664	-0.017205	0.02358	-0.0056395	0.026035	0.026426	0.033104	0.010784	0.0057853	-0.053225	0.31807
0.18	-0.007526	0.0084399	0.012215	-0.0014141	-0.0099692	0.0058329	-0.011643	-0.0056237	0.0014213	0.007612	-0.0038084	0.029617	-0.014643	0.019454	-0.0038251	0.058377	0.013026	-0.0015363	-0.02604	0.13264
0.20	-0.0067386	-0.00034363	0.0085037	-0.0030218	-0.010865	0.005795	-0.0081608	-0.0029799	0.0053843	0.010626	-0.0025244	0.016788	-0.0037618	0.012253	0.0033695	0.04078	0.0080682	0.0036225	-0.002773	0.14865
0.22	-0.003322	-0.0013309	0.0034682	-0.001924	-0.0063555	0.0042644	-0.00096154	0.00016592	-0.68073	0.0063946	-0.00092347	0.012402	-0.0026692	0.0099288	0.0094443	-0.0052988	0.0064452	0.0016732	0.00077029	0.041159
0.24	-0.0011151	-0.0012082	0.00095984	-0.00010748	-0.0017383	0.0037032	0.0034069	0.0019954	-0.0038646	-0.00055228	0.0073404	-0.014175	0.00051236	0.0052587	0.004593	0.0085618	0.0098322	0.0090009	0.045311	0.078692
0.26	-0.00077009	-0.13806	0.00097373	-0.0010575	-0.08882	0.0020318	0.0031434	0.0022021	-0.0027613	-0.0097186	0.0036115	-0.00025013	0.0039132	-0.0048753	0.015408	-0.0029853	0.0086564	-0.0014072	-0.034585	-0.12357
0.28	-0.0010393	0.00014996	-0.00015948	0.00048786	-0.002547	0.00035822	0.003279	0.0021226	-0.00028301	-0.0018465	-0.0054131	0.01659	0.0087241	-0.0013937	0.010694	0.0049798	0.039195	0.01435	0.010051	0.025193
0.30	-0.00077012	0.00024297	0.00059286	0.00069269	-0.001782	-0.00055087	0.00031369	0.0037804	0.00091048	0.0013074	-0.0032139	0.0028001	-0.0033721	0.003541	0.016682	-0.0077465	-0.0035134	-0.010101	-0.0074868	-0.038356
0.32	-0.00023531	0.17754	0.00057868	0.00023091	0.00053303	-0.0004649	0.0034276	0.0008189	-0.0010293	0.0032306	0.0063657	0.0053742	0.013155	-0.0020962	0.0006925	-0.025099	0.013507	0.001674	-0.012157	-0.013895
0.34	-0.00023858	0.0010403	-0.00064264	0.00096733	-0.29255	0.0015969	0.0028827	-0.00084621	-0.0049414	-0.0024439	0.0055598	-0.004781	-0.0043048	-0.0065023	0.0095991	-0.020937	0.016239	0.0034255	-0.0082968	0.054493
0.36	-0.00030892	0.00036742	-0.00058896	-0.07142	-0.0016843	-0.00078367	0.00062335	-0.00078841	0.0012454	0.00026085	0.0045329	0.0089641	-0.00076999	-0.0045383	-0.0044729	-0.0075645	0.029773	0.012793	0.017548	0.031358
0.38	-0.00041826	-0.00033161	-0.00072381	0.0014668	-0.0025959	-0.0013065	0.0039537	-0.0020266	0.0024922	-0.00079262	0.0077674	0.0056761	0.0065136	-0.00035336	-0.01293	0.0039333	0.0050912	-0.00077671	0.028975	0.032476
0.40	0.53009	-0.00011262	0.0004643	0.0014243	-0.00012257	0.00098483	0.00024489	-0.0027209	0.00070206	-0.00083317	0.0037124	-0.0029894	0.011998	0.012122	0.0048121	-0.0012105	0.009498	-0.0062447	0.023734	-0.0087669
0.42	-0.00022823	0.0011153	0.00086645	0.0022839	0.00019497	-0.0022308	-0.0011422	-0.00021203	0.0015068	0.0045329	-0.0022974	0.00013206	-0.06884	0.0020682	0.0028407	0.0016234	0.016333	0.0018342	-0.00073396	0.02771
0.44	-0.00021963	0.0010144	-0.0014278	0.0031206	-0.00020011	-0.00097969	1.77e-05	0.0011975	0.0042905	0.0047887	0.0017609	-0.00095973	0.0026415	0.013212	-0.0023579	0.0055979	-0.022686	-0.024303	-0.0010556	-0.0066918
0.46	-0.82129	0.00082953	0.20156	0.0020427	-0.00086435	0.0001087	0.0037797	0.00029079	0.0049836	0.0029462	0.0038115	-0.0037336	-0.99256	0.0023593	0.0050396	-0.011361	-0.029219	-0.027803	-0.0090259	-0.010203
0.48	0.00025741	0.0014498	0.85179	0.0032136	-0.00057971	-0.0010949	0.0030016	-0.00089415	0.0020365	0.0050654	0.0024219	0.00019154	0.0030351	-0.0035143	0.017638	-0.0018247	-0.014681	-0.030564	0.019374	-0.0093815
0.50	-0.00094108	0.0028639	-0.00045206	0.0055509	-0.0021972	-0.003004	0.0048235	0.0036513	0.0035449	0.011718	0.0043155	0.011661	0.010868	-0.015875	0.00065685	-0.0054865	-0.020136	0.0146	-0.017497	-0.0035337
0.52	-0.00096933	0.0029553	-0.00036927	0.0053171	-0.0013634	-0.0052524	0.00455	-0.0013023	0.0032678	0.016617	0.0028778	0.0093533	0.013092	-0.0083351	0.01831	-0.012638	0.0021085	-0.018979	0.015828	-0.0065545
0.54	-0.0018382	0.0034524	-0.0027723	0.0077764	-0.0022031	-0.00099667	0.005049	0.0077348	0.0064536	0.0088223	-0.00018025	0.0020903	0.0099191	-0.038611	0.00245	-0.016345	-0.016537	-0.034713	0.021132	0.002198
0.68	-0.010399	0.010077	-0.0012081	0.020753	-0.017915	-0.0014573	0.025175	0.011309	0.020892	0.040689	-0.0030602	0.014682	0.021902	-0.072432	0.057428	-0.076201	0.014375	-0.075834	0.10978	-0.030121
0.70	-0.0059574	0.0061933	-0.0020385	0.011281	-0.012011	-0.002577	0.01557	0.0044244	0.015849	0.020244	-0.0046095	0.015014	0.014286	-0.043865	0.043269	-0.044523	0.020838	-0.016164	0.029732	0.015783
0.72	-0.0034443	0.0022053	-0.0039525	0.0067939	-0.015115	0.0001319	0.012695	0.0023442	0.0091972	0.0092816	-0.0079579	0.018168	0.027522	-0.038103	0.01797	-0.0080251	0.01828	-0.040367	-0.055245	-0.0018538
0.74	-0.0036442	0.0033165	-0.0036696	0.0065541	-0.013825	-0.0018741	0.0092297	0.0019012	0.011603	0.009808	-0.015862	0.019063	0.044409	-0.019684	0.0010629	-0.0091137	0.042656	-0.02308	-0.019006	0.0094232
0.76	-0.0032354	0.0025683	-0.0012609	0.0050554	-0.012152	0.0013449	0.0065463	0.0089236	0.005942	0.010738	-0.0096547	0.015503	0.03677	-0.035804	0.0076315	-0.01295	0.053398	-0.023899	-0.057547	-0.011534
0.78	-0.0027753	0.0027122	-0.00036049	0.0030849	-0.0063553	-0.00011261	0.0050687	0.0082575	0.0054557	0.010268	0.0013993	0.014741	0.019003	-0.01023	0.018019	-0.011455	-0.02582	0.019801	0.0070457	-0.0045965
0.80	-0.002434	0.0032805	-0.00020989	0.00077781	-0.0061137	0.00093699	0.0027613	0.0040947	0.0057096	0.013891	-0.0017767	0.01856	0.011865	-0.01176	0.0095564	0.0089338	-0.010084	-0.020467	-0.012485	-0.01345
0.82	-0.0042721	0.0025972	0.003091	-0.004411	-0.011484	-0.00022943	0.0017371	0.0012613	0.0061261	0.014152	-0.0019441	0.038929	0.0057095	-0.016605	0.0038266	0.039453	0.047079	0.035241	-0.036393	-0.0093001
0.84	-0.0033184	0.005126	0.0036601	-0.0013036	-0.011025	0.0019962	-0.00029237	-0.0017303	0.012853	0.032354	0.0023467	0.054473	-0.0093265	-0.041142	0.021381	0.031344	0.038443	0.027363	-0.0052954	-0.029358
0.86	-0.0030715	0.0099287	-0.00068513	0.0026871	-0.0037096	-0.0024399	0.0040648	0.0023829	0.0052553	0.026154	-0.00097168	0.065704	-0.031083	-0.061779	-0.019394	0.083354	0.063817	-0.022687	-0.011621	-0.042958
0.88	-0.011585	0.0087567	0.0030623	-0.013859	-0.010312	0.0081125	0.0051265	0.017244	0.0029462	0.03698	-0.031439	0.084453	-0.017237	-0.03766	0.018347	0.092254	-0.012969	0.0095167	0.00055054	-0.013282
0.90	-0.015392	0.0063425	0.008389	-0.021814	-0.005475	0.018602	0.011517	0.022295	-0.015912	0.021561	-0.045354	0.094896	-0.0028706	-0.067977	-0.026402	0.10005	-0.00018728	0.011485	-0.020215	-0.049102
0.92	-0.032955	0.011147	0.049903	-0.060198	-0.0026635	-0.059057	0.019655	0.046608	-0.056505	0.017297	-0.064433	0.07459	-0.012768	-0.017905	0.11785	0.11773	-0.13807	0.14197	0.0014915	-0.076396
0.94	-0.048761	0.059138	0.10461	-0.021349	0.11294	-0.036359	0.0024149	-0.041785	-0.15864	-0.039312	-0.037513	0.20405	0.082236	-0.070397	-0.03534	0.1728	-0.10257	-0.023823	0.086328	-0.099642
0.96	-0.042929	0.059446	0.077039	0.032866	0.18178	0.0050915	-0.0027799	-0.13856	-0.21359	-0.061277	-0.19939	0.30495	-0.018426	0.076621	-0.24594	0.13753	0.10447	-0.067542	0.23421	-0.13768
0.98	-0.028181	0.10435	0.14707	0.049072	0.20973	-0.026862	-0.031487	-0.03993	-0.1661	-0.048074	0.06527	0.11109	0.0469	-0.030345	0.03258	-0.10592	-0.022348	0.03087	-0.13364	0.0013069
1.00	-0.033984	0.13965	0.20177	0.065045	0.27729	-0.099196	-0.024033	-0.085942	-0.22874	-0.032763	0.17992	0.079229	0.046419	0.10696	0.0771	-0.10082	0.023885	0.046623	-0.046943	-0.03455
1.02	-0.02508	0.08613	0.1272	0.033855	0.15122	-0.081674	-0.0089111	-0.058699	-0.13321	0.016472	0.14769	0.072627	0.098337	-0.026938	0.10045	-0.062691	-0.049092	0.0048343	0.0066224	0.033091
1.04	-0.022919	0.14314	0.1962	0.080334	0.29266	-0.065974	-0.029721	-0.056731	-0.22604	-0.063679	0.15875	0.039742	-0.014206	0.12127	0.062088	-0.18137	0.052006	0.032541	-0.083934	0.077232
1.06	-0.0065876	0.019328	0.029008	0.013377	0.04168	-0.010196	-0.005786	0.0016854	-0.0038203	-0.01135	0.010485	-0.18034	0.030309	0.0074223	0.036535	-0.034481	0.033597	-0.0095231	0.026046	0.0024715
1.08	-0.0054218	0.0016716	0.011071	-0.00011501	0.0016886	0.0029555	-0.0055683	0.0049767	0.0096994	-0.014846	-0.011149	0.00095104	0.011862	-0.0077113	0.009465	0.00038675	0.00089194	0.0094056	0.0084251	0.003049
1.10	-0.0093968	-0.0081302	0.015063	-0.0071901	-0.0282	0.0047231	-0.012083	0.0091283	0.0045238	-0.0073162	-0.041829	0.026889	-0.032865	0.0018025	0.0095073	-0.02593	0.035217	-0.022104	0.0056201	-0.025414
1.22	-0.026885	-0.0028226	0.022243	-0.031421	-0.017838	0.012704	-0.019429	-0.001484	0.0047467	0.047708	0.003263	-0.023147	0.12437	0.10663	0.0075407	0.2144	-0.017911	0.18836	0.11529	-0.016913
1.24	0.011344	0.013453	0.013602	0.04451	0.049389	0.033112	-0.064484	0.025845	-0.038267	0.075101	-0.06679	-0.10579	-0.060744	-0.040013	0.12717	0.079001	-0.12337	0.063885	-0.096549	0.011715
1.26	-0.045533	-0.029217	0.17843	0.053115	-0.0024762	0.060804	-0.24293	-0.079703	-0.029347	0.039309	-0.0135	-0.16363	-0.11104	-0.12409	0.010861	0.019581	-0.13959	-0.031885	0.012087	-0.050823
1.28	-0.11381	-0.072762	0.36167	0.02553	-0.087117	0.048466	-0.34788	-0.18515	0.057484	0.10995	0.072115	-0.13029	-0.23361	-0.17327	0.039045	-0.020402	-0.024387	0.010499	0.079428	-0.060593
1.30	-0.072185	-0.043322	0.20873	0.0083215	-0.072618	0.024699	-0.2021	-0.080667	0.050617	0.038327	0.059496	-0.022109	-0.12761	-0.19208	-0.037009	-0.031748	0.095069	0.051572	0.20846	-0.056404
1.32	-0.068438	-0.050334	0.11815	-0.093585	-0.22148	-0.084547	-0.088899	0.046054	0.010445	-0.11237	-0.26508	0.30179	-0.28915	0.13908	-0.063538	-0.24546	0.078535	0.059975	-0.046371	0.024293
1.34	-0.047339	-0.049149	0.093938	-0.080868	-0.17009	-0.033209	-0.079853	0.027904	-0.0054092	-0.1122	-0.24697	0.2325	-0.16243	0.070685	-0.088987	-0.17229	-0.078959	0.1655	-0.16865	0.080644
1.36	-0.0032517	-0.0015319	0.00046577	-0.012756	-0.014142	0.0034018	0.0075585	0.0087349	0.0017092	0.017421	-0.034642	0.020756	-0.016115	0.0031576	-0.015311	0.0273	0.012663	0.057185	0.050966	-0.041137
1.38	-0.0053742	0.0014764	-0.0070178	-0.015714	-0.015534	0.0071168	0.02509	0.018044	-0.0017502	0.035831	-0.04932	0.035285	-0.016175	-0.060512	-0.048417	0.011151	-0.020075	0.020108	-0.0017995	0.014459
1.40	-0.0042405	0.55363	-0.0066793	-0.015107	-0.0032279	0.0054477	0.017437	0.019701	-0.020063	0.040646	-0.045815	0.021346	-0.019759	-0.041708	-0.084951	0.025194	0.011676	0.098035	-0.019766	-0.051397
1.42	0.0012439	0.013881	-0.017614	0.0097938	-0.025758	-0.030713	0.032797	0.034971	0.012917	0.025736	-0.027248	0.058331	-0.11239	-0.14808	-0.035713	-0.0058383	0.074067	0.084841	0.12281	-0.0056926
1.44	0.0069983	0.0006675	0.0099753	0.0051077	-0.0081944	0.0076228	-0.0040668	0.005794	-0.025733	-0.01759	-0.018993	-0.0028572	0.029597	-0.068239	-0.069718	0.10258	0.040244	0.06802	-0.024553	0.14102
1.46	0.48387	0.018091	0.01995	0.076866	-0.33083	-0.28554	0.31376	-0.41017	-0.234	0.24952	0.051206	0.045273	-0.16987	0.0085452	0.15449	0.064065	-0.078481	-0.0014793	-0.084009	0.06097
1.48	0.65802	-0.24125	0.26177	0.16729	-0.056223	0.083567	-0.13362	0.26307	-0.094151	-0.22535	-0.063727	0.0019805	0.30636	-0.10984	-0.1815	-0.071466	0.078118	0.051359	0.030616	-0.070769
1.50	0.0491	-0.046039	0.047092	0.0010999	-0.023518	-0.0033256	-0.0056983	0.033497	0.004683	-0.031029	-0.049617	-0.10131	0.0051277	0.20872	0.22035	0.027887	0.15557	0.19228	0.071756	0.059913
1.52	0.003331	-0.011942	0.0071019	-0.01521	-0.019974	-0.0016374	0.014877	0.030293	-0.0049579	-0.023219	-0.037271	-0.052828	-0.031675	-0.0051215	0.084121	0.048478	-0.033274	0.047298	0.068721	0.022355
1.54	-0.005168	-0.0088147	0.0071041	-0.01338	-0.0088891	-0.0021673	0.01657	0.0099612	0.0046638	-0.00042525	-0.015825	-0.049466	0.013971	0.067875	0.07281	0.042405	0.0097886	0.081434	0.093693	-0.065948
1.56	-0.0017293	-0.00087911	-0.0026786	-0.0065044	-0.0062397	0.0051705	0.0096196	0.0092391	0.004787	0.0037559	-0.017577	-0.020698	0.015008	0.013181	0.020131	-0.00097092	0.012437	0.037211	0.059189	0.01509
1.58	-0.0001008	-0.0012154	-0.0088912	-0.0053825	-0.007004	0.0017326	0.0075752	0.00052447	-0.00096872	-0.0082843	-0.010928	-0.016748	-0.007506	0.0339	0.0012686	0.028585	-0.015846	0.053147	0.02208	-0.018778
1.60	0.0022098	0.0019978	-0.008701	-0.00022064	-0.011191	-0.00089685	0.0031669	0.0061392	0.013045	0.00043383	-0.0033499	-0.013706	0.0021754	-0.0039766	0.049653	-0.0049009	-0.005879	0.00748	0.083948	0.052596
1.62	0.0038179	0.0032534	-0.01544	0.0014204	-0.0019238	0.01094	0.0019214	0.0064752	0.0049605	-0.017359	-0.0050724	-0.017162	-0.00041576	0.010421	0.02718	0.021281	-0.024711	0.0018657	0.01564	0.044409
1.64	0.0033442	0.0073213	-0.018749	0.007748	0.0015291	0.010128	0.0038397	-0.00031392	0.011727	-0.003759	-0.019865	-0.036521	-0.0015146	0.0075973	0.061148	0.022017	-0.071418	-0.013801	0.014481	0.0016182
1.66	0.0036089	0.011683	-0.01397	0.016956	0.01233	0.013745	0.0031162	-0.0019497	-0.010384	-0.032897	-0.010735	-0.025568	-0.01205	-0.048516	-0.0014266	0.0256	-0.039127	-0.021478	-0.0021974	-0.0041911
1.82	-0.0054144	0.012999	-0.025877	0.028579	-0.01326	-0.0012306	0.026286	0.025393	0.017022	0.064325	-0.055054	-0.039099	-0.012918	-0.037569	0.084862	-0.080811	-0.10625	-0.10995	0.16379	-0.019876
1.84	0.00014423	0.0073953	-0.032547	0.0107	-0.0070081	0.013584	0.0019161	0.0085986	-0.0080274	0.0096786	-0.030103	-0.065789	0.038204	-0.024068	0.029953	0.009633	-0.097703	-0.044754	0.11023	0.036886
1.86	0.00077708	0.0043322	-0.025873	0.0073262	-0.0045991	0.00065526	0.0038619	-0.09117	-0.0026627	0.014661	-0.028868	-0.05974	-0.00068774	0.0040083	0.033494	0.0032199	-0.10168	-0.019256	0.089291	0.0091839
1.88	0.0059063	0.0050888	-0.0299	0.011103	0.0097041	0.016529	0.0068459	0.011078	-0.021096	-0.01705	-0.047021	-0.061902	-0.0044103	-0.063063	-0.0015358	-0.34214	-0.10243	0.015594	0.059753	0.039852
1.90	0.019019	0.011832	-0.033237	0.037725	0.045483	-0.008448	0.012369	-0.0011224	-0.011011	-0.034415	-0.08371	-0.098131	-0.087335	-0.039853	0.055984	0.012861	-0.078513	0.0076859	0.064002	0.029741
1.92	0.10907	0.059001	-0.033279	0.19279	0.32913	-0.2397	-0.082037	-0.23676	0.53925	-0.072704	-0.39515	0.071351	0.15037	0.007662	0.12967	-0.049374	-0.15999	0.1369	-0.10327	-0.041157
1.94	-0.001388	0.0018987	-0.015248	0.0037822	0.0186	0.017597	0.0064504	0.030265	-0.039128	-0.013726	-0.072513	-0.018049	-0.053477	-0.026833	-0.010683	-0.015177	-0.021194	0.053127	-0.017441	-0.038696
1.96	-0.011962	0.0031904	-0.0069205	-0.020138	-0.0029758	0.015021	0.0059388	0.025367	-0.038876	0.011889	-0.026291	0.032717	0.026797	-0.039478	0.047413	-0.010215	-0.033145	0.013795	-0.010675	0.020222
1.98	-0.018793	0.005032	-0.017587	-0.045317	-0.0051578	0.024852	-0.0019979	0.033234	-0.080286	-0.0016339	-0.034989	0.056066	0.074177	-0.002446	0.032209	0.012525	-0.00050507	0.002826	-0.023126	0.12456
2.00	-0.069532	-0.053228	0.03948	-0.10785	-0.057204	0.095978	-0.058569	0.043521	-0.13095	0.0051006	-0.047453	0.061578	0.028426	-0.052528	0.35914	0.26447	0.11302	0.047755	-0.17599	-0.092812
2.02	-0.026731	-0.80746	-0.058777	-0.097955	-0.034582	0.05934	0.014886	0.075092	-0.10706	-0.036013	-0.099028	0.013865	0.074314	-0.031489	0.041302	-0.031788	-0.026736	-0.039724	-0.043343	-0.047954
2.04	-0.019819	0.012607	-0.094122	-0.10919	-0.044028	0.014764	0.060744	0.052384	-0.10683	0.035905	-0.16337	-0.038936	0.009808	-0.0044016	0.082075	-0.11224	-0.062877	-0.062315	-0.012362	-0.24067
2.06	-0.015456	0.013625	-0.046335	-0.05406	-0.0017517	0.048931	0.027994	0.079946	-0.12075	-0.012616	-0.085019	-0.010407	0.045054	-0.078089	-0.020526	-0.039923	-0.015361	-0.020392	-0.040242	-0.042852
2.08	-0.0049137	0.028291	-0.053658	-0.066728	0.018271	0.086974	0.044134	0.1205	-0.1251	0.0099485	-0.077797	-0.018215	-0.090145	0.014377	0.11443	-0.17964	0.019167	-0.098152	-0.089788	-0.11135
2.10	-0.0019987	0.01591	-0.03695	-0.014232	0.0052309	0.030444	0.0045078	0.056475	-0.054117	-0.013509	-0.062476	-0.021128	-0.017073	-0.060633	0.0096994	-0.020195	-0.049248	-0.080862	0.0107	-0.10075
2.12	0.0074881	0.022015	-0.033872	0.013428	0.034781	0.023483	-0.0066205	0.039257	-0.077303	-0.030691	-0.053671	-0.082829	-0.071512	0.015698	0.0015752	-0.020911	-0.019618	-0.10995	0.0089828	0.053121
2.14	0.0041061	0.0096986	-0.11678	-0.026372	-0.033663	-0.0092596	-0.018122	0.013131	-0.073543	0.035574	-0.057232	0.0046757	0.10256	-0.0067858	-0.0049443	-0.087628	0.011539	-0.091523	-0.052949	0.13642
2.16	0.013914	0.019072	-0.025749	0.018238	0.030781	0.0017808	0.0054902	0.003409	-0.015818	-0.038677	-0.007543	-0.040789	-0.04458	-0.02357	-0.027966	0.01527	0.093329	-0.039178	-0.032681	0.043465
2.18	0.0039749	0.0090772	-0.011164	0.0026935	0.010692	0.0074737	-0.005292	0.0076369	0.0090048	-0.018613	-0.0075263	-0.0021343	-0.0092161	-0.0078771	0.043067	-0.022044	0.012926	-0.028289	0.013934	-0.009804
2.20	-0.0039029	0.0016455	-0.003626	-0.010284	0.0018343	0.019754	-0.0021892	0.001739	-0.0043286	-0.01041	-0.001641	-0.0014561	0.014437	0.026708	-0.0058259	0.018597	-0.047144	0.0093358	0.0017413	-0.013894
2.22	-0.0093654	0.00021927	0.0080452	-0.0091781	0.00020725	0.012829	-0.006716	0.00010731	-0.004045	0.0099748	-0.013012	-0.0031233	0.00017369	0.018338	-0.0024123	0.024824	0.0036803	0.013064	0.002652	-0.02272
2.24	-0.0068481	0.0086796	0.0065474	-0.0092901	0.01398	0.020519	0.0039367	0.011987	-0.0091073	0.0044803	-0.00075932	0.024109	0.021584	-0.010643	-0.027972	0.0013133	-0.0053141	0.038852	0.026053	0.05605
2.26	-0.0080521	0.017637	0.015392	-0.0050374	0.029767	0.010473	0.009681	0.0026304	-0.0319	0.024599	0.017955	0.018883	-0.0053252	0.014522	-0.0077401	0.017498	0.0047597	0.028416	0.026694	0.007316
2.28	-0.0066571	0.019947	-0.0063298	-0.044082	0.038339	0.092866	0.035681	-0.0016926	-0.0145	0.17691	0.074012	0.01767	0.12078	-0.048258	-0.20455	0.073217	-0.26515	0.23419	-0.034645	-0.043239
2.30	-0.0019949	0.015794	-0.019593	-0.031288	0.042246	0.066543	0.032359	0.0081351	-0.060728	0.1413	0.028515	-0.030577	0.077146	0.0085873	-0.11728	0.041827	-0.15647	0.21964	0.033301	-0.028449
2.32	-0.0059931	0.012379	-0.035032	-0.027183	0.0066758	0.051539	-0.0050544	0.048121	-0.072126	0.0046355	-0.035311	0.0065102	0.038716	-0.021162	0.018367	-0.075074	-0.07072	-0.021056	-0.01509	0.002809
2.34	0.010552	0.040858	-0.077189	0.0090524	0.057473	0.057475	-0.027133	0.09769	-0.17032	-0.052388	-0.069096	-0.099249	-0.062927	0.024508	-0.051514	-0.11955	-0.10023	0.0035257	-0.023019	0.037112
2.36	0.005605	0.028429	-0.058753	0.0063059	0.029284	0.040662	-0.020886	0.087539	-0.10679	-0.012267	-0.040611	-0.073303	-0.0077361	-0.011112	0.02914	-0.089955	-0.16126	-0.00029518	0.0078685	0.1602
2.38	-0.0054045	-0.0037584	-0.0055472	-0.0038793	0.014435	0.021616	-0.0046855	0.0017179	-0.0088677	-0.02324	-0.021344	-0.014818	-0.017772	0.03853	-0.041321	0.061281	-0.028513	0.074887	-0.0043331	0.04716
2.40	0.12591	-0.089428	-0.061193	0.16638	-0.035444	-0.12388	-0.28664	0.41458	0.18032	0.17836	0.34996	0.27932	-0.13382	0.19691	0.1244	0.017762	-0.16315	-0.12155	0.027835	0.054463
2.42	-0.0015446	-0.011589	0.011774	-0.0058335	0.0022724	0.027912	0.00035273	0.020726	0.028575	-0.024264	0.001853	0.039626	-0.035307	0.022991	-0.0069274	0.022869	0.016294	0.010005	0.061377	0.0039426
2.44	0.0041339	-0.0059754	0.0049582	-0.0018186	0.0053248	0.032179	0.0078835	-0.0031824	0.016989	-0.0035021	0.0093919	0.059931	-0.027329	0.00012596	-0.0017219	-0.0023406	0.045814	0.045313	0.0070286	-0.015146
2.46	0.0083285	0.003137	-0.0013116	0.0072846	0.019684	0.020609	0.01339	-0.00027107	0.01134	-0.014329	-0.016002	0.012414	-0.044167	-0.021598	-0.0089544	-0.012347	0.042087	0.03693	-0.010929	0.016168
2.48	0.0038432	0.0020411	-0.0094235	-0.0032447	0.0085606	0.0026991	0.012577	-0.0056774	-0.0044888	-0.0039003	-0.019139	-0.0045939	-0.022432	0.015452	0.0073115	-0.048613	0.048394	0.0049692	-0.0037339	0.026552
2.50	0.00011391	0.0020557	-0.012115	-0.0051533	0.00015333	-0.00055437	0.0085389	0.0046971	0.0048107	-0.00097345	-0.015836	-0.0029621	-0.0060289	-0.00077956	-0.004445	-0.012868	0.02846	-0.04763	0.019215	-0.007286
2.52	-0.0018103	-0.00040301	-0.035779	-0.016501	-0.011291	-0.021746	0.009355	0.0046789	-0.010361	-0.011626	-0.033647	-0.0078498	-0.0015708	0.0070225	-0.041626	-0.029948	0.046429	-0.033994	0.015033	-0.034644
2.54	-0.00028494	0.0020837	-0.0202	-0.0025608	-0.0016746	-0.008103	-0.78621	0.0089973	-0.00099266	-0.0098976	-0.022896	-0.0073479	-0.0086029	-0.018553	-0.017655	-0.033244	-0.0047911	-0.041881	0.02409	-0.0034449
2.56	-0.0006302	0.0016033	-0.024404	-0.009992	-0.010172	-0.020754	0.01498	0.00094143	-0.011207	-0.016864	-0.017728	-0.025021	0.0016787	-0.041394	-0.010478	0.0045442	0.072593	-0.092964	-0.012638	0.021014
2.58	-0.0039067	0.0011674	-0.0043878	-0.0031611	-0.0026193	0.0017409	0.001117	0.0030913	0.00022185	-0.0031596	-0.007118	-0.0020163	-0.0019259	0.0064019	0.014625	0.0089777	-0.0022924	0.013611	0.034688	-0.027944
2.60	-0.0048848	-0.0030233	-0.0026093	-0.0067602	-0.0036564	0.00017282	0.0043474	0.0030843	-0.00053281	0.00090997	-0.002543	-0.00132	0.020421	-0.0039961	-0.017932	0.035849	0.0015132	0.032374	0.011281	0.0078938
2.62	-0.0053282	-0.0031933	-0.019401	-0.016464	-0.012059	-0.0035561	0.0058137	0.0013505	-0.010663	0.013747	-0.0051021	0.0088797	0.04994	0.0012417	0.0085071	-0.0042407	0.016162	0.028583	-0.001656	0.001485
2.64	-0.0041316	0.00063139	-0.03649	-0.015466	-0.014362	-0.022352	0.010738	0.013039	-0.022815	-0.0016297	-0.033087	-0.013714	0.015205	-0.061586	-0.039559	-0.020969	0.010077	-0.040461	-0.046824	0.022917
2.66	-0.0049944	-0.00037751	-0.021946	-0.016644	-0.011163	0.0040052	0.015663	0.01053	-0.0070759	0.019167	-0.020724	-0.0054599	0.021102	-0.0087967	-0.052994	-0.0072932	-0.0426	-0.011655	0.024341	0.025119
2.68	-0.0017274	0.0031764	-0.014785	-0.002825	0.00020005	0.0046936	0.0089312	0.021455	-0.017924	0.0038169	-0.012243	-0.018668	-0.019536	-0.068431	-0.043336	-0.027202	-0.0081302	-0.0053594	-0.035435	-0.003709
2.70	-0.0052839	0.0029777	-0.013243	-0.0095899	-0.00076425	0.015082	0.011444	0.024491	-0.028997	0.03687	-0.019607	-0.012321	-0.023255	-0.037348	-0.019816	-0.035336	0.026571	0.075202	0.019812	-0.0089379
2.72	-0.014331	-0.010766	0.024596	-0.012677	0.014581	0.0082321	0.016898	0.0099999	-0.005868	0.051311	-0.028032	-0.00081534	-0.0060503	-0.055607	0.011549	-0.0073048	0.10493	0.034876	-0.036576	-0.043339
2.74	-0.0080814	0.0012968	-0.0014645	-0.011403	-0.0025964	0.012094	0.015771	0.018337	-0.020657	0.012584	-0.017499	0.014453	-0.0090628	-0.010053	-0.020926	0.0029434	0.054348	0.010656	0.038655	-0.025027
2.76	-0.0047926	0.0018336	0.00017516	0.00047672	0.0025427	0.01161	0.006331	0.016786	-0.014141	0.0051317	-0.025008	-0.0034723	-0.028295	-0.026142	0.0091877	-0.012536	-0.0027564	-0.015901	0.00081109	0.003749
2.78	-0.0028257	0.0029802	-0.0044872	0.0023992	-0.00114	0.010206	0.0081128	0.0096874	-0.010892	0.0057156	-0.019241	-0.0039717	-0.0045474	-0.037588	-0.012693	0.0030391	0.015877	-0.020935	-0.042843	-0.0061348
2.80	0.0010215	0.0069784	-0.0079056	0.011668	0.0099787	0.021085	0.0040565	0.023908	-0.019396	0.013343	-0.011471	-0.014906	-0.060553	-0.047811	-0.0079801	-0.026695	-0.045985	-0.016558	-0.023596	-0.0024612
2.98	-0.0038658	0.0048614	-0.014131	-0.00024546	-0.0099585	-0.00045049	0.018871	0.010031	0.0024189	0.022772	-0.021748	-0.012007	0.0078176	-0.019116	0.068367	-0.045405	0.00026384	-0.042352	0.061235	-0.055976
3.00	0.0011271	-0.001465	-0.025524	-0.0063788	-0.0088266	0.013501	0.002442	0.0060451	-0.029974	-0.031008	-0.058434	-0.025893	-0.011287	-0.043218	0.029019	0.038985	-0.082467	0.035896	0.052945	0.075067
3.02	0.0044669	-0.0047115	-0.019249	0.0060688	0.0034536	0.0020775	0.000329	0.011295	-0.046515	-0.044575	-0.071333	-0.083443	-0.065208	-0.024258	0.075063	0.050079	-0.033096	-0.010342	0.066014	0.066133
3.04	0.0063213	0.0031503	-0.020041	0.020748	0.0083714	0.013725	-0.012286	0.02825	-0.043776	-0.055519	-0.046314	-0.049049	-0.049991	-0.077804	0.027641	-0.063664	-0.098798	-0.035364	-0.016116	0.07784
3.06	-0.0048957	-0.00098126	-0.0086268	0.0017207	0.00064739	0.0045057	0.0036511	0.029696	-0.031176	-0.0093673	-0.012548	-0.028261	-0.0024915	-0.017587	0.041626	-0.053153	0.0062069	-0.010436	0.057062	-0.025954
3.08	-0.003422	0.00090773	-0.0041235	-0.0086781	-0.0066835	0.0013435	0.0022466	0.015836	-0.0067186	-0.010123	-0.0073926	-0.015396	0.013024	-0.033603	0.035319	-0.027565	-0.017506	-0.036412	0.023806	0.00035212
3.10	-0.0014948	0.0077994	-0.002828	0.0056831	0.0045441	-0.0039363	0.021856	-0.0035058	-0.012538	-0.010222	0.041778	-0.058656	-0.033594	-0.054664	-0.029698	0.02369	0.045264	-0.36136	0.034674	0.038452
3.12	-0.0065156	0.013417	-0.016172	0.020674	0.03558	0.025589	-0.0068237	-0.0054419	-0.011162	-0.045506	0.01948	-0.16497	-0.061222	-0.035656	0.099045	-0.10125	-0.03959	0.16039	0.13608	-0.016857
3.14	-0.0040857	0.00086041	0.00085919	-0.0016545	0.0085893	0.0078071	-0.0010971	-0.011055	-0.0071224	-0.013022	-0.004296	-0.0058948	0.015163	-0.03197	-0.010426	0.019093	0.044403	0.008795	-0.01834	0.023466
3.16	-0.0091442	-0.0037352	0.015519	-0.0054608	-0.0071385	0.0074843	-0.022327	-0.018969	-0.0059311	-0.0045988	-0.0056454	-0.032108	-0.016903	-0.019432	0.0012959	-0.0072637	0.022012	-0.0042248	-0.013215	-0.021652
3.18	-0.065986	-0.043161	0.043979	-0.06301	-0.13255	-0.0053257	-0.18725	-0.10352	-0.049745	0.080987	0.058572	0.013247	0.23504	-0.15618	-0.04136	-0.02164	-0.029196	-0.093232	0.063387	0.049995
3.20	-0.11424	-0.10081	-0.061986	-0.15497	-0.25297	-0.10675	-0.33166	-0.31608	-0.056583	0.12401	-0.0087093	-0.12331	0.34861	0.10022	-0.08242	-0.21026	0.062598	0.0056722	-0.17018	-0.017008
3.22	-0.023776	0.024039	-0.051911	-0.23686	-0.16433	-0.27369	0.088952	-0.049762	0.1025	-0.59136	0.34388	0.10949	-0.02202	-0.32709	0.077418	-0.010107	-0.15664	0.15833	0.024607	-0.059428
3.24	0.0021423	0.021095	-0.013132	0.021243	0.052555	-0.01628	-0.0047782	-0.004074	0.0020256	-0.12703	0.047461	-0.20514	-0.118	0.051277	0.033261	-0.053598	0.064454	0.13332	-0.043421	0.12489
3.26	0.15367	0.092832	-0.62912	0.21489	0.049362	0.18257	-0.40258	-0.26985	-0.122	-0.11275	0.12557	0.15944	-0.12691	-0.018756	-0.0041638	-0.019146	0.0843	0.09209	0.058398	-0.083055
3.28	0.010006	0.01193	-0.035791	0.018968	0.02294	0.0022243	-0.032135	0.0015466	-0.0085859	-0.044712	0.018758	-0.015357	-0.037418	0.016851	-0.0021341	-0.036172	0.025276	-0.010992	0.029127	-0.023077
3.30	-0.0032396	0.0077922	-0.022174	-0.0057697	-0.0041313	0.0090901	-0.010938	0.0053064	-0.019229	-0.016419	0.0064678	-0.0018058	0.022344	-0.014209	0.047273	-0.054245	-0.024818	0.029364	0.042293	-0.0036516
3.32	-0.013216	0.0018867	-0.034503	-0.029564	-0.024519	0.036951	-0.0099177	0.01578	-0.05829	-0.035434	-0.0086632	-0.0028999	0.074137	-0.023324	0.033014	-0.043119	-0.033855	0.036209	0.032383	0.055864
3.34	-0.042045	0.0053976	-0.047305	-0.036421	-0.072437	0.061288	-0.029955	0.024993	-0.096847	-0.03813	-0.019241	0.0045491	0.13518	0.053675	0.14147	-0.059882	-0.055604	0.073328	-0.055146	-0.051421
3.36	-0.30153	0.22173	0.075834	0.74422	-0.40488	0.12265	0.18944	0.042932	-0.0068294	-0.10961	0.00060712	0.025116	0.12692	-0.021725	-0.0038624	-0.042045	-0.0039243	0.072613	-0.059401	-0.090132
3.38	-0.010732	-0.00016747	-0.011002	-0.019391	-0.019309	0.010381	0.0060932	0.025011	0.022691	0.012507	0.018282	-0.0079399	0.06989	0.10517	0.090496	-0.0036425	0.029671	0.013337	0.031593	-0.04798
3.40	-0.014579	-0.0014546	-0.05126	-0.069124	-0.039367	0.046039	-0.016954	0.05464	-0.051172	-0.01145	0.0052668	0.050705	0.092317	0.048065	0.10139	-0.013581	-0.11392	0.047316	0.032915	-0.061083
3.42	-0.013112	-0.015106	-0.028052	-0.071454	-0.046143	0.069035	-0.0097926	0.039716	-0.017739	-0.0036212	0.038657	0.12112	0.061585	0.10474	0.12639	-0.027965	-0.05966	0.081566	0.090739	-0.098475
3.44	-0.0079831	-0.00498	-0.011744	-0.042477	-0.024269	0.034031	-0.0033997	0.029753	0.012845	0.024561	0.024094	0.055703	0.040549	0.035551	0.023573	0.0017799	-0.019411	0.093946	-0.0056106	0.0016797
3.46	-0.0055515	0.0015906	0.0062931	-0.024981	0.0035254	0.01426	0.021106	0.024565	0.014597	0.028202	0.014912	0.035803	-0.0595	0.066717	-0.052541	0.066262	0.052161	0.041429	0.011234	-0.016587
3.48	-0.0080444	0.0065598	0.0071142	-0.025146	-0.0030191	0.018522	0.012883	0.023682	0.025677	0.027014	0.04102	0.046524	-0.051441	0.062649	-0.02971	0.044906	-0.017984	0.053418	-0.0070971	-0.025822
3.50	-0.0087523	0.0030486	-0.0015781	-0.017238	-0.0085764	0.0083787	0.0065325	0.0056363	0.0098324	0.0087502	0.026745	0.0032268	-0.012218	0.018281	-0.037897	0.031122	0.030164	0.045563	-0.028105	0.0053462
3.52	-0.0085796	0.0092109	-0.0358	-0.03726	-0.021674	0.013597	0.033002	-0.0099926	0.036506	0.036026	0.016504	0.03714	0.0042845	0.036428	-0.11891	-0.057124	-0.042098	0.038638	0.019573	-0.047035
3.54	-0.0080732	0.00066078	0.0010092	-0.026957	-0.0097836	0.060846	-0.00030505	-0.0098755	0.010532	-0.025433	0.063769	0.010072	-0.013706	-0.0008121	-0.12519	0.079578	0.040148	0.035871	-0.096577	-0.036887
3.56	0.1404	-0.12034	0.11352	-0.088498	0.082871	0.68801	0.23584	-0.29579	0.22832	-0.035706	0.10917	0.17624	-0.046322	-0.069743	0.14371	-0.16208	-0.011581	-0.072331	-0.058886	0.014475
3.58	-0.019408	-0.0049491	0.029813	-0.04657	-0.065519	-0.022923	-0.024539	0.034611	0.0072934	-0.070966	-0.070163	0.057686	-0.080032	0.028808	-0.037948	0.021861	0.0017489	-0.079313	0.021663	0.064754
3.60	0.0010604	0.043039	-0.012865	0.0057267	0.039298	-0.078804	0.030423	-0.002824	-0.025125	-0.024346	0.070918	-0.042834	-0.00036846	0.0083562	0.030018	-0.10969	-0.039876	-0.11166	0.081943	0.068703
3.62	-0.013009	0.041451	-0.014588	-0.020785	0.02235	-0.0582	0.02602	0.0003081	-0.010743	-0.019249	0.035068	-0.029513	0.043853	-0.047776	-0.050165	-0.12386	-0.051949	-0.052748	-0.041853	-0.06843
3.64	-0.042486	0.034047	-0.0057324	-0.04286	-0.033319	0.032158	0.13044	-0.032298	0.096349	0.090699	0.065908	0.072362	0.05188	0.10058	-0.23311	-0.17191	-0.096103	0.010571	0.21824	0.11154
3.66	-0.046905	0.058779	0.026368	-0.038049	-0.0072442	-0.024379	0.12115	-0.030991	0.11844	0.069166	0.11323	0.060907	0.089455	0.0061366	-0.019047	-0.21988	-0.077178	-0.046	0.15317	0.13426
3.68	-0.042008	0.049925	-0.0086765	-0.079297	-0.006063	-0.12434	0.092976	-0.019743	0.034978	-0.098494	0.068091	-0.058205	0.076953	0.09032	-0.10848	-0.080069	0.043147	-0.082438	-0.018148	-0.1031
3.70	-0.010511	0.015851	-0.0065244	-0.027073	-0.01432	-0.023563	0.041461	0.0016947	0.038544	0.0032881	0.017863	-0.04988	-0.015868	0.006811	0.00028773	0.043308	-0.003388	-0.020956	0.038716	-0.16826
3.72	-0.012335	0.014732	0.019918	-0.010674	-0.0016632	0.70159	0.0080521	-0.01911	0.011466	-0.021283	0.010759	-0.053407	-0.048519	0.031881	-0.11615	0.10121	-0.039332	-0.046605	0.079161	0.062419
3.74	-0.0031963	0.025761	0.0026887	-0.0059543	0.019272	-0.0056495	0.021503	-0.022737	-0.012227	-0.027178	-0.040222	-0.11796	-0.13677	0.058883	-0.063447	0.14076	0.033087	0.035713	-0.057328	0.12158
3.76	0.05435	0.041526	-0.0088793	0.042078	0.048938	0.075333	-0.022034	0.024236	-0.053953	-0.21917	-0.046004	-0.24674	-0.15816	-0.010154	-0.13877	0.043475	-0.13275	-0.051035	-0.070293	-0.027445
3.78	0.12652	-0.024535	0.080778	-0.0056118	-0.071991	0.0044688	-0.0004861	-0.13561	-0.048001	-0.090962	0.0066397	-0.18554	-0.12218	0.43744	-0.025804	-0.092907	-0.14718	0.040061	0.22618	-0.27168
3.80	0.043044	-0.021414	0.063971	0.0077102	0.018207	0.043086	-0.054355	0.088039	0.11634	-0.0022149	0.077784	-0.12564	-0.015501	0.059401	-0.063572	-0.029634	-0.085779	-0.025666	-0.23591	-0.084507
3.82	0.011559	0.015701	-0.0045466	-0.0081693	0.023516	-0.00053645	0.029565	0.00974	0.049961	0.0018811	0.070857	-0.049914	-0.050329	0.067947	-0.07763	0.053135	0.076408	-0.023198	-0.066888	0.0061615
3.84	-0.0037676	0.024926	-0.0069972	-0.023062	0.0029703	-0.008524	0.039956	0.002277	0.050451	0.033695	0.099626	-0.026921	0.014431	0.026294	-0.060103	0.052732	-0.017167	0.0094675	-0.064215	-0.14824
3.86	-0.007802	0.01817	-0.01593	-0.037545	-0.0069771	-0.016953	0.035887	0.0029318	0.021717	-0.024777	0.035604	-0.027248	-0.014898	0.061169	-0.081513	0.034132	0.090294	-0.1138	0.012049	-0.034872
3.88	-0.01482	0.019203	-0.008896	-0.047434	-0.033348	-0.015903	0.044546	0.020337	0.038896	-0.011416	0.039166	-0.0019549	-0.072778	0.028087	0.0046009	0.014822	0.032292	-0.0098438	0.031299	-0.15995
3.90	0.0098725	0.024423	-0.10931	-0.018679	-0.0099007	0.017637	-0.021513	-0.018193	-0.0085736	-0.092862	0.069049	-0.00039505	-0.038389	0.060899	-0.08091	0.074267	0.035907	0.0018266	-0.029022	0.01049
3.92	-0.016884	0.023599	0.0050637	-0.053895	-0.00015194	0.0043532	0.060035	0.014142	0.067466	-0.01396	0.076854	-0.044123	-0.042168	0.10178	-0.049713	-0.015936	-0.0058576	-0.020235	-0.10887	-0.15602
3.94	-0.014913	0.015706	0.0063316	-0.044737	0.0029321	-0.0059635	0.059182	0.018198	0.054488	-0.044582	0.063361	-0.046435	-0.011084	0.025541	-0.062123	-0.020433	0.050356	-0.061302	-0.092459	-0.092478
3.96	-0.0069957	0.0099389	-0.0092462	-0.023805	0.0040072	-0.023157	0.035403	0.0037213	0.025068	-0.016476	0.022689	-0.04375	0.027882	0.024363	-0.013174	-0.042169	0.060103	-0.030762	-0.039322	-0.06281
3.98	-0.0012355	0.0084243	-0.016033	-0.0019368	0.00077419	-0.010198	0.012681	-0.01157	0.02168	-0.0209	0.013704	-0.034186	0.019702	-0.0090501	-0.061102	-0.001917	0.047125	-0.051626	0.012168	-0.020226
4.00	0.0097966	0.010632	-0.020928	0.017681	0.01946	-0.028713	0.019258	-0.070084	0.022644	-0.052147	0.0031721	-0.015339	0.003237	0.0094615	-0.084543	0.052292	0.12371	-0.023945	0.034977	-0.010157
4.02	0.0058506	-0.0089757	-0.029019	0.0033323	-0.020945	-0.026921	-0.0005288	-0.04421	0.016605	-0.034945	-0.014955	0.00023986	0.06455	-0.029257	-0.02959	0.022002	0.052511	-0.074817	0.047559	0.082961
4.04	-0.0018971	-0.0089071	-0.008965	-0.0090112	-0.017284	-0.013205	0.003072	-0.0051724	0.011303	-0.022151	-0.0059491	-0.019232	0.029585	0.023635	0.019452	0.025318	0.038236	0.0040139	0.045583	-0.013332
4.06	-0.00080813	-0.0015106	-0.013273	-0.0026615	-0.0085863	-0.0053032	-0.0020204	-0.0028015	0.026748	-0.02211	-0.0019551	-0.058275	-0.00080166	-0.012657	0.022283	-0.017507	-0.0036193	-0.0054924	-0.024574	0.0065323
4.08	-0.00063769	0.00020515	-0.0030167	0.0012903	0.0032483	-0.0021101	0.0062282	0.0040152	0.018781	-0.019275	-0.0048234	-0.058176	0.0010686	-0.0078005	-0.018648	0.0068249	0.032727	-0.0036472	-0.011836	-0.027546
4.10	-0.0021317	-0.0051236	0.0016894	-0.0044563	-0.0098223	-0.00344	0.0029223	-0.0043426	0.015966	-0.016622	-0.0085129	-0.053981	0.0095551	0.01522	0.0063002	0.007513	0.0040735	-0.0064675	0.030946	0.0091215
4.12	-0.011313	-0.0068845	-0.013441	-0.034088	-0.018942	0.019818	-0.0019686	0.019418	-0.01343	-0.036962	-0.017915	-0.023142	0.096961	0.01289	0.027528	-0.036862	-0.032757	0.035564	0.065765	0.02597
4.14	-0.0065381	-0.0043581	-0.016533	-0.026271	-0.010351	0.01502	0.0014488	0.014124	-0.014325	-0.0090729	-0.024187	-0.020269	0.073576	0.02438	0.068258	-0.03605	0.011022	0.047174	0.034668	-0.032477
4.16	0.00020745	-0.0001241	-0.002003	-0.0059741	0.0060574	0.0046561	0.00912	0.0089609	0.012658	-0.0099889	0.0032699	-0.031168	0.027837	-0.010392	0.035461	0.03772	0.058476	0.02519	0.048313	-0.018862
4.18	-0.00041376	-0.00095727	0.0061876	-0.009411	0.0031492	0.013019	0.020144	0.00071334	0.020547	-0.0092828	0.01136	-0.03226	0.0076324	0.028148	0.018656	0.020802	0.059622	0.050734	0.063807	0.02574
4.20	-0.0010744	0.0023916	0.0074589	-0.01066	0.0037303	0.025966	0.024903	0.015823	0.030164	-0.013133	0.016223	-0.032155	0.0026795	0.010878	0.008836	-0.012022	0.045205	0.041138	-0.06864	-0.0023807
4.22	-0.00018425	0.00062777	-0.0032507	-0.011256	0.0022882	0.010593	0.014664	0.025143	0.016729	-0.01716	0.010088	-0.035372	0.0031696	0.037053	0.039431	-0.041572	0.10532	0.056357	0.052424	0.0093069
4.24	-0.0023605	0.00046702	0.0011502	-0.014448	-0.0059982	0.0059093	0.0093804	0.028108	0.016304	-0.0081794	0.0033944	-0.034224	0.010481	0.017147	0.045024	-0.029896	0.12239	0.072093	0.037097	0.014931
4.26	0.0015395	-0.0016036	-0.0092973	-0.011485	-0.0078734	0.00011162	0.012209	0.026208	0.0089572	-0.021491	-0.018401	-0.033205	0.037291	0.016529	0.035618	-0.015553	0.13348	0.060104	0.078736	0.009585
4.28	-0.00097474	-0.0001699	0.0042716	-0.0076795	0.0042869	0.011625	0.013059	0.028277	0.019528	-0.012378	0.0090897	-0.026164	0.034763	0.033861	0.056401	-0.012811	0.080085	0.056819	0.0775	-0.0075831
4.30	-0.0040797	0.00056733	0.0050447	-0.0083299	0.0018025	0.0056843	0.011381	0.02044	0.023262	-0.011862	0.011505	-0.035455	0.05031	0.02943	0.027852	0.0052817	0.1035	0.081148	0.023766	-0.0036492
4.32	-0.0043445	0.0014746	-0.0010049	-0.011996	0.001199	-0.015404	0.014874	0.010786	0.020542	-0.022428	0.0060643	-0.061289	0.054853	0.019233	0.029035	-0.0081871	0.11004	0.067632	0.056098	0.018746
4.34	-0.0021127	0.00024341	-0.0020943	-0.0074948	0.00057342	-0.0055532	0.013358	0.009566	0.022734	-0.023543	0.0039153	-0.066121	0.045249	0.0016267	0.0049485	-0.0014955	0.12029	0.063478	0.049689	0.011624
4.36	0.0012052	0.0016047	-0.0022312	-0.0022239	0.0056473	-0.0032733	0.01442	0.0010617	0.019817	-0.015803	0.014128	-0.050407	0.041939	0.015755	0.0078398	-0.0093281	0.1313	0.073767	0.064706	0.031311
4.38	-0.0034288	0.00082911	0.0050743	-0.0082182	0.0074289	0.0067947	0.01166	0.011238	0.025998	-0.015176	0.019928	-0.040741	0.031998	0.033508	0.02063	-0.017621	0.12987	0.13192	0.0056305	0.024394
4.40	0.00044134	-0.00075905	0.0016215	-0.80256	0.0053875	-0.00024548	0.0086558	0.017098	0.019355	-0.018369	0.0021921	-0.03268	0.054047	0.020407	0.037925	-0.018674	0.14107	0.065542	0.043029	0.01654
5.14	0.0008933	0.18813	0.00055791	0.0017237	0.0019132	-0.0066352	-0.0028543	-0.0004056	0.0066061	0.0079773	0.0090406	-0.0030209	-0.0060859	0.021639	-0.0090099	-0.40557	0.060091	-0.01033	-0.028635	-0.013626
5.16	0.0011977	0.00029644	0.0013216	0.0031828	0.0030517	-0.0079504	-0.0027138	0.00088162	0.011557	0.0057917	0.0035227	-0.0056915	-0.00078879	0.022866	-0.011565	0.00047559	0.021446	-0.020937	0.0078046	-0.0076134
5.18	0.0019605	-0.00058321	0.00095915	0.0032705	0.00097515	-0.0091858	-0.0024351	0.63125	0.0076879	0.0060496	0.00625	-0.0046141	0.0040261	0.0272	-0.023494	-0.014499	0.015104	-0.030977	-0.060441	-0.010386
5.20	0.0012392	0.00063666	-0.00041372	0.0033651	0.0025593	-0.0075795	-0.0027799	-0.0023227	0.012139	0.0066084	0.0031822	-0.0030856	0.003266	0.026378	-0.0052135	0.0077726	0.013707	-0.027469	0.00090526	-0.013334
5.22	0.00098853	-0.00017366	0.82277	0.0016301	-0.71193	-0.0048018	-0.0011505	0.00011831	0.0068162	0.0076112	0.0023368	-0.0013805	0.0074614	0.017289	0.0065366	-0.0064459	0.029693	-0.012044	-0.032843	-0.013047
5.24	0.00083692	-0.00023145	0.0012962	0.0011961	0.0025311	-0.0058055	-0.0022406	0.00077525	0.0099483	0.0023812	0.0041104	-0.0040674	-0.0089188	0.022764	0.0011639	0.0027387	0.055523	-0.018175	-0.026834	-0.019438
5.26	0.0008516	0.00035753	0.0002877	0.0018497	0.0010063	-0.0061317	0.0015731	-0.0039793	0.011278	0.0030942	0.0051288	-0.016885	0.0054686	0.0063518	-0.0066028	0.011542	-0.0013453	-0.013459	-0.027739	-0.012757
5.28	0.0011693	0.00034051	0.00081822	0.0018979	0.0024897	-0.0069951	-0.0016984	-0.0025732	0.012323	0.0015383	-0.00055611	-0.010404	0.0041982	0.0086313	-0.018489	-0.0061467	0.02342	0.0070096	-0.014509	-0.0017672
5.30	0.0013008	0.0009831	0.0008241	0.0019547	0.0022331	-0.0082207	-0.0016591	-0.0020676	0.0062499	0.011635	0.0033174	-0.01244	-0.005305	0.018148	-0.0090583	-0.0048124	0.01234	0.028428	-0.026155	-0.0066046
5.32	0.00043824	0.82228	-0.00056825	0.00097299	0.0013163	-0.0042263	-0.0012484	0.0022856	0.010768	0.0045289	0.0024792	0.0049858	-0.0057697	0.003846	-0.0095445	-0.024116	0.024709	-0.027703	0.0033187	-0.0016196
5.34	0.00040378	0.0043854	-0.011327	-0.012597	-0.0026859	0.0073805	0.022375	0.006656	0.018987	0.033638	-0.000747	0.031273	0.011624	0.014907	-0.054355	-0.043815	0.0050987	0.028197	-0.016435	0.0037339
5.36	0.0037968	-0.0018361	0.00066908	0.005899	-0.0013187	-0.0096656	-0.0050012	-0.0054071	0.0057467	0.0030665	0.0016611	0.0038471	0.0020068	0.013191	-0.018827	0.0080573	-0.0059538	-0.042321	-0.0083959	-0.0041415
5.38	0.0013789	-0.0001672	0.0012014	0.0015236	0.0029594	-0.0063535	-0.0055405	-0.0026431	0.0039673	0.010151	-0.00077228	0.0038705	-0.0085085	0.011699	-0.0059141	-0.0020958	-0.012619	-0.0082176	-0.027852	-0.011932
5.40	0.0011219	0.00065131	0.00047417	0.0014771	0.0019171	-0.0085891	-0.001435	0.0045359	0.009112	0.0069163	0.0022656	-0.0098545	-0.0027075	0.024193	0.001766	-0.012685	-0.010202	-0.027458	-0.035443	-0.016156
5.42	0.0014117	0.0014008	0.00030383	0.0023543	0.0021617	-0.01061	-0.00056227	-0.00050113	0.01499	0.0065094	-0.0011511	-0.0053197	-0.0026408	0.013103	-0.0044395	0.014297	-0.020327	-0.036403	-0.012806	-0.022199
5.44	0.001114	0.00012494	0.00051876	0.00084937	0.00066993	-0.0052479	-0.0070602	-0.0044685	0.011013	0.0015442	-0.0027627	-0.00089359	-0.011919	0.01249	-0.0053361	-0.030656	-0.0098169	-0.036201	0.016946	-0.0018176
5.46	0.0014808	0.0012517	0.00029006	0.0011096	0.0013524	-0.0044022	-0.0034427	-0.0044374	0.0093879	0.0092071	0.0015569	-0.00033058	-0.014963	0.00711	-0.013447	0.0042252	0.0099595	-0.033126	0.0071984	-0.012671
5.48	0.0011073	0.00036441	-0.00010435	0.00080781	0.0014724	-0.004893	-0.0015443	-0.00043492	0.0080333	0.007759	0.0041299	-0.23143	-0.010709	0.003351	0.0006149	0.016063	0.0049861	-0.010004	-0.030218	-0.020508
5.50	0.00080317	0.0012198	0.0019149	-0.0015294	0.0011883	-0.0040175	-0.00085835	0.00072278	0.0088568	0.012664	0.0043992	-0.00020707	-0.0078516	0.0018317	0.00299	0.012692	-0.0087995	0.00012759	-0.063367	-0.028773
5.52	0.00016128	0.0013098	0.001351	-0.00080161	0.0011333	-0.00045712	0.0028327	0.0046227	0.01236	0.017265	0.0053115	0.0036082	-0.01516	-0.0068111	0.0071668	-0.0056382	-0.021816	-0.05522	0.0030749	-0.024216
5.54	0.0010154	0.88622	-0.0020808	0.00079811	-0.00013735	-0.0068826	-0.0016152	-0.16114	0.0058571	0.0086932	0.00097117	0.00053145	-0.011239	-0.015058	0.018483	-0.019201	0.01876	-0.043797	-0.03654	-0.018349
5.56	0.00051794	-0.00016036	-0.0021797	0.0026096	0.00011678	-0.0059314	-0.0021788	-0.00086607	0.0054099	0.0075279	0.0054061	0.00092522	-0.01275	-0.019292	-0.0076827	-0.027354	0.0066062	-0.0067234	-0.020243	0.00048724
5.58	0.0001033	0.00038183	-0.0047901	-0.002511	-0.0039185	-0.0055647	-0.00021377	-0.00092496	0.009533	0.012271	-0.00030808	0.0056399	-0.013699	0.0037966	0.0024576	0.007103	-0.0029956	-0.012155	-0.029917	-0.023259
5.60	-0.0057413	0.0012624	-0.0030504	-0.014304	-0.0055567	-0.0040437	-0.0065781	-0.00082261	0.021113	0.016855	0.031691	-0.00072517	-0.0065455	0.042626	-0.020695	-0.0024705	0.019087	0.0041185	-0.048223	-0.028364
5.62	-0.0033717	0.0011291	-0.0028477	-0.0064443	-0.0027839	-0.0059329	-0.0062456	-0.0021027	0.014894	0.014891	0.014024	0.0012797	-0.0096309	0.019068	-0.012083	-0.019007	0.023814	0.011265	0.01322	-0.007682
5.64	-0.0014611	0.00026334	-0.00092651	-0.004569	-0.0022021	-0.0040087	-0.00045748	0.00031466	0.010555	0.015058	0.011796	0.0075059	-0.00039873	0.010023	-0.0079204	-0.0035099	0.0017874	-0.0039789	-0.035518	-0.020439
5.66	0.00096901	-0.00030739	-0.00015439	0.00046013	0.0015797	-0.0091539	0.0012541	-0.0028577	0.0082796	0.014225	0.0042878	0.0048672	0.0005593	-0.017732	0.0043859	0.011381	0.0035033	-0.040491	-0.012932	-0.016951
5.68	0.0014463	0.00015583	-0.01161	0.0017133	-0.0017456	-0.0034451	-0.0011428	0.00055816	0.013281	0.014363	-0.0028871	0.0018548	-0.010181	-0.015384	0.0010291	0.0090908	-0.013261	-0.021773	0.0049079	-0.017877
5.70	0.001259	0.00061002	-0.001879	-0.0037665	0.0033927	-0.0020941	0.0029564	-0.004367	0.011357	0.022936	0.0063151	0.0012396	-0.0058096	0.0019078	-0.01147	0.00096777	-0.049194	-0.0091657	0.012788	-0.012184
5.72	0.0011438	0.00040649	-0.00022302	-0.0011999	0.00066362	-0.0047865	0.00065741	-0.0032302	0.0068245	0.017023	0.000295	-0.0092148	0.0018313	0.0080708	-0.008043	-0.0075236	-0.034464	-0.01426	-0.034528	-0.014143
5.74	-0.0001791	0.05172	-0.00016487	0.00032579	-0.0013205	-0.0037135	0.00024662	-0.00032248	0.013955	0.014963	-0.002073	-0.0022495	-0.0005212	0.0024852	-0.0070877	0.011503	-0.028431	-0.0050714	-0.034277	-0.018772
5.76	0.00037439	-0.00021428	-0.96209	0.00028115	0.00064865	-0.0046603	0.0030197	-0.0035215	0.0060694	0.015502	0.0009163	0.0063679	-0.00097207	0.0085693	0.00069517	0.0041387	0.015967	-0.0030442	0.042108	-0.0076485
5.78	0.00066224	0.00035164	-0.00065081	0.00044262	0.001126	-0.0074402	-0.0023246	0.0026002	0.0052025	0.015383	0.0059494	-0.00051788	0.0037631	-0.0088251	-0.010482	0.0027052	0.010352	0.0049681	-0.027006	-0.0090139
5.80	0.00034647	-0.00058664	-0.0031344	0.00050572	0.0019263	-0.008329	-0.00041671	-0.007251	0.0040226	0.01657	-0.0059715	0.011575	0.011681	-0.0022475	-0.023092	0.018879	-0.037992	-0.0028601	0.026705	-0.0019977
5.82	-0.30801	-0.00059961	-0.0021556	0.0013777	-0.0015023	-0.0088365	0.00015349	-0.0018637	0.0091858	0.012063	-0.0039031	0.0078355	-0.001424	0.011195	-0.021364	-0.0092288	0.0022702	-0.0038113	0.02083	0.00017251
5.84	0.00043391	0.00029997	-0.00052038	-0.79391	-0.0026964	-0.0088117	-0.0018012	-0.88438	0.0085289	0.013998	0.0023853	0.0061156	0.011161	-0.002236	0.018318	0.001022	0.02738	0.0086553	-0.023126	-0.014593
5.86	0.00072763	0.00061063	0.00093386	0.0008047	0.0031386	-0.0075924	-0.0029335	-0.002301	0.0068908	0.012098	0.0075271	0.00066976	0.0047824	-0.010636	-0.0056414	0.019343	-0.015309	-0.0012911	-0.055469	-0.017937
5.88	0.00078008	0.00017529	0.0012034	0.0005712	0.0015516	-0.0070425	-0.0012169	-0.0021132	0.0089674	0.0064887	-0.004718	-0.0014842	0.014281	0.012265	-0.011193	0.020072	-0.0089531	0.0012415	-0.020364	-0.011922
5.90	-0.00018316	-0.00036924	-0.0016567	0.0012342	-0.0010592	-0.00614	-0.003204	0.0011992	0.010596	0.008694	-0.00017937	0.0035412	0.0066386	0.01668	-0.016055	-0.0057234	0.010719	0.014465	-0.023331	-0.003606
5.92	0.001007	0.00027563	-0.0045839	0.0014005	-0.00069208	-0.0093178	0.0015576	-0.0064424	0.0060476	0.020149	0.0094189	0.0072506	-0.0031011	-0.0050006	-0.0063626	0.0050621	-0.019287	0.0022077	-0.025897	-0.010749
5.94	-0.00015264	0.00034686	-0.00495	-0.0044422	-0.0016157	-0.0015511	0.0038818	-0.0026898	0.0040465	0.018041	-0.00052593	0.0081209	0.0046625	-0.011506	-0.010344	-0.0028519	0.019969	0.0078261	-0.0028107	-0.007315
5.96	0.00069063	-0.0088855	-0.027263	-0.020902	-0.027249	0.020177	0.012532	0.041214	-0.014765	0.031628	-0.0078013	0.051398	0.029807	-0.023088	0.01996	-0.019196	-0.058215	-0.0081442	0.082897	0.0032706
5.98	-0.012928	-0.003139	0.00055617	-0.050297	-0.032041	0.057549	-0.0033494	0.057659	0.03659	0.072792	0.1123	0.084856	-0.03628	0.051428	0.016989	-0.043642	0.052175	0.11786	-0.06202	-0.082587
6.00	-0.0001544	-0.0042094	-0.023689	-0.011388	-0.020557	0.0024656	-0.012578	0.006449	0.021292	0.0064593	0.035155	0.024479	0.016688	-0.009376	-0.03893	-0.015406	0.058096	0.0029623	0.0071522	0.013101
6.02	0.0010859	-0.00033861	-0.00035304	0.0016462	0.0017398	-0.003588	-0.0026292	-0.0023941	0.0094885	0.0096749	-0.0088592	-0.0044266	0.0012539	0.017679	-0.012992	-0.012249	-0.012081	0.0039092	-0.011027	-0.0052319
6.04	0.0060564	0.0026135	-0.00077768	0.0091405	0.006599	-0.0062525	-0.008139	-0.00021774	0.010145	0.0067526	0.0042085	-0.022896	-0.014543	0.0060452	-0.01505	0.010227	-0.0039965	-0.039424	-0.042754	-0.0075942
6.06	0.00046289	0.00041117	-0.00030878	0.002263	0.0016113	-0.0050419	0.0024215	0.0033886	0.011808	0.0066421	-0.0033888	0.0065376	0.0031492	-0.0021818	-0.012869	0.0064659	-0.0025677	-0.014306	0.04127	-0.0022485
6.08	0.003556	0.0012973	-0.0008781	0.0041562	0.0032585	-0.0037795	-0.0074966	0.00094044	0.00027721	0.011522	-0.00015646	-0.0055005	-0.0076029	0.0032316	-0.013634	0.0084078	0.0033746	-0.00022399	-0.04376	-0.0024334
6.10	0.0045848	0.0029584	0.97349	0.0065885	0.0041003	-0.0099395	-0.00061673	-0.0052084	0.0024333	0.0068157	0.006871	-0.0069607	-0.0079237	0.0059862	-0.016473	0.79983	-0.0083923	-0.019857	-0.040671	-0.015018
6.12	0.0020397	0.0012161	-0.00081354	0.0025579	-0.0015501	-0.0079461	0.0008416	-0.0030724	0.002996	0.0029405	0.0076014	-0.0040568	-0.014491	0.009321	-0.00053519	-0.0030874	-0.013259	-0.021353	-0.0062231	-0.012443
6.14	0.024353	0.016859	-0.011455	0.030348	0.031347	-0.02664	0.023409	-0.028237	0.01488	-0.022079	0.024181	-0.007417	-0.033339	-0.05125	-0.045868	0.028026	0.067519	-0.090244	-0.011525	-0.0078454
6.16	0.0026199	0.0034657	0.0070252	0.0058624	0.010088	-0.0034774	-0.0026231	0.013088	0.013718	0.003126	-0.0015872	0.0061978	-0.008443	-0.0028477	0.017909	-0.017162	-0.03589	-0.025734	0.042764	0.0068864
6.18	0.0012208	-0.098158	0.00059483	0.0027017	0.002687	-0.0074626	-0.001709	-0.0016319	0.0073011	0.0076461	0.0037349	0.0070851	-0.0018631	0.022326	-0.0018652	0.0078593	0.02751	-0.016967	0.039022	-0.0038851
6.20	0.002078	0.0011791	-0.0010518	0.0034788	0.00432	-0.0078217	-0.0017693	-0.0023359	0.014074	0.0062687	-0.0041446	0.0067581	0.00087717	-0.0050631	0.0030347	0.0012943	-0.014954	-0.01752	-0.00059606	-0.010367
6.22	0.001777	0.0010169	-0.0011749	0.00097431	0.0020631	-0.0084157	0.0005547	0.0012444	0.0050256	0.012575	-0.00040103	0.009414	0.0069443	-0.020851	0.00593	-0.00033183	-0.0063779	-0.019726	-0.011806	-0.0098893
6.24	0.0013335	-0.00026472	-0.0010618	-0.0003516	-0.0019329	-0.0065475	-0.0023113	0.0016508	0.0032441	0.0083628	-0.0022342	0.0060974	0.0030145	-0.0032992	0.028771	0.022596	-0.00095162	0.0063701	-0.01364	-0.017405
6.26	0.0018328	0.0013312	-0.00055515	0.0022533	0.00075121	-0.006117	0.00022895	-0.0026871	0.0070541	0.0095296	-0.0048919	-0.0096395	0.0005146	-0.01283	-0.0071957	0.0072589	-0.024453	-0.012794	0.013927	-0.0051326
6.28	0.0010349	0.00056691	-0.00015462	0.0014653	0.003865	-0.0064128	0.00079217	0.0021804	0.0039047	0.011036	0.0003075	-0.0025287	0.90396	0.0020405	-0.010765	0.018033	-0.0028471	-0.010281	0.0094757	-0.008523
6.30	0.0022278	0.00066552	0.00022467	0.0012559	0.0044522	-0.0063187	-0.0037695	0.0044318	0.010407	0.011536	0.0055576	0.59454	0.0011261	-0.0099523	-0.0080188	0.0097849	-0.0040161	-0.032421	-0.03267	-0.016602
6.32	0.0016951	0.00062456	0.00058666	0.0013115	0.0036236	-0.0085239	-0.0022478	-0.0018905	0.007672	0.0090018	0.0013696	0.0066229	-0.44587	-0.016394	-0.0050649	-0.0067814	-0.0017757	-0.018136	-0.0003589	-0.0021032
6.34	0.001831	0.00062016	0.0010742	0.0014349	0.18542	-0.0083591	-0.0037118	0.0050557	0.007818	0.0057666	0.0078759	0.0040474	0.0034278	-0.020864	0.0072606	0.0044398	-0.024323	0.015964	-0.0025166	0.00025774
6.36	0.0014867	0.00081147	-0.0019044	0.00039715	0.0027952	-0.0087493	-0.0012351	0.002347	0.0089657	0.0090455	-0.0026866	0.0042226	0.00052365	-0.006525	0.012816	-0.023045	0.030646	-0.00034751	-0.0085715	-0.0041606
6.38	0.0010941	0.00032005	-0.0013879	0.00024669	0.0046436	-0.0087363	-0.0024681	-0.00031939	0.0056708	0.0094314	0.010951	-0.0090318	0.0041418	-0.014589	0.0097139	-0.0090068	-0.014233	0.010843	-0.017009	-0.0037657
6.40	0.00078099	0.0004938	0.00038514	0.00055786	0.0012111	-0.0046923	-0.002705	0.0018943	0.0077775	0.0073714	-0.0033688	0.0058812	0.0058467	0.0058239	0.006004	0.0056156	-0.020461	-0.0012219	-0.02209	-0.010925
6.42	0.0014235	0.00044766	0.00029984	0.00084974	0.0024834	-0.0062651	-0.00061794	0.0061693	0.0031385	0.015111	0.00099733	0.0035933	-0.016349	0.013847	0.0097787	0.0055686	-0.017636	-0.0013916	0.019869	-0.013171
6.44	0.0013337	0.00045706	0.00075322	0.0010616	0.0030237	-0.0076353	0.002835	0.0004134	0.00653	0.0093316	0.0073148	0.0064034	-0.0047297	-0.012082	0.0035347	0.0013221	-0.0082851	-0.017991	-0.055677	-0.016521
6.46	0.00070375	0.00042162	-0.00087784	0.0027529	0.00090689	-0.0079234	0.00048266	-0.00011576	0.0083049	0.0038366	0.0060393	0.014038	0.012536	0.003485	0.018418	0.0017678	-0.0091711	-0.040315	-0.035668	-0.016993
6.48	0.0009183	-0.00027738	0.00027965	0.0015125	0.0035059	-0.0041885	-0.0028498	0.0035015	0.0058602	0.0051848	0.0029242	0.0032739	-0.0011143	-0.013053	-0.0036417	0.0051177	0.0016723	-0.00097681	0.007612	-0.001014
6.50	0.0011791	-0.00019409	-0.00075854	0.0023917	0.0043788	-0.0052335	0.00083129	-0.001847	0.0098975	0.011729	-0.0009857	0.0015694	-0.0075469	-0.0055659	0.00033377	0.030914	0.00046905	-0.0245	-0.026452	-0.026347
6.52	0.0011859	0.00047921	-0.00021027	0.0018075	0.0014372	-0.010531	-0.32584	-0.0025502	0.0090382	0.010871	0.011848	-0.012824	0.0012284	-0.0018629	-0.0028452	0.0051396	0.0060339	0.001867	0.040843	0.0016645
6.54	0.0017269	0.00059548	-0.00022941	0.0026908	0.0025864	-0.0038461	-0.0059838	-0.00080381	0.0059087	0.0069625	0.0088714	0.0017081	-0.0012954	-0.00032333	-0.0072518	-0.0074978	0.00021402	-0.0096428	0.0085826	0.0020283
6.56	0.0014558	0.082153	0.00052651	0.002129	0.0010363	-0.0037593	-0.00098446	-0.00038297	0.0076338	0.0062657	0.0018076	0.0011592	0.0027339	-0.022103	-0.015681	0.13404	0.010466	0.0020802	-0.014356	0.0007819
6.58	0.0017947	-6.91e-05	-0.90019	0.0016775	0.0025511	-0.0040779	-0.0011408	-0.0025754	0.0028231	0.0045331	0.0035363	0.0036545	0.0026168	-0.00043226	-0.0048899	0.022553	0.007015	-0.032471	-0.041012	-0.017104
6.60	0.0020014	0.00041075	-0.00028576	0.0022471	0.0032825	-0.0068049	0.00018562	0.00024126	0.0056794	0.0021212	0.00268	0.0027307	0.00076622	-0.012517	0.0091896	-0.0067877	0.011454	-0.032121	-0.013081	-0.0064074
6.62	0.0011003	0.00051975	0.0019862	0.0014162	0.004695	-0.0088234	-0.0027331	-0.00036176	0.0047969	0.010523	-0.00088188	0.00321	-0.019185	-0.0013207	0.0025357	0.015009	-0.028918	-0.04137	-0.013513	-0.019235
6.64	0.0014699	-0.00013578	0.00031982	0.0030107	0.0026156	-0.0062922	0.0001241	0.0036789	0.0052798	0.0063827	0.0024971	0.00079009	-0.013818	-0.021934	0.011834	0.0024161	-0.0038876	-0.039023	0.00155	-0.013972
6.66	0.001066	0.00030164	0.0016463	0.00097749	0.0016935	-0.0068388	-0.0065601	-0.00081519	0.0043218	0.011055	0.0031011	-0.00050021	-0.0055569	-0.0035064	-0.01002	0.0075987	0.0031355	-0.0030521	-0.0083493	-0.0062717
6.68	0.001782	-0.05473	0.00070322	0.0022513	-0.00033552	-0.0026161	0.0018164	-0.00088203	0.0087199	0.0092949	0.0029061	0.0021163	0.0048622	-0.0013261	-0.020465	0.020269	0.018278	0.031444	0.0045244	0.0023344
6.70	0.0011877	-0.00017254	0.73109	0.0031066	0.0018966	-0.0051075	-0.0024328	0.0016631	0.0053089	0.006533	-0.0052928	0.004987	0.010515	0.018918	-0.0067398	0.0034136	-0.0044442	-0.023694	-0.012639	-0.0066761
6.72	0.0013443	0.00020377	0.00089539	0.0015444	0.0034082	-0.0030442	0.00084039	0.00090483	0.0099006	0.0047299	0.0070348	0.0016554	-0.009231	-0.0081795	-0.010277	0.0052425	0.002503	0.0042369	-0.018565	-0.0050534
6.74	0.0012221	0.00055167	0.60614	0.0016626	0.00066759	-0.0029299	-0.00044146	-0.0003007	0.0070273	0.0059259	0.0017208	0.0037485	-0.0033661	0.012985	-0.0026143	0.011226	0.022859	-0.015636	-0.025073	-0.015301
6.76	0.00050949	0.0014969	0.0018559	0.0028813	0.0027992	-0.0059336	-0.00095199	0.04724	0.0038918	0.002716	0.0065462	-0.00030963	-0.0070331	-0.0093697	0.011906	0.0013482	-0.74804	0.0003953	-0.031749	-0.010696
6.78	0.0013448	0.00064718	0.0029772	0.0033298	0.0026902	-0.0058804	0.00096543	0.00022205	-0.0026341	0.0056301	0.0080087	-0.0031086	-0.008158	-0.0060712	0.0025725	0.023034	0.013738	-0.020879	-0.010193	-0.015322
6.80	0.0033772	0.0015145	0.0038524	0.0061161	0.0034645	-0.0059794	0.0030897	-0.0040612	0.0074229	0.0078148	0.013121	-0.0029669	-0.0053612	-0.043787	-0.014218	0.029448	0.03206	-0.023463	-0.0037169	-0.0098381
6.82	0.0076459	0.0057506	0.0019209	0.012317	0.0084982	-0.0074946	0.0020665	-0.0096366	0.0043346	-0.004167	0.0013063	-0.0055118	-0.015685	-0.011845	-0.017958	0.035224	0.022373	-0.060292	-0.029155	-0.013406
6.84	0.0029584	0.0030387	0.49807	0.0021588	0.0091646	0.008657	-0.0029059	0.00028772	0.0071283	-0.022297	-0.028916	0.0051137	-0.0045387	0.0093258	0.012915	-0.017374	-0.033105	0.027941	-0.0035125	0.022679
6.86	0.22367	-0.00052006	0.0041434	-0.0017643	0.0037754	-0.0025785	-0.0043658	0.0034899	0.0069248	-0.012491	-0.010825	-0.00060554	0.0042538	0.014608	0.003999	0.0046496	0.021009	0.0092686	0.028269	0.012292
6.88	-0.00054552	0.0016618	0.0051317	0.0029681	0.0060959	-0.00055148	-0.002398	-0.0013245	0.0029818	-0.0033126	-0.011141	0.011828	-0.0014471	0.0076401	-0.017935	0.020085	0.0026204	-0.03717	0.025748	-0.0034459
6.90	0.39886	0.0018233	0.0040012	0.0039724	0.010654	-0.0024874	-0.0046667	-0.0029353	-0.0051884	-0.0027755	-0.0043217	0.0048053	0.0080492	-0.0026498	-0.015499	0.026621	-0.0043378	-0.027804	-0.0089487	-0.003399
6.92	0.0012156	0.0010645	0.0026126	0.0029622	0.0057383	-0.0011221	-0.0062841	-0.00042697	0.0075316	-0.0020713	-0.0062717	0.0053827	-0.0037759	0.0097638	0.023924	0.016707	0.0038645	-0.011465	-0.0044153	-0.020515
6.94	0.0010365	0.0013311	0.0024109	0.0021779	0.0043645	-0.0065337	-0.0028436	-0.0021744	0.007405	0.0047948	0.011573	0.00023342	-0.013487	-0.0083233	-0.0041061	-0.0021803	0.013819	-0.01327	-0.0058002	-0.0085799
6.96	0.0012272	-0.00018733	0.00086422	0.002141	0.0014701	-0.0036864	-0.0010731	-0.00099972	0.0084854	0.0066597	0.0067718	0.0044451	-0.0010074	-0.010382	0.0089641	0.018182	0.0047546	0.033037	-0.031112	-0.013317
6.98	0.0015337	0.00013348	0.00074898	0.0017516	0.0015336	-0.0012794	-0.00229	0.0023379	0.0070899	0.0045741	0.00037095	0.0088632	-0.0094511	-0.0048026	0.0052637	0.0096021	0.0064943	-0.00026263	-0.028083	-0.014443
7.00	0.0014619	0.00041946	0.00058386	0.002269	0.0019141	-0.0037454	0.001851	0.0036784	0.0072998	0.0098983	-0.0046164	-0.0049225	-0.001393	0.007689	-0.0015499	0.0026735	0.0045828	-0.0096209	-0.017154	-0.012541
7.02	0.0011587	0.0011183	0.0010545	0.00060147	0.0008743	-0.0042764	0.00070399	0.0031658	0.0028647	0.010502	0.0023112	0.0086372	-0.0011549	0.006857	-0.0031165	-0.007617	0.013561	-0.027319	0.019086	-0.0075266
7.04	0.0004292	0.001026	0.0029383	-0.00048203	0.00047007	-0.0056554	-0.0007619	-0.0037015	0.0034692	0.0022668	-0.0012061	0.0083873	-0.0068746	0.00051314	-0.0075961	0.012631	0.014757	0.010463	0.005147	-0.0055221
7.06	0.00069257	0.00023668	0.0023072	-0.78298	0.0028929	-0.0041517	-0.0034544	-0.0025338	0.0088891	0.0062568	0.00082881	0.017547	0.0049195	-0.0087683	0.0062716	0.0036069	-0.029197	-0.013501	-0.0083663	-0.010748
7.08	0.00071763	0.11486	0.0013873	-0.00058848	0.002032	-0.0029829	0.0017143	-0.0023018	0.0082604	0.0053127	-0.0038956	0.0070404	-0.0086655	-0.004392	-0.0011664	0.016514	-0.0003985	-0.014654	-0.020782	-0.014197
7.10	0.0002588	0.0011844	0.0019743	0.00015957	0.0014317	-0.0024646	-0.00056713	-0.00056468	0.002972	0.0070517	0.0003252	0.0053691	-0.00049137	-0.019856	-0.00060012	0.0064432	-0.011904	-0.0023975	-0.011869	-0.0036939
7.12	0.0004675	0.0012905	0.00074241	-0.0015189	-0.0014795	-0.0029182	0.0032876	0.0037837	0.0063958	0.0061867	-0.013322	0.0091239	0.00069372	0.0021275	0.011119	0.014028	0.0022795	-0.0216	-0.027562	-0.024483
7.14	-0.00058804	-0.00020889	-0.00041027	-0.0033592	0.0013724	-0.0016941	-0.00020816	0.0017595	0.0044465	0.012179	-0.0078518	0.005317	0.0022943	0.0022643	-0.017006	0.0020904	-0.007373	0.01934	-0.013721	-0.0059517
7.16	-0.30064	-0.36461	-0.0002135	-0.0039056	-0.0012066	-0.0016266	-0.00014385	-0.43111	0.0059365	0.0061771	-0.010422	-0.0041454	0.0032719	-0.49239	-0.0064828	0.013077	-0.011492	0.0091545	-0.017784	-0.0066535
7.18	-0.0014607	0.00063243	0.0014903	-0.0026089	0.0030021	-0.0037836	0.0006475	-0.0063201	-0.004404	0.0065252	-0.005644	0.01663	-0.0054892	-0.0094332	-0.022575	0.021771	-0.020406	0.011268	-0.003227	0.0028913
7.20	-0.00021032	0.0011773	0.0016343	0.0014919	0.0050696	-0.00013407	-0.004032	0.0011211	-0.0018341	0.0046599	-0.011151	0.017681	0.00070792	-0.026375	-0.0057681	0.020294	-0.0072626	-0.018591	0.013549	-0.011531
7.22	0.00094855	0.0011889	-0.0018596	0.0015317	0.00051662	0.0011742	0.006497	0.0045095	0.0022777	0.0095791	0.0017169	0.0084106	-0.014081	-0.012327	-0.012811	-0.0011356	0.017897	-0.013849	-0.01632	-0.014081
7.24	0.00038569	0.00097513	-0.0047045	-0.0055193	-0.0034046	0.0025376	0.0069761	0.001468	0.011814	0.020681	-0.0013196	0.013264	-0.0068339	-0.0059062	-0.012563	0.018688	-0.01071	-0.031799	0.029546	-0.011851
7.26	0.00083551	0.0024019	-0.007349	-0.0083689	0.0012133	0.0088626	0.0093746	0.0043498	0.0069601	0.035172	-0.00055686	0.0044332	0.014433	-0.00058653	-0.037851	0.034063	-0.038018	-0.013256	0.0041776	-0.020523
7.28	-0.0008225	0.0028249	-0.013347	-0.013361	-0.0018513	0.012179	0.019686	0.0042793	0.0034426	0.049427	-0.017074	0.010196	0.02386	-0.015338	-0.025998	0.018431	-0.035303	0.044358	0.0037616	-0.015439
7.30	-0.0019677	-0.0023977	-0.0098406	-0.018368	-0.0039526	0.0035061	0.018081	-0.0010442	0.0036222	0.024067	-0.020948	-0.0058334	0.023834	0.014019	-0.022674	0.040451	-0.050377	0.061268	-0.0093282	-0.020288
7.32	-0.004047	-0.0010059	-0.010064	-0.01061	0.0025761	-0.003719	0.013743	-0.012169	0.0029867	0.013301	-0.044641	0.0058582	-0.023132	0.026579	-0.049691	0.013343	-0.06243	0.090976	0.021416	0.019781
7.34	-0.001584	0.0051471	-0.0037443	0.003688	0.015124	0.0040953	0.0020992	-0.0090461	-0.0042541	-0.0027037	-0.025287	0.04013	-0.017434	-0.010237	-0.042416	0.01818	-0.0041519	0.0044262	0.038106	0.020223
7.36	-0.0011162	-0.00083955	-0.0031044	-0.009242	-0.0020628	-0.0039875	0.0063166	0.0010975	0.0033211	0.0072212	-0.017113	0.0014905	0.0032629	-0.0083341	0.013139	0.031097	-0.0139	0.012985	0.022176	-0.89103
7.38	-0.0014384	0.46819	-0.0049856	-0.008315	0.0027628	0.0035184	0.0079981	-0.0035627	0.0074707	0.021979	-0.023497	0.020385	0.00075511	-0.0071068	-0.028394	0.021713	-0.071991	0.031912	-0.0057316	-0.014622
7.40	-0.00011059	0.00075962	0.25014	0.0023973	0.0045002	-0.0054068	-0.00018833	-0.0020992	0.002619	0.01196	-0.007645	0.0099057	0.00082224	-0.018762	-0.0085362	0.038233	-0.035049	-0.003646	0.0071888	-0.015542
7.42	0.77266	0.0042253	0.0010881	0.012258	0.020211	0.0005908	-0.0026989	-0.018881	-0.013108	-0.0059491	-0.02706	0.041541	-0.02456	-0.0094734	-0.051364	0.0096421	-0.012695	-0.016619	0.01581	0.023115
7.44	0.00067172	0.0012941	0.0013947	0.0039008	0.0088156	-0.0021871	-0.0010639	-0.0081237	0.0015117	0.0026086	-0.0052279	0.012827	-0.00047222	-0.013812	-0.022631	0.025495	-0.0089283	-0.014659	-0.032255	-0.016724
7.46	0.00068408	-0.00020484	0.0025387	0.001453	-0.00029347	-0.003574	-0.0013199	-0.0058068	0.013217	0.0057613	0.0018983	0.0072945	-0.0075556	0.0090986	-0.019675	0.031424	0.0095887	-0.016077	-0.010707	-0.019149
7.48	-0.00076646	-0.0017654	0.0045192	0.0011922	-0.0010001	-0.0063583	-0.0017827	-0.0013848	0.0089905	0.0087717	0.0071898	0.0023487	0.0023531	0.0092756	-0.021802	0.034606	-0.015225	0.0077845	-0.067228	-0.027558
7.50	-0.0006265	0.00035483	0.0032786	0.0024605	0.0010183	-0.0066083	0.00054844	-0.0030003	0.012165	0.012834	0.0015633	0.008821	-0.0063177	0.0082222	-0.0096253	0.035738	-0.01555	0.014764	-0.066262	-0.025317
7.52	0.00036424	-0.0010888	-0.05739	0.0035111	0.0017322	-0.0039771	0.0008868	-0.0068281	0.0028557	0.0026576	-0.0013189	0.0038766	0.020207	-0.0025568	-0.0056053	0.026765	-0.029817	0.0091116	0.0050876	0.0066672
7.54	0.0014533	-0.00071841	0.0016752	0.0047914	0.0032502	-0.0040201	-0.0027633	-0.0041986	0.003686	0.0023166	-0.0049899	-0.00024836	-0.0063689	0.00869	0.00045646	0.016605	-0.044259	0.0020517	0.014938	-0.0079075
7.56	-0.47827	0.00053969	0.0028521	0.0038356	0.0014844	-0.0038721	-0.0012694	-0.95768	0.0096455	0.007869	-0.00041427	0.0045872	-0.028695	-0.01245	-0.00049343	-0.97798	0.028114	0.0071829	-0.019626	-0.016643
7.58	-0.00019021	-0.0011732	0.0024721	0.0013646	0.00012213	-0.0041261	0.0012716	-0.00021168	0.0082154	0.0019468	0.0095055	0.001774	-0.0053562	-0.014856	0.010397	0.0041066	0.0085626	-0.0062706	-0.037071	-0.011359
7.60	-0.00021164	0.95197	0.0023172	0.0018177	-0.00055325	-0.0030612	-0.0036567	-0.0028099	0.0086651	-0.0015903	0.00097573	-0.0032369	-0.0054544	0.005197	0.0045396	0.039387	0.0034669	-0.014258	-0.068589	-0.028091
7.62	-0.00021703	-0.0005602	0.0015376	0.000846	0.0015296	-0.0028946	-0.0017173	0.00051251	0.0030911	-0.00011305	0.0026894	0.009989	-0.0088544	0.0046604	-0.011756	0.0017789	-0.012577	-0.027803	-0.018966	-0.0063984
7.64	0.00014234	0.00010303	0.0013992	0.00085861	0.0012128	-0.0040996	0.00065043	0.0017045	0.0026108	0.006773	0.0014199	0.0048542	-0.0001009	-0.013126	0.0078961	0.034319	0.0054165	-0.021415	-0.018485	-0.020473
7.66	-0.00046809	0.00040197	-0.0012068	-0.0021667	0.0032767	0.00057921	0.00063005	0.0030101	-0.0010062	0.0099714	0.0063876	0.00016539	-0.0040394	-0.0066139	-0.035453	0.012556	-0.012762	0.011633	-0.0058182	-0.0064558
7.68	0.01566	0.020536	-0.045147	-0.0079826	0.025974	0.063782	0.057798	0.046495	-0.02756	0.12993	0.13112	-0.066666	-0.10259	-0.071759	-0.22742	-0.078163	-0.036738	0.31416	-0.13728	0.067977
7.70	0.00065321	0.00013431	0.002114	-0.0014636	0.0028145	-0.0054806	0.0050363	0.0025149	0.0032741	0.0079106	0.0013435	0.0038961	0.00032971	-0.0043743	-0.01051	0.0090381	0.0072865	-0.0378	-0.013617	-0.013066
7.72	0.037762	0.00047392	0.0013359	0.00042716	0.0032743	-0.0047133	0.031629	0.0009037	0.011516	-0.0023286	-0.0010702	-0.0046159	-0.0054515	-0.01408	0.00026215	-0.0048841	-0.0071143	-0.016609	-0.013358	-0.010299
7.74	0.62576	0.00079643	0.00094737	0.0012023	0.0036507	-0.0039287	-0.0082497	-0.0016823	0.0060223	0.00024819	-0.0078698	-0.0053206	-0.0089252	-0.013004	-0.0017587	0.020495	0.010913	-0.0045912	-0.002569	-0.0065572
7.76	-0.00038488	-0.97877	0.0012144	-0.0022511	0.0049014	-0.0060157	0.00050168	0.00049105	0.0078549	0.0053307	-0.0044042	-0.55805	-0.012765	0.012231	-0.013666	-0.0088648	-0.011389	0.0074307	-0.039498	-0.0062578
7.78	-0.00027607	0.00076953	0.0024562	0.0012947	0.005807	-0.0044989	-0.00051456	-0.0082478	0.010781	0.0079896	-0.004537	-0.0082597	-0.011403	0.0057698	-0.0083153	0.019256	0.010222	-0.0096166	-0.024299	-0.032534
7.80	0.00085884	0.00099686	0.00042313	0.00025619	0.0018421	-0.0075117	-0.0010255	0.0013454	0.0028637	0.006947	0.0038376	-0.0026006	-0.012569	0.0018422	-0.0064484	0.02172	-0.015896	-0.0097079	-0.027702	-0.018554
7.82	0.00032639	0.0010548	0.00037319	-0.089316	0.0015829	-0.0056302	0.00032322	0.0017812	0.0094584	0.0071306	0.0022713	-0.0053733	-0.0021412	-0.010155	0.0087432	0.00048047	-0.0060335	-0.036724	0.031765	-0.0085119
7.84	0.00063062	-0.00010115	-0.00051409	0.00082888	0.0013671	-0.0052083	0.0063829	0.0045271	0.0049016	0.00044203	-0.00079617	0.00012957	0.0058258	0.0011207	0.0033191	0.025134	0.020817	-0.032003	-0.0084759	-0.013102
7.86	0.0015472	-0.00027807	0.0024499	0.0013332	0.00059249	-0.0081702	0.0014874	-0.005112	0.002475	0.016118	0.0079691	-0.002334	-0.0059251	-0.0026915	-0.028024	0.029647	0.043441	-0.020178	-0.020641	-0.014119
7.88	0.0018396	0.0018914	0.60141	0.0036783	0.0022834	-0.0054853	-0.0031588	-0.0070031	0.00116	0.00080516	0.00098157	-0.0034504	-0.011778	-0.022968	-0.0077783	0.021722	0.006924	-0.011413	-0.0083056	-0.01795
7.90	-0.00035378	-0.0029683	-0.0018937	-0.0016309	-0.0031562	0.00071856	-0.0053615	0.00022238	-0.0010755	0.00554	-0.0083171	0.012055	0.030103	0.005571	0.01912	-0.0019569	-0.026644	0.017591	0.0086394	0.012222
7.92	-0.48663	0.00022766	0.00051471	-0.0014336	0.0012357	-0.0039054	0.0021372	0.0031113	0.0048839	0.0031265	0.0059676	0.0087881	0.0014876	-0.0097607	-0.0037919	-0.0042276	0.0072982	-0.014574	-0.010169	0.0037674
7.94	-0.0085561	0.0022309	0.011608	-0.020656	-0.0040399	0.017834	0.0045314	0.010144	0.015309	0.02331	0.055645	0.023156	-0.040747	0.040587	-0.0014107	-0.0075504	0.004458	0.067223	-0.03077	-0.035296
7.96	-0.0062128	0.002374	0.0063781	-0.020976	-0.0053034	0.028817	0.0016311	0.025632	0.016229	0.024559	0.039683	0.038392	-0.0168	0.02218	0.031536	-0.015446	0.056397	0.058465	-0.018785	-0.026909
7.98	0.0035979	-0.004394	-0.015328	-0.0062675	-0.0070376	0.0059732	0.004416	0.022055	-0.0060792	0.022962	-0.015296	0.032003	0.01918	-0.02933	0.038241	0.017656	0.00085006	-0.0071549	0.078779	-0.0051858
8.00	0.0013466	-0.0037436	-0.013607	-0.0013942	-0.010314	-0.00143	0.0047657	0.0094904	0.00023393	0.0095834	-0.023167	0.02902	0.0079068	-0.022504	0.019936	-0.0042741	-0.0056071	-0.065574	0.060357	0.0046046
8.02	0.00055687	-0.001278	-0.0019378	0.00021118	-0.00083068	-0.0046434	0.0018666	0.0010725	-0.0016523	0.0085561	-0.0042232	0.0035552	-0.0046408	-0.011347	0.010064	0.025142	0.038122	-0.018498	0.041655	-0.011149
8.04	0.00041704	-0.22139	-0.002101	0.00051374	0.0020674	-0.0058474	0.0044269	0.001259	-0.0010523	0.012313	-0.00011271	-0.0079371	-0.0079473	-0.02686	0.016602	0.01536	0.026216	0.013072	0.0086618	-0.011687
8.06	0.0011228	0.0021351	-0.0025292	0.0015557	0.0015723	-0.0046756	0.0027537	-0.0024625	0.0015668	0.0054248	-0.0031606	-0.0073817	-0.0091597	-0.0094802	-0.004496	0.03791	0.029698	-0.0042452	0.037329	-0.0089025
8.08	0.0033936	0.0022331	-0.0025019	0.0071227	0.011106	-0.00077669	-0.0027301	-0.0019336	0.0046246	-0.0096947	-0.014791	-0.01147	-0.018307	-0.0018661	-0.0042505	-0.0061788	-0.0046345	-0.010501	-0.022905	-0.65161
8.10	0.0030651	0.00023991	-0.011708	0.003366	-0.0020826	-0.011738	-0.0020953	-0.0052612	0.0019016	-0.0043932	0.0037566	-0.0080226	0.0047191	-0.010421	-0.0058256	0.011641	0.021651	-0.011246	-0.01665	0.0013599
8.12	0.00058051	-0.00010689	-0.013522	0.00027094	-0.0041748	-0.011026	-0.0035348	-0.0086603	0.0022344	-0.0036456	0.0067081	0.0072847	0.0085132	-0.025688	-0.019878	-0.01099	-0.0099097	-0.039453	0.019022	0.001736
8.14	0.0026109	0.0028665	-0.010913	0.00093179	0.0035005	-0.00053439	0.0042646	-0.00010101	0.0014881	0.00065605	-0.0060075	-0.0098767	-0.0041486	-0.0064851	-0.012266	0.0040639	-0.015839	-0.0064166	0.017417	0.015288
8.16	-0.00011022	-0.0010393	0.0012121	-0.00054882	0.00049719	0.00078398	-0.00025282	0.00076367	0.0011513	-0.00081389	-0.0025223	0.010922	0.012821	-0.00078921	-0.013697	0.011292	0.0021248	-0.046837	-0.013363	0.0016818
8.18	0.0010383	-0.0013338	0.00069259	0.0041104	-0.0012859	0.0055696	-0.018601	-0.0032746	-0.0029968	-0.010829	-0.0028902	-0.013172	-0.0013301	0.024922	-0.016879	-0.015213	-0.028144	-0.035247	-0.056569	-0.029015
8.20	0.001316	-0.0055404	-0.0040495	-0.0012741	-0.0063683	-0.0017719	-0.0020701	-0.0056809	-0.0069818	-0.0053681	-0.02112	0.0050169	0.0080019	-0.0077739	-0.021009	0.0010047	-0.019311	-0.040824	0.0089742	-0.0085775
8.22	-0.0024064	-0.0028996	-0.70674	-0.0044826	-0.010135	-0.0054666	0.00015847	0.0018624	0.0042287	0.0024899	0.0085221	-0.0016181	-0.0067597	-0.0024227	0.0034975	-0.006551	0.0083188	0.01231	0.50667	0.0050292
8.24	0.0014593	-0.0075746	0.00082764	-0.0034954	-0.0056768	-0.0015132	0.0032611	-0.0050189	-0.0090047	0.00038076	-0.032066	-0.001212	-0.015822	-0.0067111	-0.0076945	0.014456	-0.023883	-0.013447	0.0032765	-0.0074671
8.26	0.010874	0.0040866	-0.0050771	0.017024	0.021173	-0.0026743	0.022789	-0.038623	0.0025595	-0.042156	-0.028386	0.021116	-0.027156	-0.016701	-0.0019816	0.0074	-0.004227	-0.03267	0.028604	-0.01706
8.28	-0.0017686	-0.0030524	0.01979	0.0086441	0.0039019	-0.0086213	-0.0035638	0.012212	0.016918	0.011479	0.044033	-0.018022	0.0061167	-0.0092636	0.0052067	0.037719	0.0068214	-0.059355	-0.0023784	-0.010983
8.30	-0.0017966	-0.001786	0.0024133	0.0003205	-0.00042798	-0.00073272	-0.0032375	0.0026479	0.0045785	-0.0021413	0.0038099	0.0074957	0.0026555	-0.010683	0.016924	0.0061838	0.0044495	-0.03906	-0.014487	-0.010495
8.32	-0.0013331	-0.0021026	0.0015555	-0.0010948	-0.00091393	-0.0029974	0.00019052	-0.34272	0.98213	0.0038192	-0.0063437	-0.0022302	0.011002	-0.0037289	0.0064115	0.022635	0.0017709	-0.010366	-0.020229	-0.018395
8.34	-0.0017737	-0.0022153	0.0024023	-0.0023027	0.0011554	0.0036763	0.0025988	0.0027954	0.00044683	-0.0023923	0.0022371	0.018725	-0.0053254	-0.0059657	-0.010224	0.012334	-0.0024888	0.0066898	-0.035273	-0.010848
8.36	-0.0033454	-0.0035809	0.002089	-0.0030553	-0.0025081	0.0085415	0.0031724	0.00396	-0.0016033	0.0023761	-0.0016588	0.0064035	-0.00087652	-0.010268	-0.0059739	-0.014478	0.0050117	-0.028137	0.003119	0.0048386
8.38	-0.0038003	-0.0053437	0.0016872	-0.0024466	-0.0017143	0.010517	0.0024517	-0.0036518	-0.0085289	-0.0056785	-0.00094255	0.0097317	-0.0096131	0.011703	-0.034938	0.015305	-0.021249	0.005359	-0.034666	-0.003314
8.40	-0.0069787	-0.0098785	0.0030631	-0.0025434	-0.0097596	0.011617	0.0013016	-0.0053965	-0.0047073	-0.010506	-0.0044603	0.003961	-0.012951	0.0098905	-0.0092938	0.029578	0.0065249	-0.038973	0.0012428	-0.0047792
8.42	-0.0083863	-0.01889	0.0068996	0.0040058	-0.00601	0.027223	-0.0059164	-0.010362	-0.039427	-0.033096	0.013572	-0.020291	-0.023166	0.031985	-0.041374	0.02595	-0.028975	-0.014569	-0.022598	0.043013
8.44	-0.14788	-0.28073	0.069816	0.033225	-0.075968	0.13566	-0.025707	-0.15768	-0.048611	-0.31795	0.058813	0.038649	0.11209	0.32352	0.010121	0.25768	-0.21028	-0.16951	-0.051456	0.17026
8.46	-0.21741	-0.80746	-0.14399	0.2292	0.20844	-0.17634	0.19676	-0.044268	-0.13241	0.051627	0.047945	0.0069774	-0.070572	-0.086187	-0.012332	-0.1218	0.016142	0.080076	0.00077709	-0.080586
8.48	0.00096913	-0.013635	0.01609	0.016567	0.015325	-0.02465	0.099579	-0.0037853	0.062776	-0.0023999	0.027427	-0.02619	0.034716	0.025414	0.020803	0.042946	0.029344	-0.062426	0.0016145	-0.045828
8.50	0.00177	-0.0042692	0.0076622	0.0074771	0.0046144	-0.018188	-0.00083598	0.0022695	0.042284	0.0023526	0.018431	0.0064062	0.017519	-0.0053193	0.015013	0.044842	0.0025597	-0.018524	0.0005581	-0.026017
8.52	0.001281	-0.0019204	0.0068167	0.0029199	0.0040975	-0.013466	0.0019501	0.0085746	0.018694	0.0058526	0.020812	0.0029925	0.015134	0.010042	0.0057771	0.032295	0.040537	-0.0079251	-0.01913	-0.011952
8.54	0.029959	0.02409	-0.015468	0.019197	0.047957	-0.0081102	0.051987	0.052948	0.013597	0.024227	-0.0059302	-0.00539	-0.027996	-0.053954	0.063002	-0.036937	0.031707	-0.033252	-0.027259	-0.028818
8.56	0.0019734	0.0015301	0.0055717	0.0055317	0.0089672	-0.01208	-0.0015733	0.0026927	0.018325	0.0041321	0.010431	-0.010653	0.015823	-0.0030525	0.018034	0.018739	0.027009	-0.034196	0.032754	-0.018926
8.58	0.00020086	-0.50835	0.00071953	0.0027989	-0.00048897	-0.015712	-0.0021352	0.00051483	0.016099	0.017255	0.013475	-0.0034834	-0.003132	0.016566	-0.006599	-0.0052714	0.021616	-0.041435	0.0090625	-0.018024
8.60	0.01037	0.0028702	-0.012202	0.012373	0.0068092	-0.035096	0.011939	-0.031591	0.019831	0.0025603	0.027382	-0.026442	0.010637	-0.023872	-0.051123	0.06654	0.046383	-0.070995	-0.031687	-0.019369
8.62	0.0063711	0.004495	-0.0060855	0.011933	0.013601	-0.019895	-0.0014866	-0.029907	0.030665	-0.013047	-0.018222	0.009452	0.0083327	-0.0011122	0.00018708	0.0036041	0.021407	-0.0048184	-0.026928	-0.013077
8.64	0.00057139	-0.0048663	0.00022763	0.0039858	0.0056887	-0.012438	0.0011733	0.00093056	0.016416	0.010764	-0.0090138	-0.01151	0.0049569	0.00046734	0.010454	0.009212	0.027512	-0.0073158	-0.025213	-0.01629
8.66	0.0024996	0.00065437	0.0011408	0.0026206	0.0042841	-0.012533	0.0037397	0.0051383	0.019223	0.010912	0.0085443	0.00079403	0.0017335	0.011099	-0.0073146	0.026301	-0.00054651	-0.0097134	-0.010236	-0.01724
8.68	0.0024837	0.0009231	-0.00044101	0.00273	0.0049078	-0.010905	-0.0032734	0.0024393	0.011419	0.0078618	0.0018775	-0.003208	0.001583	-0.011715	0.016794	0.0079582	0.021703	-0.042866	-0.018814	-0.020209
8.70	0.002143	0.00046777	-0.00052774	0.0029269	0.0042344	-0.0069703	0.0006511	-0.11609	0.0141	0.010077	0.0046794	-0.0051184	0.020291	-0.0053928	0.011169	0.0092688	0.0045034	0.0010819	0.022885	-0.0025894
8.72	0.0018688	-0.94042	0.00031604	0.0023298	0.0024614	-0.0082836	0.0005655	-0.00025494	0.014891	0.008165	0.0010312	-0.00441	0.021461	0.00057506	0.0024531	0.0018972	-0.019702	-0.013334	0.001661	-0.0045774
8.74	0.0027187	0.00054854	0.00084287	0.0016303	0.0052012	-0.0090087	0.00229	0.0025576	0.012837	0.010716	0.0028115	-0.0060904	0.0097483	-0.00052785	-0.007416	-0.015621	0.0064965	-0.018244	-0.0029663	-0.0028125
8.76	0.0020614	0.001501	-0.00010573	0.019497	0.0031465	-0.0071278	0.0029666	0.001445	0.0142	0.010973	0.0074955	0.0013935	0.0079267	-0.0060691	0.014591	0.006063	0.023819	0.0025738	0.03547	-0.0074649
8.78	0.0018738	0.00071516	-0.00074868	0.0010904	0.0037568	-0.0065691	0.0002768	0.0040365	0.011056	0.0077916	0.0072279	0.0006719	0.0005325	-0.016452	0.0078249	0.0007363	-0.01857	-0.015531	-0.015361	-0.010813
8.80	0.0019608	0.00058956	-0.0010897	0.0024661	0.0022754	-0.0059156	0.0051131	0.0017787	0.010317	0.0052839	0.0038116	-0.001785	0.0045536	0.0028647	0.0027189	-0.021472	0.0097925	-0.022961	-0.021077	-0.0051081
8.82	0.003862	0.0012206	-0.00047579	0.0042586	0.007696	-0.0055744	-0.0088907	0.0024733	0.0083595	0.0048799	-0.0047151	-0.015683	0.002106	0.030278	0.0083689	-0.013398	0.00035037	-0.0080317	0.015682	-0.0083448
8.84	0.0044111	0.0014497	0.00020091	0.006231	0.0063345	-0.013977	-0.0052727	0.002412	0.0090319	0.016248	0.00018542	-0.02307	-0.0074948	0.0084099	0.0065553	-0.0075531	0.0012645	-0.014887	-0.029961	-0.015093
8.86	0.0029554	0.00099486	-0.00046524	0.0030381	0.0056718	-0.010576	-0.0059575	0.0048347	0.010349	0.013143	0.0073243	-0.00178	0.0054498	0.013381	-0.015028	0.0076324	-0.0064328	-0.023514	0.0041637	-0.0092081
8.88	0.0024996	0.0013335	0.00069118	0.0032349	0.0029229	-0.010654	-0.0009522	0.0032424	0.013083	0.0097032	0.0032542	0.0061621	0.0099399	0.010885	-0.00054032	0.019251	-0.0041762	-0.017532	0.036681	-0.0070449
8.90	0.0021287	0.0011286	0.0001977	0.0029202	0.0022719	-0.010274	0.00083184	0.0021554	0.0094365	0.0099066	0.0043888	0.0017764	0.011868	-0.006114	0.00057762	-0.0024489	0.0057549	-0.011602	-0.018519	-0.0074339
8.92	0.0025092	0.00049272	0.00051354	0.0019027	0.0042484	-0.0070833	-0.00019347	0.0038655	0.015015	0.0048371	-0.00095684	0.00070149	0.0014382	-0.0099905	0.00045823	0.002593	-0.019946	-0.038169	-0.028015	-0.015126
8.94	0.001264	-0.00060326	-0.0011707	0.0025705	0.0019655	-0.0066947	-0.0012426	0.0036753	0.0121	0.0019909	-0.00079915	0.007083	0.01194	-0.017867	0.00020369	0.016809	0.016026	-0.0041789	0.019769	-0.0023645
8.96	0.0019388	0.00056494	0.00026606	0.0026823	0.0022632	-0.0088843	0.00082777	0.0015341	0.010605	0.0082697	0.0012504	0.0049958	0.0071467	0.003463	-0.015508	0.019325	0.020688	0.013614	-0.015669	-0.0070751
8.98	0.00183	0.00091899	0.21246	0.0012036	0.0031494	-0.0081203	-0.00075434	0.00029133	0.0066002	0.0086735	0.0051674	-0.0032887	-0.00018149	-0.0010537	-0.011464	0.016042	0.0014974	-0.0068372	0.0031852	-0.0072199
9.00	0.0016426	0.0014513	0.00020802	0.0029086	0.003676	-0.0095274	0.0016172	0.00041519	0.011502	0.0078124	-0.00021763	0.00027892	0.0061965	0.0054787	-0.0084322	0.0090841	-0.0075275	-0.039296	0.013371	-0.011102
9.02	0.0023656	0.00090039	0.00044973	0.0033693	0.0041389	-0.0080695	0.0014648	0.00056183	0.0075628	0.0048517	0.0055673	0.00094324	0.001458	0.002038	-0.0074093	0.0088906	0.0070304	-0.019323	0.010883	-0.0053662
9.04	0.0020583	0.00066952	0.84581	0.0023146	0.003741	-0.0055855	0.0023003	0.0024668	0.011652	0.0066871	0.006026	0.0040997	0.0036471	-0.0052014	0.0097419	0.009768	0.0085402	-0.023993	0.0034639	-0.011772
9.06	0.0024443	0.00051135	0.81591	0.0030902	0.0051677	-0.0088953	0.00012913	0.0037708	0.010592	0.0062146	0.0024929	-0.001616	0.0071544	0.00019215	0.004833	-0.013195	-0.0018521	-0.030949	-0.0021498	-0.0060005
9.08	0.0022714	0.00070423	0.0003513	0.002685	0.0031127	-0.0059028	0.0016551	0.00072399	0.010628	0.0037613	0.0051063	0.0011996	0.010165	-0.0019468	-0.00067704	-0.00034703	0.001267	-0.011165	-0.0044436	-0.0021989
9.10	0.001748	0.0014037	0.0009112	0.0026744	0.0056104	-0.0058799	-0.0015074	0.0015918	0.0094775	-0.002787	0.0026664	-0.0087783	0.0090281	-0.0019827	0.0062422	0.014095	-0.0085802	-0.024538	-0.0021586	-0.0089913
9.12	0.001595	0.0011482	-0.00024935	0.0027488	0.0033994	-0.0065818	-0.0010726	-0.0001357	0.008137	0.0044704	0.0025638	-0.0075257	0.0046473	0.017566	-0.0012048	-0.0025028	0.0018515	-0.0177	0.0059744	-0.0041325
9.14	0.0041952	0.0014403	-0.00136	0.0051454	0.0080444	-0.0011614	-0.010669	0.0072751	0.0091741	0.0005824	-0.0023649	-0.018935	0.013081	0.031646	0.0096747	-0.017261	-0.023605	-0.0016614	-0.10302	-0.007994
9.16	0.0048719	0.0026057	-0.02967	0.0065009	0.0043505	-0.0099814	0.0010979	0.0042096	0.016147	0.013365	0.0089866	-0.0025472	0.0065883	0.0049487	0.012149	0.0014704	0.0074905	-0.014622	0.025355	-0.0056001
9.18	0.0021771	0.00063046	0.004819	0.0026587	0.0045945	-0.0070274	-0.0009223	0.0042582	0.010406	0.0060638	0.00090127	-0.0030116	0.0072111	-0.0049081	0.0014664	-0.003502	0.00089002	0.009883	0.01806	0.0016254
9.20	0.0022234	0.0010165	0.00013947	0.0025911	0.004456	-0.0056492	-0.00031305	0.00087657	0.013646	0.0068605	0.0041639	-0.0029602	0.0076066	-0.0035208	0.0012864	0.0012493	-0.011509	-0.008131	0.004594	-0.0058146
9.22	0.0016283	0.00061777	0.00093982	0.0025421	0.0032249	-0.0058407	-0.00067073	-0.0014262	0.0087919	0.0043384	0.007542	-0.0016685	0.0026193	-0.016677	0.006944	0.0031862	-0.015735	-0.0073537	0.011595	-0.0027205
9.24	0.0014955	0.00061612	0.30494	0.0021042	0.0030475	-0.0050037	-0.00022021	0.00022436	0.00744	0.0040633	0.0025673	-0.0014042	0.006084	-0.0017939	0.0045146	0.0024927	-0.00279	0.00097246	0.0076555	-0.0016115
9.26	0.0017927	0.00053067	0.00046336	0.0027969	0.0030881	-0.0050471	-0.00022624	0.00044833	0.0096882	0.0052458	0.0038455	0.004027	0.0062965	-0.0039925	0.0042164	0.0066817	0.007929	-0.00053494	-0.01737	-0.0080945
9.28	0.0015534	0.0010136	0.0003228	0.0032891	0.0025891	-0.0058701	0.0004315	0.0025777	0.0083202	0.0081479	0.0061609	0.0027798	0.0059574	-0.0076158	-0.0029234	-0.0038675	0.0066971	-0.012071	0.0054981	-0.0012959
9.30	0.0015995	0.0015485	0.0013115	0.0028325	0.0043102	-0.0086025	0.0061085	0.002987	0.012941	0.0054009	0.004512	-0.0062097	0.0017747	-0.011113	-0.0085823	-0.01707	-0.015772	-0.035409	0.020195	-0.00057542
9.32	0.0015943	0.00028419	0.91965	0.0010638	0.0036837	-0.0053025	-0.0011919	0.00070996	0.011315	0.0081331	0.000849	-0.002359	0.0030065	-0.00037206	0.007799	0.019914	-0.015815	-0.0030354	0.0077382	-0.013045
9.34	0.0072887	0.0042314	-0.002218	0.011089	0.0068947	-0.0058318	-0.0076805	-0.0017605	0.0062317	0.0037603	0.0035479	-0.021967	0.010974	0.0042935	-0.012493	-0.014072	-0.0090009	-0.02604	-0.070734	-0.0053237
9.36	0.0020691	0.00057424	-0.00016469	0.003876	0.0025857	-0.0092598	0.0031606	0.0015059	0.013503	0.0060013	0.0045878	-0.00012864	0.010619	-0.0049832	0.0034906	0.012586	0.010948	-0.0054494	-0.0055891	-0.0093967
9.38	0.0016015	0.00060916	0.00057649	0.0026009	0.0029988	-0.0059452	-0.0011741	0.0023556	0.0094739	0.0052425	0.0011679	0.0016837	0.001991	0.0052694	0.0016053	0.010222	0.00089859	-0.0088777	-0.0095311	-0.011028
9.40	0.0018126	0.00068828	0.00037991	0.0029494	0.0035645	-0.0058961	-0.0016407	0.0040447	0.010094	0.0064084	0.0024537	-0.00060896	0.0050836	-0.0013857	0.00055933	-0.00089826	0.0044866	-0.016613	0.013511	-0.0039723
9.42	0.0021276	0.00087108	0.00013522	0.0027756	0.003675	-0.0065623	-0.00031357	0.0018393	0.011501	0.0044115	-0.83749	-0.00068624	0.011355	0.00042549	0.01027	-0.00059065	0.0032984	-0.018654	-0.017243	-0.010529
9.44	0.0018608	0.00096669	0.74624	0.002773	0.003482	-0.0069675	0.00030732	0.0032289	0.0095047	0.0045524	0.0026839	-0.73588	0.0085947	-0.0057169	0.012053	-0.0037901	-0.00018816	-0.021956	-0.0013783	-0.0071881
9.46	0.0018672	0.00080604	0.00037315	0.0024759	0.0033213	-0.0063842	0.00062854	0.00034386	0.011107	0.0052602	0.0038263	-0.0038803	0.0030973	-0.0058121	0.0014722	0.0028201	-0.004165	-0.012669	-0.0040629	-0.0082242
9.48	0.0014589	0.00058653	0.00026838	0.0021462	0.0026691	-0.0052277	-0.00015604	0.0049291	0.0076771	0.0035547	0.0034784	-0.0026174	0.0054069	0.0010811	-0.00020245	0.006684	0.0047774	0.00086928	0.0065674	-0.0029075
9.50	0.001571	0.00069129	0.00014587	0.0016737	0.0019492	-0.0059003	0.0010486	-0.0016539	0.006527	0.0049076	0.0032007	-0.0019536	0.010547	-0.0038611	-0.004654	0.011601	0.0059828	-0.019371	0.0013152	-0.0049946
9.52	0.0017024	0.00050141	0.00042733	0.0026417	0.0035307	-0.0081795	-0.00035243	-0.0005953	0.0079791	0.0056231	0.0069683	0.001727	0.0034767	0.010485	-0.0075919	0.013126	0.0041276	-0.027961	0.012195	-0.0078526
9.54	0.0012573	0.00091132	-0.0003741	0.0024637	0.0030951	-0.0076689	0.00082645	0.00082	0.0082383	0.0035815	0.0033373	0.0033056	0.0068746	-0.012262	-0.0011748	-0.0010056	-0.0010553	0.0045604	0.00086038	0.00078749
9.56	0.0012777	0.0007716	0.00055458	0.0020564	0.0023347	-0.0062465	-0.00029978	0.0015261	0.0054078	0.0060404	0.0064262	-0.0012234	0.0044205	-0.0027628	-0.0016582	0.0017967	0.0023665	-0.012763	0.005041	-0.0026382
