# Supplementary material for: Glucose metabolism sustains heme-induced Trypanosoma cruzi epimastigote growth in vitro
Source: PLoS Negl Trop Dis. 2023 Nov 10;17(11):e0011725. doi: 10.1371/journal.pntd.0011725 (PMC10664871; doi:10.1371/journal.pntd.0011725)
Supplement: S5 Table — Table presents metabolites identified from NMR spectra, proton chemical shift value (ppm), and fold change analysis between the groups. p value and q values were obtained by two-way ANOVA, with a 5% false discovery rate (FDR) approach using the Benjamini, Krieger, and Yukitieli method. q<0.05 (Yes) show the status of the metabolite relative to each sample (2 vs. 1) and was expressed as ↓ (decreased) or ↑ (increased). The data was represented in Fig 5. (XLSX) [file pntd.0011725.s008.xlsx]

## Sheet: S5_ANOVA-PARASITE SAMPLE
2way ANOVA_method Benjamini, krieger and Yekutiele - parasite extract samples
	False discovery rate (q)	0.05
Compound identified in parasite extract	δH (ppm); parasite extract samples (1 vs. 2)	Significant?	Fold change (sample2 vs. sample1)	Individual P Value	q value	Status (↑ or ↓)
	0,08
	control (low Glc) vs. high Glc	No	0.969367	0.9759	>0,9999
	control (low Glc) vs. heme (low Glc)	No	1.04805	0.9621	>0,9999
	control (low Glc) vs. heme (high Glc)	No	0.948461	0.9595	>0,9999
	high Glc vs. heme (low Glc)	No	1.08117	0.9381	>0,9999
	high Glc vs. heme (high Glc)	No	0.978433	0.9836	>0,9999
	heme (low Glc) vs. heme (high Glc)	No	0.904973	0.9217	>0,9999
	0,10
	control (low Glc) vs. high Glc	No	1.03663	0.9809	>0,9999
	control (low Glc) vs. heme (low Glc)	No	1.05835	0.9696	>0,9999
	control (low Glc) vs. heme (high Glc)	No	1.01952	0.9897	>0,9999
	high Glc vs. heme (low Glc)	No	1.02095	0.9887	>0,9999
	high Glc vs. heme (high Glc)	No	0.983496	0.9911	>0,9999
	heme (low Glc) vs. heme (high Glc)	No	0.963316	0.9798	>0,9999
	0,12
	control (low Glc) vs. high Glc	No	0.972057	0.9474	>0,9999
	control (low Glc) vs. heme (low Glc)	No	1.07253	0.8606	>0,9999
	control (low Glc) vs. heme (high Glc)	No	1.00535	0.9889	>0,9999
	high Glc vs. heme (low Glc)	No	1.10336	0.8091	>0,9999
	high Glc vs. heme (high Glc)	No	1.03425	0.9362	>0,9999
	heme (low Glc) vs. heme (high Glc)	No	0.937361	0.8716	>0,9999
	0,14
	control (low Glc) vs. high Glc	No	0.973623	0.987	>0,9999
	control (low Glc) vs. heme (low Glc)	No	1.08422	0.9585	>0,9999
	control (low Glc) vs. heme (high Glc)	No	0.993753	0.9969	>0,9999
	high Glc vs. heme (low Glc)	No	1.11359	0.9455	>0,9999
	high Glc vs. heme (high Glc)	No	1.02067	0.9901	>0,9999
	heme (low Glc) vs. heme (high Glc)	No	0.91656	0.9554	>0,9999
	0,16
	control (low Glc) vs. high Glc	No	0.945761	0.9611	>0,9999
	control (low Glc) vs. heme (low Glc)	No	0.843009	0.8876	>0,9999
	control (low Glc) vs. heme (high Glc)	No	0.954986	0.9676	>0,9999
	high Glc vs. heme (low Glc)	No	0.891356	0.9262	>0,9999
	high Glc vs. heme (high Glc)	No	1.00975	0.9934	>0,9999
	heme (low Glc) vs. heme (high Glc)	No	1.13283	0.9197	>0,9999
	0,18
	control (low Glc) vs. high Glc	No	1.07104	0.9639	>0,9999
	control (low Glc) vs. heme (low Glc)	No	0.965603	0.9825	>0,9999
	control (low Glc) vs. heme (high Glc)	No	0.978867	0.9893	>0,9999
	high Glc vs. heme (low Glc)	No	0.901553	0.9464	>0,9999
	high Glc vs. heme (high Glc)	No	0.913938	0.9531	>0,9999
	heme (low Glc) vs. heme (high Glc)	No	1.01374	0.9933	>0,9999
	0,20
	control (low Glc) vs. high Glc	No	1.073	0.9721	>0,9999
	control (low Glc) vs. heme (low Glc)	No	0.993147	0.9973	>0,9999
	control (low Glc) vs. heme (high Glc)	No	1.02086	0.992	>0,9999
	high Glc vs. heme (low Glc)	No	0.925576	0.9694	>0,9999
	high Glc vs. heme (high Glc)	No	0.951402	0.9801	>0,9999
	heme (low Glc) vs. heme (high Glc)	No	1.0279	0.9893	>0,9999
	0,22
	control (low Glc) vs. high Glc	No	1.03815	0.9923	>0,9999
	control (low Glc) vs. heme (low Glc)	No	1.03531	0.9929	>0,9999
	control (low Glc) vs. heme (high Glc)	No	1.02563	0.9949	>0,9999
	high Glc vs. heme (low Glc)	No	0.997257	0.9994	>0,9999
	high Glc vs. heme (high Glc)	No	0.987932	0.9974	>0,9999
	heme (low Glc) vs. heme (high Glc)	No	0.990649	0.998	>0,9999
	0,24
	control (low Glc) vs. high Glc	No	1.10571	0.9872	>0,9999
	control (low Glc) vs. heme (low Glc)	No	1.15529	0.9811	>0,9999
	control (low Glc) vs. heme (high Glc)	No	0.959775	0.995	>0,9999
	high Glc vs. heme (low Glc)	No	1.04484	0.9939	>0,9999
	high Glc vs. heme (high Glc)	No	0.86802	0.9822	>0,9999
	heme (low Glc) vs. heme (high Glc)	No	0.830769	0.9761	>0,9999
	0,26
	control (low Glc) vs. high Glc	No	0.825456	0.9782	>0,9999
	control (low Glc) vs. heme (low Glc)	No	0.805383	0.9757	>0,9999
	control (low Glc) vs. heme (high Glc)	No	0.759672	0.9699	>0,9999
	high Glc vs. heme (low Glc)	No	0.975683	0.9975	>0,9999
	high Glc vs. heme (high Glc)	No	0.920305	0.9918	>0,9999
	heme (low Glc) vs. heme (high Glc)	No	0.943242	0.9943	>0,9999
	0,28
	control (low Glc) vs. high Glc	No	0.955678	0.995	>0,9999
	control (low Glc) vs. heme (low Glc)	No	0.976716	0.9974	>0,9999
	control (low Glc) vs. heme (high Glc)	No	0.749898	0.972	>0,9999
	high Glc vs. heme (low Glc)	No	1.02201	0.9976	>0,9999
	high Glc vs. heme (high Glc)	No	0.784676	0.977	>0,9999
	heme (low Glc) vs. heme (high Glc)	No	0.767775	0.9746	>0,9999
	0,30
	control (low Glc) vs. high Glc	No	0.926905	0.993	>0,9999
	control (low Glc) vs. heme (low Glc)	No	0.953929	0.9956	>0,9999
	control (low Glc) vs. heme (high Glc)	No	1.03976	0.9962	>0,9999
	high Glc vs. heme (low Glc)	No	1.02915	0.9974	>0,9999
	high Glc vs. heme (high Glc)	No	1.12176	0.9892	>0,9999
	heme (low Glc) vs. heme (high Glc)	No	1.08998	0.9918	>0,9999
	0,32
	control (low Glc) vs. high Glc	No	0.894523	0.9885	>0,9999
	control (low Glc) vs. heme (low Glc)	No	0.855921	0.9842	>0,9999
	control (low Glc) vs. heme (high Glc)	No	0.778091	0.9757	>0,9999
	high Glc vs. heme (low Glc)	No	0.956846	0.9958	>0,9999
	high Glc vs. heme (high Glc)	No	0.869839	0.9873	>0,9999
	heme (low Glc) vs. heme (high Glc)	No	0.909069	0.9915	>0,9999
	0,34
	control (low Glc) vs. high Glc	No	0.826213	0.9816	>0,9999
	control (low Glc) vs. heme (low Glc)	No	1.00366	0.9996	>0,9999
	control (low Glc) vs. heme (high Glc)	No	0.889594	0.9883	>0,9999
	high Glc vs. heme (low Glc)	No	1.21477	0.9812	>0,9999
	high Glc vs. heme (high Glc)	No	1.07671	0.9933	>0,9999
	heme (low Glc) vs. heme (high Glc)	No	0.886351	0.9879	>0,9999
	0,36
	control (low Glc) vs. high Glc	No	1.13544	0.9859	>0,9999
	control (low Glc) vs. heme (low Glc)	No	1.06493	0.9932	>0,9999
	control (low Glc) vs. heme (high Glc)	No	0.984671	0.9984	>0,9999
	high Glc vs. heme (low Glc)	No	0.937898	0.9927	>0,9999
	high Glc vs. heme (high Glc)	No	0.867213	0.9843	>0,9999
	heme (low Glc) vs. heme (high Glc)	No	0.924635	0.9916	>0,9999
	0,38
	control (low Glc) vs. high Glc	No	1.2161	0.9776	>0,9999
	control (low Glc) vs. heme (low Glc)	No	1.32745	0.966	>0,9999
	control (low Glc) vs. heme (high Glc)	No	0.991621	0.9991	>0,9999
	high Glc vs. heme (low Glc)	No	1.09157	0.9884	>0,9999
	high Glc vs. heme (high Glc)	No	0.815413	0.9767	>0,9999
	heme (low Glc) vs. heme (high Glc)	No	0.74701	0.9652	>0,9999
	0,40
	control (low Glc) vs. high Glc	No	0.949216	0.994	>0,9999
	control (low Glc) vs. heme (low Glc)	No	1.07843	0.9909	>0,9999
	control (low Glc) vs. heme (high Glc)	No	0.952745	0.9945	>0,9999
	high Glc vs. heme (low Glc)	No	1.13613	0.985	>0,9999
	high Glc vs. heme (high Glc)	No	1.00372	0.9996	>0,9999
	heme (low Glc) vs. heme (high Glc)	No	0.883455	0.9854	>0,9999
	0,42
	control (low Glc) vs. high Glc	No	0.959698	0.9946	>0,9999
	control (low Glc) vs. heme (low Glc)	No	0.935348	0.9913	>0,9999
	control (low Glc) vs. heme (high Glc)	No	0.972292	0.9963	>0,9999
	high Glc vs. heme (low Glc)	No	0.974628	0.9967	>0,9999
	high Glc vs. heme (high Glc)	No	1.01312	0.9983	>0,9999
	heme (low Glc) vs. heme (high Glc)	No	1.0395	0.995	>0,9999
	0,44
	control (low Glc) vs. high Glc	No	1.07496	0.9899	>0,9999
	control (low Glc) vs. heme (low Glc)	No	1.23083	0.9691	>0,9999
	control (low Glc) vs. heme (high Glc)	No	1.18654	0.975	>0,9999
	high Glc vs. heme (low Glc)	No	1.14501	0.9792	>0,9999
	high Glc vs. heme (high Glc)	No	1.1038	0.9851	>0,9999
	heme (low Glc) vs. heme (high Glc)	No	0.964014	0.994	>0,9999
	0,46
	control (low Glc) vs. high Glc	No	1.01083	0.9981	>0,9999
	control (low Glc) vs. heme (low Glc)	No	1.08187	0.9862	>0,9999
	control (low Glc) vs. heme (high Glc)	No	1.05142	0.9913	>0,9999
	high Glc vs. heme (low Glc)	No	1.07028	0.988	>0,9999
	high Glc vs. heme (high Glc)	No	1.04016	0.9932	>0,9999
	heme (low Glc) vs. heme (high Glc)	No	0.971857	0.9948	>0,9999
	0,48
	control (low Glc) vs. high Glc	No	0.984585	0.9964	>0,9999
	control (low Glc) vs. heme (low Glc)	No	1.04177	0.9904	>0,9999
	control (low Glc) vs. heme (high Glc)	No	0.979115	0.9952	>0,9999
	high Glc vs. heme (low Glc)	No	1.05808	0.9869	>0,9999
	high Glc vs. heme (high Glc)	No	0.994444	0.9988	>0,9999
	heme (low Glc) vs. heme (high Glc)	No	0.939857	0.9856	>0,9999
	0,50
	control (low Glc) vs. high Glc	No	1.02097	0.9923	>0,9999
	control (low Glc) vs. heme (low Glc)	No	1.06508	0.9759	>0,9999
	control (low Glc) vs. heme (high Glc)	No	1.00617	0.9977	>0,9999
	high Glc vs. heme (low Glc)	No	1.0432	0.9837	>0,9999
	high Glc vs. heme (high Glc)	No	0.985498	0.9946	>0,9999
	heme (low Glc) vs. heme (high Glc)	No	0.944686	0.9783	>0,9999
	0,52
	control (low Glc) vs. high Glc	No	0.966524	0.9839	>0,9999
	control (low Glc) vs. heme (low Glc)	No	1.00309	0.9985	>0,9999
	control (low Glc) vs. heme (high Glc)	No	0.959164	0.9804	>0,9999
	high Glc vs. heme (low Glc)	No	1.03783	0.9824	>0,9999
	high Glc vs. heme (high Glc)	No	0.992385	0.9965	>0,9999
	heme (low Glc) vs. heme (high Glc)	No	0.956213	0.9788	>0,9999
	0,54
	control (low Glc) vs. high Glc	No	0.97458	0.9855	>0,9999
	control (low Glc) vs. heme (low Glc)	No	1.1207	0.9311	>0,9999
	control (low Glc) vs. heme (high Glc)	No	1.0062	0.9964	>0,9999
	high Glc vs. heme (low Glc)	No	1.14993	0.9167	>0,9999
	high Glc vs. heme (high Glc)	No	1.03245	0.9819	>0,9999
	heme (low Glc) vs. heme (high Glc)	No	0.897839	0.9347	>0,9999
	0,68
	control (low Glc) vs. high Glc	No	0.96867	0.93	>0,9999
	control (low Glc) vs. heme (low Glc)	No	1.06266	0.8617	>0,9999
	control (low Glc) vs. heme (high Glc)	No	0.980483	0.9567	>0,9999
	high Glc vs. heme (low Glc)	No	1.09703	0.7933	>0,9999
	high Glc vs. heme (high Glc)	No	1.0122	0.9732	>0,9999
	heme (low Glc) vs. heme (high Glc)	No	0.922668	0.8193	>0,9999
	0,70
	control (low Glc) vs. high Glc	No	0.958074	0.9511	>0,9999
	control (low Glc) vs. heme (low Glc)	No	1.05545	0.9343	>0,9999
	control (low Glc) vs. heme (high Glc)	No	0.978599	0.9752	>0,9999
	high Glc vs. heme (low Glc)	No	1.10163	0.8857	>0,9999
	high Glc vs. heme (high Glc)	No	1.02142	0.9758	>0,9999
	heme (low Glc) vs. heme (high Glc)	No	0.927189	0.9096	>0,9999
	0,72
	control (low Glc) vs. high Glc	No	0.989451	0.9908	>0,9999
	control (low Glc) vs. heme (low Glc)	No	1.12645	0.8908	>0,9999
	control (low Glc) vs. heme (high Glc)	No	1.00343	0.9971	>0,9999
	high Glc vs. heme (low Glc)	No	1.13846	0.8818	>0,9999
	high Glc vs. heme (high Glc)	No	1.01413	0.9879	>0,9999
	heme (low Glc) vs. heme (high Glc)	No	0.890788	0.8937	>0,9999
	0,74
	control (low Glc) vs. high Glc	No	0.97905	0.9828	>0,9999
	control (low Glc) vs. heme (low Glc)	No	1.11243	0.9083	>0,9999
	control (low Glc) vs. heme (high Glc)	No	0.982542	0.9857	>0,9999
	high Glc vs. heme (low Glc)	No	1.13623	0.8912	>0,9999
	high Glc vs. heme (high Glc)	No	1.00357	0.9971	>0,9999
	heme (low Glc) vs. heme (high Glc)	No	0.883239	0.8941	>0,9999
	0,76
	control (low Glc) vs. high Glc	No	0.985639	0.99	>0,9999
	control (low Glc) vs. heme (low Glc)	No	1.10333	0.9286	>0,9999
	control (low Glc) vs. heme (high Glc)	No	0.986959	0.991	>0,9999
	high Glc vs. heme (low Glc)	No	1.11941	0.9187	>0,9999
	high Glc vs. heme (high Glc)	No	1.00134	0.9991	>0,9999
	heme (low Glc) vs. heme (high Glc)	No	0.894524	0.9196	>0,9999
	0,78
	control (low Glc) vs. high Glc	No	1.00431	0.9974	>0,9999
	control (low Glc) vs. heme (low Glc)	No	1.04349	0.9735	>0,9999
	control (low Glc) vs. heme (high Glc)	No	1.01106	0.9932	>0,9999
	high Glc vs. heme (low Glc)	No	1.03901	0.9761	>0,9999
	high Glc vs. heme (high Glc)	No	1.00672	0.9958	>0,9999
	heme (low Glc) vs. heme (high Glc)	No	0.968918	0.9803	>0,9999
	0,80
	control (low Glc) vs. high Glc	No	1.02882	0.9815	>0,9999
	control (low Glc) vs. heme (low Glc)	No	1.02526	0.9838	>0,9999
	control (low Glc) vs. heme (high Glc)	No	1.0016	0.999	>0,9999
	high Glc vs. heme (low Glc)	No	0.996542	0.9976	>0,9999
	high Glc vs. heme (high Glc)	No	0.973548	0.9825	>0,9999
	heme (low Glc) vs. heme (high Glc)	No	0.976926	0.9849	>0,9999
	0,82
2-Hydroxy-3-methylbutyric_acid	control (low Glc) vs. high Glc	No	1.05031	0.9484	>0,9999
2-Hydroxy-3-methylbutyric_acid	control (low Glc) vs. heme (low Glc)	No	0.970395	0.9696	>0,9999
2-Hydroxy-3-methylbutyric_acid	control (low Glc) vs. heme (high Glc)	No	0.981413	0.9809	>0,9999
2-Hydroxy-3-methylbutyric_acid	high Glc vs. heme (low Glc)	No	0.923916	0.9181	>0,9999
2-Hydroxy-3-methylbutyric_acid	high Glc vs. heme (high Glc)	No	0.934407	0.9293	>0,9999
2-Hydroxy-3-methylbutyric_acid	heme (low Glc) vs. heme (high Glc)	No	1.01135	0.9888	>0,9999
	0,84
	control (low Glc) vs. high Glc	No	1.05401	0.9208	>0,9999
	control (low Glc) vs. heme (low Glc)	No	0.987654	0.9816	>0,9999
	control (low Glc) vs. heme (high Glc)	No	1.00617	0.9911	>0,9999
	high Glc vs. heme (low Glc)	No	0.937042	0.9026	>0,9999
	high Glc vs. heme (high Glc)	No	0.954612	0.9297	>0,9999
	heme (low Glc) vs. heme (high Glc)	No	1.01875	0.9728	>0,9999
	0,86
	control (low Glc) vs. high Glc	No	1.04451	0.902	>0,9999
	control (low Glc) vs. heme (low Glc)	No	0.994306	0.9878	>0,9999
	control (low Glc) vs. heme (high Glc)	No	0.979296	0.955	>0,9999
	high Glc vs. heme (low Glc)	No	0.951933	0.8899	>0,9999
	high Glc vs. heme (high Glc)	No	0.937562	0.8575	>0,9999
	heme (low Glc) vs. heme (high Glc)	No	0.984904	0.9673	>0,9999
	0,88
	control (low Glc) vs. high Glc	No	1.01759	0.9524	>0,9999
	control (low Glc) vs. heme (low Glc)	No	0.95603	0.8811	>0,9999
	control (low Glc) vs. heme (high Glc)	No	0.96608	0.9076	>0,9999
	high Glc vs. heme (low Glc)	No	0.939506	0.8343	>0,9999
	high Glc vs. heme (high Glc)	No	0.949383	0.8605	>0,9999
	heme (low Glc) vs. heme (high Glc)	No	1.01051	0.9733	>0,9999
	0,90
	control (low Glc) vs. high Glc	No	0.998901	0.9963	>0,9999
	control (low Glc) vs. heme (low Glc)	No	0.941392	0.8194	>0,9999
	control (low Glc) vs. heme (high Glc)	No	0.924176	0.7668	>0,9999
	high Glc vs. heme (low Glc)	No	0.942428	0.8231	>0,9999
	high Glc vs. heme (high Glc)	No	0.925193	0.7703	>0,9999
	heme (low Glc) vs. heme (high Glc)	No	0.981712	0.9455	>0,9999
	0,92
	control (low Glc) vs. high Glc	No	0.960778	0.74	0.777
	control (low Glc) vs. heme (low Glc)	No	0.831615	0.1541	0.7028
	control (low Glc) vs. heme (high Glc)	No	0.886052	0.3347	0.7028
	high Glc vs. heme (low Glc)	No	0.865564	0.2742	0.7028
	high Glc vs. heme (high Glc)	No	0.922224	0.5268	0.777
	heme (low Glc) vs. heme (high Glc)	No	1.06546	0.6452	0.777
	0,94
L-leucine+	control (low Glc) vs. high Glc	No	0.91257	0.285	0.359
L-leucine+	control (low Glc) vs. heme (low Glc)	No	0.804073	0.0165	0.0521
L-leucine+	control (low Glc) vs. heme (high Glc)	No	0.793071	0.0114	0.0521
L-leucine+	high Glc vs. heme (low Glc)	No	0.881108	0.1842	0.2901
L-leucine+	high Glc vs. heme (high Glc)	No	0.869052	0.1438	0.2901
L-leucine+	heme (low Glc) vs. heme (high Glc)	No	0.986317	0.8936	0.9382
	0,96
L-leucine+L-valine	control (low Glc) vs. high Glc	No	0.883386	0.126	0.2204
L-leucine+L-valine	control (low Glc) vs. heme (low Glc)	No	0.85306	0.0538	0.1412
L-leucine+L-valine	control (low Glc) vs. heme (high Glc)	Yes	0.784662	0.0047	0.0248	↓
L-leucine+L-valine	high Glc vs. heme (low Glc)	No	0.965671	0.6903	0.604
L-leucine+L-valine	high Glc vs. heme (high Glc)	No	0.888244	0.1953	0.2563
L-leucine+L-valine	heme (low Glc) vs. heme (high Glc)	No	0.919821	0.3699	0.3884
	0,98
L-isoleucine+L-valine	control (low Glc) vs. high Glc	No	0.883228	0.1699	0.1428
L-isoleucine+L-valine	control (low Glc) vs. heme (low Glc)	Yes	0.739761	0.0022	0.0093	↓
L-isoleucine+L-valine	control (low Glc) vs. heme (high Glc)	Yes	0.757801	0.0044	0.0093	↓
L-isoleucine+L-valine	high Glc vs. heme (low Glc)	No	0.837566	0.092	0.1288
L-isoleucine+L-valine	high Glc vs. heme (high Glc)	No	0.857991	0.1408	0.1428
L-isoleucine+L-valine	heme (low Glc) vs. heme (high Glc)	No	1.02439	0.8319	0.5823
	1,00
L-isoleucine+L-valine	control (low Glc) vs. high Glc	No	0.871006	0.0839	0.0529
L-isoleucine+L-valine	control (low Glc) vs. heme (low Glc)	Yes	0.672972	<0,0001	<0,0001	↓
L-isoleucine+L-valine	control (low Glc) vs. heme (high Glc)	Yes	0.712622	0.0001	0.0002	↓
L-isoleucine+L-valine	high Glc vs. heme (low Glc)	Yes	0.772638	0.008	0.0084	↓
L-isoleucine+L-valine	high Glc vs. heme (high Glc)	Yes	0.81816	0.0339	0.0267	↓
L-isoleucine+L-valine	heme (low Glc) vs. heme (high Glc)	No	1.05892	0.5952	0.3125
	1,02
L-valine	control (low Glc) vs. high Glc	No	0.87831	0.2983	0.3132
L-valine	control (low Glc) vs. heme (low Glc)	Yes	0.680188	0.0063	0.0331	↓
L-valine	control (low Glc) vs. heme (high Glc)	Yes	0.717734	0.0159	0.0418	↓
L-valine	high Glc vs. heme (low Glc)	No	0.774427	0.0907	0.1587
L-valine	high Glc vs. heme (high Glc)	No	0.817176	0.1704	0.2236
L-valine	heme (low Glc) vs. heme (high Glc)	No	1.0552	0.7482	0.6547
	1,04
L-valine	control (low Glc) vs. high Glc	No	0.872988	0.0943	0.0594
L-valine	control (low Glc) vs. heme (low Glc)	Yes	0.682906	<0,0001	<0,0001	↓
L-valine	control (low Glc) vs. heme (high Glc)	Yes	0.723032	0.0003	0.0004	↓
L-valine	high Glc vs. heme (low Glc)	Yes	0.782262	0.0124	0.013	↓
L-valine	high Glc vs. heme (high Glc)	Yes	0.828226	0.0485	0.0382	↓
L-valine	heme (low Glc) vs. heme (high Glc)	No	1.05876	0.5972	0.3136
	1,06
Propionic acid	control (low Glc) vs. high Glc	No	0.876404	0.7521	0.9796
Propionic acid	control (low Glc) vs. heme (low Glc)	No	0.75618	0.5343	0.9796
Propionic acid	control (low Glc) vs. heme (high Glc)	No	0.789326	0.5911	0.9796
Propionic acid	high Glc vs. heme (low Glc)	No	0.862821	0.76	0.9796
Propionic acid	high Glc vs. heme (high Glc)	No	0.900641	0.8248	0.9796
Propionic acid	heme (low Glc) vs. heme (high Glc)	No	1.04383	0.933	0.9796
	1,08
	control (low Glc) vs. high Glc	No	0.933518	0.9343	>0,9999
	control (low Glc) vs. heme (low Glc)	No	0.900623	0.9018	>0,9999
	control (low Glc) vs. heme (high Glc)	No	0.908472	0.9096	>0,9999
	high Glc vs. heme (low Glc)	No	0.964763	0.9674	>0,9999
	high Glc vs. heme (high Glc)	No	0.97317	0.9752	>0,9999
	heme (low Glc) vs. heme (high Glc)	No	1.00871	0.9922	>0,9999
	1,10
	control (low Glc) vs. high Glc	No	1.02274	0.975	>0,9999
	control (low Glc) vs. heme (low Glc)	No	1.03803	0.9579	>0,9999
	control (low Glc) vs. heme (high Glc)	No	1.02784	0.9684	>0,9999
	high Glc vs. heme (low Glc)	No	1.01496	0.9829	>0,9999
	high Glc vs. heme (high Glc)	No	1.00499	0.9934	>0,9999
	heme (low Glc) vs. heme (high Glc)	No	0.990177	0.9895	>0,9999
	1,22
	control (low Glc) vs. high Glc	No	0.981509	0.9282	0.9946
	control (low Glc) vs. heme (low Glc)	No	0.935427	0.7519	0.9946
	control (low Glc) vs. heme (high Glc)	No	0.968007	0.8758	0.9946
	high Glc vs. heme (low Glc)	No	0.95305	0.8212	0.9946
	high Glc vs. heme (high Glc)	No	0.986244	0.9473	0.9946
	heme (low Glc) vs. heme (high Glc)	No	1.03483	0.873	0.9946
	1,24
L-isoleucine+Valproic acid	control (low Glc) vs. high Glc	No	0.96051	0.8175	>0,9999
L-isoleucine+Valproic acid	control (low Glc) vs. heme (low Glc)	No	1.00491	0.977	>0,9999
L-isoleucine+Valproic acid	control (low Glc) vs. heme (high Glc)	No	1.04464	0.794	>0,9999
L-isoleucine+Valproic acid	high Glc vs. heme (low Glc)	No	1.04622	0.7952	>0,9999
L-isoleucine+Valproic acid	high Glc vs. heme (high Glc)	No	1.08759	0.6228	>0,9999
L-isoleucine+Valproic acid	heme (low Glc) vs. heme (high Glc)	No	1.03954	0.8163	>0,9999
	1,26
	control (low Glc) vs. high Glc	No	0.936511	0.6094	>0,9999
	control (low Glc) vs. heme (low Glc)	No	0.978659	0.8635	>0,9999
	control (low Glc) vs. heme (high Glc)	No	1.00338	0.978	>0,9999
	high Glc vs. heme (low Glc)	No	1.04501	0.7346	>0,9999
	high Glc vs. heme (high Glc)	No	1.0714	0.5902	>0,9999
	heme (low Glc) vs. heme (high Glc)	No	1.02526	0.8418	>0,9999
	1,28
	control (low Glc) vs. high Glc	No	0.944405	0.5757	0.8435
	control (low Glc) vs. heme (low Glc)	No	0.88881	0.2635	0.8435
	control (low Glc) vs. heme (high Glc)	No	0.95752	0.6695	0.8435
	high Glc vs. heme (low Glc)	No	0.941132	0.5766	0.8435
	high Glc vs. heme (high Glc)	No	1.01389	0.8943	0.939
	heme (low Glc) vs. heme (high Glc)	No	1.07731	0.4894	0.8435
	1,30
N-acetyl-L-alanine	control (low Glc) vs. high Glc	No	0.9791	0.8804	0.9909
N-acetyl-L-alanine	control (low Glc) vs. heme (low Glc)	No	0.930533	0.6174	0.9909
N-acetyl-L-alanine	control (low Glc) vs. heme (high Glc)	No	0.969347	0.8251	0.9909
N-acetyl-L-alanine	high Glc vs. heme (low Glc)	No	0.950396	0.727	0.9909
N-acetyl-L-alanine	high Glc vs. heme (high Glc)	No	0.990039	0.9437	0.9909
N-acetyl-L-alanine	heme (low Glc) vs. heme (high Glc)	No	1.04171	0.7806	0.9909
	1,32
Lactate	control (low Glc) vs. high Glc	No	1.04331	0.6482	0.8785
Lactate	control (low Glc) vs. heme (low Glc)	No	0.962958	0.6973	0.8785
Lactate	control (low Glc) vs. heme (high Glc)	No	1.00041	0.9965	>0,9999
Lactate	high Glc vs. heme (low Glc)	No	0.922987	0.398	0.8785
Lactate	high Glc vs. heme (high Glc)	No	0.958883	0.6513	0.8785
Lactate	heme (low Glc) vs. heme (high Glc)	No	1.03889	0.694	0.8785
	1,34
	control (low Glc) vs. high Glc	No	1.03526	0.7532	>0,9999
	control (low Glc) vs. heme (low Glc)	No	0.979647	0.8562	>0,9999
	control (low Glc) vs. heme (high Glc)	No	1.00641	0.9549	>0,9999
	high Glc vs. heme (low Glc)	No	0.946285	0.6202	>0,9999
	high Glc vs. heme (high Glc)	No	0.972136	0.7965	>0,9999
	heme (low Glc) vs. heme (high Glc)	No	1.02732	0.8121	>0,9999
	1,36
	control (low Glc) vs. high Glc	No	1.02513	0.9361	>0,9999
	control (low Glc) vs. heme (low Glc)	No	0.992819	0.9816	>0,9999
	control (low Glc) vs. heme (high Glc)	No	1.00314	0.9924	>0,9999
	high Glc vs. heme (low Glc)	No	0.968476	0.9178	>0,9999
	high Glc vs. heme (high Glc)	No	0.978546	0.9437	>0,9999
	heme (low Glc) vs. heme (high Glc)	No	1.0104	0.9741	>0,9999
	1,38
	control (low Glc) vs. high Glc	No	1.02396	0.9449	>0,9999
	control (low Glc) vs. heme (low Glc)	No	1.00685	0.9838	>0,9999
	control (low Glc) vs. heme (high Glc)	No	0.98533	0.9659	>0,9999
	high Glc vs. heme (low Glc)	No	0.983286	0.961	>0,9999
	high Glc vs. heme (high Glc)	No	0.962273	0.9109	>0,9999
	heme (low Glc) vs. heme (high Glc)	No	0.97863	0.9498	>0,9999
	1,40
	control (low Glc) vs. high Glc	No	1.01245	0.965	>0,9999
	control (low Glc) vs. heme (low Glc)	No	0.991161	0.9747	>0,9999
	control (low Glc) vs. heme (high Glc)	No	0.984331	0.9556	>0,9999
	high Glc vs. heme (low Glc)	No	0.978968	0.9397	>0,9999
	high Glc vs. heme (high Glc)	No	0.972222	0.9207	>0,9999
	heme (low Glc) vs. heme (high Glc)	No	0.993109	0.9809	>0,9999
	1,42
	control (low Glc) vs. high Glc	No	1.05339	0.7921	0.9864
	control (low Glc) vs. heme (low Glc)	No	1.03781	0.8512	0.9864
	control (low Glc) vs. heme (high Glc)	No	1.02251	0.9118	0.9864
	high Glc vs. heme (low Glc)	No	0.985205	0.9394	0.9864
	high Glc vs. heme (high Glc)	No	0.970685	0.8785	0.9864
	heme (low Glc) vs. heme (high Glc)	No	0.985261	0.9388	0.9864
	1,44
	control (low Glc) vs. high Glc	No	1.02082	0.8814	>0,9999
	control (low Glc) vs. heme (low Glc)	No	1.01542	0.9119	>0,9999
	control (low Glc) vs. heme (high Glc)	No	0.996396	0.9799	>0,9999
	high Glc vs. heme (low Glc)	No	0.994705	0.9693	>0,9999
	high Glc vs. heme (high Glc)	No	0.976074	0.8616	>0,9999
	heme (low Glc) vs. heme (high Glc)	No	0.98127	0.8919	>0,9999
	1,46
L-alanine	control (low Glc) vs. high Glc	Yes	1.07162	<0,0001	<0,0001	↑
L-alanine	control (low Glc) vs. heme (low Glc)	Yes	1.01908	0.0794	0.0333	↑
L-alanine	control (low Glc) vs. heme (high Glc)	Yes	1.03143	0.0039	0.002	↑
L-alanine	high Glc vs. heme (low Glc)	Yes	0.95097	<0,0001	<0,0001	↓
L-alanine	high Glc vs. heme (high Glc)	Yes	0.962498	0.0002	0.0002	↓
L-alanine	heme (low Glc) vs. heme (high Glc)	No	1.01212	0.2562	0.0897
	1,48
L-alanine	control (low Glc) vs. high Glc	Yes	1.06307	<0,0001	<0,0001	↑
L-alanine	control (low Glc) vs. heme (low Glc)	Yes	1.0229	0.0026	0.0032	↑
L-alanine	control (low Glc) vs. heme (high Glc)	Yes	1.03919	<0,0001	<0,0001	↑
L-alanine	high Glc vs. heme (low Glc)	Yes	0.962218	<0,0001	<0,0001	↓
L-alanine	high Glc vs. heme (high Glc)	Yes	0.977535	0.0017	0.0026	↓
L-alanine	heme (low Glc) vs. heme (high Glc)	Yes	1.01592	0.0315	0.0331	↑
	1,50
	control (low Glc) vs. high Glc	No	1.02964	0.6177	>0,9999
	control (low Glc) vs. heme (low Glc)	No	0.992379	0.9048	>0,9999
	control (low Glc) vs. heme (high Glc)	No	1.02625	0.6517	>0,9999
	high Glc vs. heme (low Glc)	No	0.963816	0.5362	>0,9999
	high Glc vs. heme (high Glc)	No	0.996711	0.9619	>0,9999
	heme (low Glc) vs. heme (high Glc)	No	1.03413	0.5681	>0,9999
	1,52
	control (low Glc) vs. high Glc	No	1.01142	0.9457	>0,9999
	control (low Glc) vs. heme (low Glc)	No	0.98931	0.9504	>0,9999
	control (low Glc) vs. heme (high Glc)	No	1.01045	0.9511	>0,9999
	high Glc vs. heme (low Glc)	No	0.978141	0.8963	>0,9999
	high Glc vs. heme (high Glc)	No	0.999039	0.9946	>0,9999
	heme (low Glc) vs. heme (high Glc)	No	1.02137	0.9017	>0,9999
	1,54
	control (low Glc) vs. high Glc	No	0.981259	0.9401	>0,9999
	control (low Glc) vs. heme (low Glc)	No	0.955799	0.8581	>0,9999
	control (low Glc) vs. heme (high Glc)	No	0.983734	0.9478	>0,9999
	high Glc vs. heme (low Glc)	No	0.974054	0.9174	>0,9999
	high Glc vs. heme (high Glc)	No	1.00252	0.9923	>0,9999
	heme (low Glc) vs. heme (high Glc)	No	1.02923	0.9097	>0,9999
	1,56
	control (low Glc) vs. high Glc	No	0.991831	0.9806	>0,9999
	control (low Glc) vs. heme (low Glc)	No	0.996156	0.9905	>0,9999
	control (low Glc) vs. heme (high Glc)	No	1	0.9997	>0,9999
	high Glc vs. heme (low Glc)	No	1.00436	0.9901	>0,9999
	high Glc vs. heme (high Glc)	No	1.00824	0.9804	>0,9999
	heme (low Glc) vs. heme (high Glc)	No	1.00386	0.9902	>0,9999
	1,58
	control (low Glc) vs. high Glc	No	1.0067	0.9833	>0,9999
	control (low Glc) vs. heme (low Glc)	No	1.02099	0.9463	>0,9999
	control (low Glc) vs. heme (high Glc)	No	1.02278	0.9421	>0,9999
	high Glc vs. heme (low Glc)	No	1.0142	0.963	>0,9999
	high Glc vs. heme (high Glc)	No	1.01597	0.9587	>0,9999
	heme (low Glc) vs. heme (high Glc)	No	1.00175	0.9957	>0,9999
	1,60
	control (low Glc) vs. high Glc	No	1.01059	0.9643	>0,9999
	control (low Glc) vs. heme (low Glc)	No	1.02383	0.9178	>0,9999
	control (low Glc) vs. heme (high Glc)	No	1.02946	0.8991	>0,9999
	high Glc vs. heme (low Glc)	No	1.0131	0.9534	>0,9999
	high Glc vs. heme (high Glc)	No	1.01867	0.9346	>0,9999
	heme (low Glc) vs. heme (high Glc)	No	1.0055	0.9812	>0,9999
	1,62
	control (low Glc) vs. high Glc	No	1.00567	0.9793	>0,9999
	control (low Glc) vs. heme (low Glc)	No	1.03651	0.868	>0,9999
	control (low Glc) vs. heme (high Glc)	No	1.03148	0.8858	>0,9999
	high Glc vs. heme (low Glc)	No	1.03067	0.8884	>0,9999
	high Glc vs. heme (high Glc)	No	1.02567	0.9064	>0,9999
	heme (low Glc) vs. heme (high Glc)	No	0.995141	0.9819	>0,9999
	1,64
L-arginine+	control (low Glc) vs. high Glc	No	0.98535	0.9476	>0,9999
L-arginine+	control (low Glc) vs. heme (low Glc)	No	1.0379	0.8648	>0,9999
L-arginine+	control (low Glc) vs. heme (high Glc)	No	1.03312	0.8816	>0,9999
L-arginine+	high Glc vs. heme (low Glc)	No	1.05333	0.8134	>0,9999
L-arginine+	high Glc vs. heme (high Glc)	No	1.04848	0.83	>0,9999
L-arginine+	heme (low Glc) vs. heme (high Glc)	No	0.995397	0.9829	>0,9999
	1,66
	control (low Glc) vs. high Glc	No	0.981535	0.9276	>0,9999
	control (low Glc) vs. heme (low Glc)	No	1.03751	0.8522	>0,9999
	control (low Glc) vs. heme (high Glc)	No	1.00058	0.9979	>0,9999
	high Glc vs. heme (low Glc)	No	1.05703	0.7817	>0,9999
	high Glc vs. heme (high Glc)	No	1.0194	0.9255	>0,9999
	heme (low Glc) vs. heme (high Glc)	No	0.964405	0.8543	>0,9999
	1,82
	control (low Glc) vs. high Glc	No	0.974134	0.8821	0.9262
	control (low Glc) vs. heme (low Glc)	No	1.07207	0.6819	0.9262
	control (low Glc) vs. heme (high Glc)	No	1.0339	0.8476	0.9262
	high Glc vs. heme (low Glc)	No	1.10054	0.5767	0.9262
	high Glc vs. heme (high Glc)	No	1.06136	0.7335	0.9262
	heme (low Glc) vs. heme (high Glc)	No	0.964394	0.8277	0.9262
	1,84
	control (low Glc) vs. high Glc	No	0.977101	0.91	0.9555
	control (low Glc) vs. heme (low Glc)	No	1.09043	0.6547	0.9555
	control (low Glc) vs. heme (high Glc)	No	1.04812	0.8121	0.9555
	high Glc vs. heme (low Glc)	No	1.11599	0.5752	0.9555
	high Glc vs. heme (high Glc)	No	1.07268	0.7258	0.9555
	heme (low Glc) vs. heme (high Glc)	No	0.961191	0.834	0.9555
	1,86
	control (low Glc) vs. high Glc	No	0.979435	0.9232	0.9772
	control (low Glc) vs. heme (low Glc)	No	1.06292	0.7693	0.9772
	control (low Glc) vs. heme (high Glc)	No	1.04451	0.8366	0.9772
	high Glc vs. heme (low Glc)	No	1.08524	0.6967	0.9772
	high Glc vs. heme (high Glc)	No	1.06644	0.7621	0.9772
	heme (low Glc) vs. heme (high Glc)	No	0.982674	0.9306	0.9772
	1,88
L-lysine	control (low Glc) vs. high Glc	No	0.9749	0.8867	0.9311
L-lysine	control (low Glc) vs. heme (low Glc)	No	1.06124	0.7269	0.9311
L-lysine	control (low Glc) vs. heme (high Glc)	No	1.02485	0.8865	0.9311
L-lysine	high Glc vs. heme (low Glc)	No	1.08857	0.623	0.9311
L-lysine	high Glc vs. heme (high Glc)	No	1.05124	0.7755	0.9311
L-lysine	heme (low Glc) vs. heme (high Glc)	No	0.965705	0.8364	0.9311
	1,90
L-arginine+L-lysine	control (low Glc) vs. high Glc	No	0.958472	0.7619	>0,9999
L-arginine+L-lysine	control (low Glc) vs. heme (low Glc)	No	1.02253	0.8687	>0,9999
L-arginine+L-lysine	control (low Glc) vs. heme (high Glc)	No	1.00764	0.9558	>0,9999
L-arginine+L-lysine	high Glc vs. heme (low Glc)	No	1.06683	0.6396	>0,9999
L-arginine+L-lysine	high Glc vs. heme (high Glc)	No	1.0513	0.72	>0,9999
L-arginine+L-lysine	heme (low Glc) vs. heme (high Glc)	No	0.985441	0.9125	>0,9999
	1,92
Acetate	control (low Glc) vs. high Glc	No	0.822846	0.1062	0.3346
Acetate	control (low Glc) vs. heme (low Glc)	No	0.7866	0.0516	0.3249
Acetate	control (low Glc) vs. heme (high Glc)	No	0.911345	0.4192	0.5283
Acetate	high Glc vs. heme (low Glc)	No	0.95595	0.7404	0.7774
Acetate	high Glc vs. heme (high Glc)	No	1.10755	0.4193	0.5283
Acetate	heme (low Glc) vs. heme (high Glc)	No	1.15859	0.2547	0.5283
	1,94
	control (low Glc) vs. high Glc	No	0.953109	0.8409	>0,9999
	control (low Glc) vs. heme (low Glc)	No	1.01696	0.9417	>0,9999
	control (low Glc) vs. heme (high Glc)	No	0.989358	0.9644	>0,9999
	high Glc vs. heme (low Glc)	No	1.06699	0.7842	>0,9999
	high Glc vs. heme (high Glc)	No	1.03803	0.876	>0,9999
	heme (low Glc) vs. heme (high Glc)	No	0.972858	0.9063	>0,9999
	1,96
L-isoleucine	control (low Glc) vs. high Glc	No	0.960194	0.8687	>0,9999
L-isoleucine	control (low Glc) vs. heme (low Glc)	No	0.972309	0.9089	>0,9999
L-isoleucine	control (low Glc) vs. heme (high Glc)	No	0.959848	0.868	>0,9999
L-isoleucine	high Glc vs. heme (low Glc)	No	1.01262	0.9594	>0,9999
L-isoleucine	high Glc vs. heme (high Glc)	No	0.99964	0.9993	>0,9999
L-isoleucine	heme (low Glc) vs. heme (high Glc)	No	0.987184	0.9587	>0,9999
	1,98
L-proline	control (low Glc) vs. high Glc	No	0.960222	0.8129	>0,9999
L-proline	control (low Glc) vs. heme (low Glc)	No	0.966972	0.8445	>0,9999
L-proline	control (low Glc) vs. heme (high Glc)	No	0.952989	0.7794	>0,9999
L-proline	high Glc vs. heme (low Glc)	No	1.00703	0.9676	>0,9999
L-proline	high Glc vs. heme (high Glc)	No	0.992468	0.9653	>0,9999
L-proline	heme (low Glc) vs. heme (high Glc)	No	0.98554	0.9331	>0,9999
	2,00
L-proline	control (low Glc) vs. high Glc	No	0.951234	0.5482	0.9675
L-proline	control (low Glc) vs. heme (low Glc)	No	0.963571	0.6532	0.9675
L-proline	control (low Glc) vs. heme (high Glc)	No	0.971485	0.7258	0.9675
L-proline	high Glc vs. heme (low Glc)	No	1.01297	0.8799	0.9675
L-proline	high Glc vs. heme (high Glc)	No	1.02129	0.8028	0.9675
L-proline	heme (low Glc) vs. heme (high Glc)	No	1.00821	0.9214	0.9675
	2,02
	control (low Glc) vs. high Glc	No	0.971751	0.7634	>0,9999
	control (low Glc) vs. heme (low Glc)	No	1.00054	0.995	>0,9999
	control (low Glc) vs. heme (high Glc)	No	0.988566	0.9033	>0,9999
	high Glc vs. heme (low Glc)	No	1.02962	0.7587	>0,9999
	high Glc vs. heme (high Glc)	No	1.0173	0.8576	>0,9999
	heme (low Glc) vs. heme (high Glc)	No	0.988034	0.8983	>0,9999
	2,04
L-proline	control (low Glc) vs. high Glc	No	0.966739	0.6942	>0,9999
L-proline	control (low Glc) vs. heme (low Glc)	No	0.990774	0.9123	>0,9999
L-proline	control (low Glc) vs. heme (high Glc)	No	0.99211	0.9252	>0,9999
L-proline	high Glc vs. heme (low Glc)	No	1.02486	0.7772	>0,9999
L-proline	high Glc vs. heme (high Glc)	No	1.02624	0.7647	>0,9999
L-proline	heme (low Glc) vs. heme (high Glc)	No	1.00135	0.987	>0,9999
	2,06
L-proline	control (low Glc) vs. high Glc	No	0.969913	0.7716	>0,9999
L-proline	control (low Glc) vs. heme (low Glc)	No	0.999704	0.9971	>0,9999
L-proline	control (low Glc) vs. heme (high Glc)	No	0.973914	0.8008	>0,9999
L-proline	high Glc vs. heme (low Glc)	No	1.03072	0.7744	>0,9999
L-proline	high Glc vs. heme (high Glc)	No	1.00413	0.9698	>0,9999
L-proline	heme (low Glc) vs. heme (high Glc)	No	0.974203	0.8036	>0,9999
	2,08
L-glutamate	control (low Glc) vs. high Glc	No	0.9838	0.858	>0,9999
L-glutamate	control (low Glc) vs. heme (low Glc)	No	0.975894	0.7898	>0,9999
L-glutamate	control (low Glc) vs. heme (high Glc)	No	0.987947	0.8947	>0,9999
L-glutamate	high Glc vs. heme (low Glc)	No	0.991964	0.9302	>0,9999
L-glutamate	high Glc vs. heme (high Glc)	No	1.00422	0.9629	>0,9999
L-glutamate	heme (low Glc) vs. heme (high Glc)	No	1.01235	0.8933	>0,9999
	2,10
	control (low Glc) vs. high Glc	No	0.979908	0.9055	>0,9999
	control (low Glc) vs. heme (low Glc)	No	1.03147	0.8522	>0,9999
	control (low Glc) vs. heme (high Glc)	No	1.00799	0.9617	>0,9999
	high Glc vs. heme (low Glc)	No	1.05262	0.7604	>0,9999
	high Glc vs. heme (high Glc)	No	1.02866	0.8676	>0,9999
	heme (low Glc) vs. heme (high Glc)	No	0.977235	0.89	>0,9999
	2,12
L-glutamine	control (low Glc) vs. high Glc	No	0.961466	0.8361	>0,9999
L-glutamine	control (low Glc) vs. heme (low Glc)	No	1.03345	0.8579	>0,9999
L-glutamine	control (low Glc) vs. heme (high Glc)	No	1.00723	0.9693	>0,9999
L-glutamine	high Glc vs. heme (low Glc)	No	1.07487	0.6995	>0,9999
L-glutamine	high Glc vs. heme (high Glc)	No	1.04759	0.8061	>0,9999
L-glutamine	heme (low Glc) vs. heme (high Glc)	No	0.974625	0.8882	>0,9999
	2,14
Glutathione reduced	control (low Glc) vs. high Glc	No	0.984673	0.9203	0.9663
Glutathione reduced	control (low Glc) vs. heme (low Glc)	No	1.14451	0.3444	0.7987
Glutathione reduced	control (low Glc) vs. heme (high Glc)	No	1.10138	0.5071	0.7987
Glutathione reduced	high Glc vs. heme (low Glc)	No	1.16233	0.2957	0.7987
Glutathione reduced	high Glc vs. heme (high Glc)	No	1.11852	0.4452	0.7987
Glutathione reduced	heme (low Glc) vs. heme (high Glc)	No	0.962311	0.7778	0.9663
	2,16
	control (low Glc) vs. high Glc	No	0.989277	0.9605	>0,9999
	control (low Glc) vs. heme (low Glc)	No	1.01593	0.9406	>0,9999
	control (low Glc) vs. heme (high Glc)	No	0.997855	0.9927	>0,9999
	high Glc vs. heme (low Glc)	No	1.02694	0.9013	>0,9999
	high Glc vs. heme (high Glc)	No	1.00867	0.9678	>0,9999
	heme (low Glc) vs. heme (high Glc)	No	0.982207	0.9333	>0,9999
	2,18
	control (low Glc) vs. high Glc	No	0.986755	0.961	>0,9999
	control (low Glc) vs. heme (low Glc)	No	0.998052	0.9946	>0,9999
	control (low Glc) vs. heme (high Glc)	No	1.00818	0.9754	>0,9999
	high Glc vs. heme (low Glc)	No	1.01145	0.9664	>0,9999
	high Glc vs. heme (high Glc)	No	1.02171	0.9365	>0,9999
	heme (low Glc) vs. heme (high Glc)	No	1.01015	0.97	>0,9999
	2,20
	control (low Glc) vs. high Glc	No	0.9916	0.978	>0,9999
	control (low Glc) vs. heme (low Glc)	No	0.999558	0.999	>0,9999
	control (low Glc) vs. heme (high Glc)	No	0.99779	0.9946	>0,9999
	high Glc vs. heme (low Glc)	No	1.00802	0.979	>0,9999
	high Glc vs. heme (high Glc)	No	1.00624	0.9834	>0,9999
	heme (low Glc) vs. heme (high Glc)	No	0.998231	0.9956	>0,9999
	2,22
	control (low Glc) vs. high Glc	No	0.974382	0.9357	>0,9999
	control (low Glc) vs. heme (low Glc)	No	0.963403	0.9088	>0,9999
	control (low Glc) vs. heme (high Glc)	No	0.972095	0.9306	>0,9999
	high Glc vs. heme (low Glc)	No	0.988732	0.973	>0,9999
	high Glc vs. heme (high Glc)	No	0.997653	0.9949	>0,9999
	heme (low Glc) vs. heme (high Glc)	No	1.00902	0.9781	>0,9999
	2,24
	control (low Glc) vs. high Glc	No	0.980189	0.9466	>0,9999
	control (low Glc) vs. heme (low Glc)	No	0.936693	0.8331	>0,9999
	control (low Glc) vs. heme (high Glc)	No	0.934539	0.8275	>0,9999
	high Glc vs. heme (low Glc)	No	0.955624	0.8857	>0,9999
	high Glc vs. heme (high Glc)	No	0.953427	0.88	>0,9999
	heme (low Glc) vs. heme (high Glc)	No	0.997701	0.9942	>0,9999
	2,26
L-valine+3-hydroxybutyrate	control (low Glc) vs. high Glc	No	0.961366	0.8923	>0,9999
L-valine+3-hydroxybutyrate	control (low Glc) vs. heme (low Glc)	No	0.866206	0.6384	>0,9999
L-valine+3-hydroxybutyrate	control (low Glc) vs. heme (high Glc)	No	0.882066	0.6787	>0,9999
L-valine+3-hydroxybutyrate	high Glc vs. heme (low Glc)	No	0.901015	0.7379	>0,9999
L-valine+3-hydroxybutyrate	high Glc vs. heme (high Glc)	No	0.917513	0.7804	>0,9999
L-valine+3-hydroxybutyrate	heme (low Glc) vs. heme (high Glc)	No	1.01831	0.9555	>0,9999
	2,28
3-hydroxybutyrate	control (low Glc) vs. high Glc	No	1.04778	0.8436	0.9483
3-hydroxybutyrate	control (low Glc) vs. heme (low Glc)	No	0.940443	0.8049	0.9483
3-hydroxybutyrate	control (low Glc) vs. heme (high Glc)	No	0.969875	0.9003	0.9483
3-hydroxybutyrate	high Glc vs. heme (low Glc)	No	0.897555	0.6568	0.9483
3-hydroxybutyrate	high Glc vs. heme (high Glc)	No	0.925644	0.747	0.9483
3-hydroxybutyrate	heme (low Glc) vs. heme (high Glc)	No	1.0313	0.9031	0.9483
	2,30
3-hydroxybutyrate	control (low Glc) vs. high Glc	No	0.997724	0.9912	>0,9999
3-hydroxybutyrate	control (low Glc) vs. heme (low Glc)	No	0.957412	0.8509	>0,9999
3-hydroxybutyrate	control (low Glc) vs. heme (high Glc)	No	0.972367	0.9021	>0,9999
3-hydroxybutyrate	high Glc vs. heme (low Glc)	No	0.959596	0.8596	>0,9999
3-hydroxybutyrate	high Glc vs. heme (high Glc)	No	0.974585	0.9109	>0,9999
3-hydroxybutyrate	heme (low Glc) vs. heme (high Glc)	No	1.01562	0.9482	>0,9999
	2,32
L-proline+L-glutamate	control (low Glc) vs. high Glc	No	0.970596	0.8755	>0,9999
L-proline+L-glutamate	control (low Glc) vs. heme (low Glc)	No	1.02779	0.8823	>0,9999
L-proline+L-glutamate	control (low Glc) vs. heme (high Glc)	No	1.00728	0.9697	>0,9999
L-proline+L-glutamate	high Glc vs. heme (low Glc)	No	1.05892	0.7606	>0,9999
L-proline+L-glutamate	high Glc vs. heme (high Glc)	No	1.0378	0.8456	>0,9999
L-proline+L-glutamate	heme (low Glc) vs. heme (high Glc)	No	0.980052	0.9124	>0,9999
	2,34
L-proline+L-glutamate	control (low Glc) vs. high Glc	No	0.962445	0.7609	0.8594
L-proline+L-glutamate	control (low Glc) vs. heme (low Glc)	No	1.05828	0.6377	0.8594
L-proline+L-glutamate	control (low Glc) vs. heme (high Glc)	No	1.02852	0.8185	0.8594
L-proline+L-glutamate	high Glc vs. heme (low Glc)	No	1.09958	0.4382	0.8594
L-proline+L-glutamate	high Glc vs. heme (high Glc)	No	1.06865	0.5935	0.8594
L-proline+L-glutamate	heme (low Glc) vs. heme (high Glc)	No	0.971878	0.8092	0.8594
	2,36
Pyruvate	control (low Glc) vs. high Glc	No	0.971959	0.846	0.946
Pyruvate	control (low Glc) vs. heme (low Glc)	No	1.06206	0.6665	0.946
Pyruvate	control (low Glc) vs. heme (high Glc)	No	1.04412	0.7592	0.946
Pyruvate	high Glc vs. heme (low Glc)	No	1.0927	0.5318	0.946
Pyruvate	high Glc vs. heme (high Glc)	No	1.07425	0.6165	0.946
Pyruvate	heme (low Glc) vs. heme (high Glc)	No	0.98311	0.9009	0.946
	2,38
	control (low Glc) vs. high Glc	No	0.978045	0.9174	>0,9999
	control (low Glc) vs. heme (low Glc)	No	1.00752	0.9705	>0,9999
	control (low Glc) vs. heme (high Glc)	No	0.997293	0.9907	>0,9999
	high Glc vs. heme (low Glc)	No	1.03014	0.8881	>0,9999
	high Glc vs. heme (high Glc)	No	1.01968	0.9266	>0,9999
	heme (low Glc) vs. heme (high Glc)	No	0.989851	0.9612	>0,9999
	2,40
Succinate	control (low Glc) vs. high Glc	No	1.00637	0.9068	0.3174
Succinate	control (low Glc) vs. heme (low Glc)	Yes	1.17994	0.0012	0.0008	↑
Succinate	control (low Glc) vs. heme (high Glc)	Yes	1.26433	<0,0001	<0,0001	↑
Succinate	high Glc vs. heme (low Glc)	Yes	1.17247	0.0018	0.0009	↑
Succinate	high Glc vs. heme (high Glc)	Yes	1.25633	<0,0001	<0,0001	↑
Succinate	heme (low Glc) vs. heme (high Glc)	No	1.07152	0.1297	0.0545
	2,42
L-glutamine	control (low Glc) vs. high Glc	No	1.04154	0.8904	>0,9999
L-glutamine	control (low Glc) vs. heme (low Glc)	No	1.00385	0.9899	>0,9999
L-glutamine	control (low Glc) vs. heme (high Glc)	No	1.01456	0.962	>0,9999
L-glutamine	high Glc vs. heme (low Glc)	No	0.963816	0.9004	>0,9999
L-glutamine	high Glc vs. heme (high Glc)	No	0.974095	0.9282	>0,9999
L-glutamine	heme (low Glc) vs. heme (high Glc)	No	1.01067	0.9721	>0,9999
	2,44
	control (low Glc) vs. high Glc	No	1.05816	0.8886	>0,9999
	control (low Glc) vs. heme (low Glc)	No	1.01721	0.9669	>0,9999
	control (low Glc) vs. heme (high Glc)	No	1.01306	0.9745	>0,9999
	high Glc vs. heme (low Glc)	No	0.961301	0.9215	>0,9999
	high Glc vs. heme (high Glc)	No	0.957375	0.9139	>0,9999
	heme (low Glc) vs. heme (high Glc)	No	0.995916	0.9924	>0,9999
	2,46
	control (low Glc) vs. high Glc	No	1.00744	0.9872	>0,9999
	control (low Glc) vs. heme (low Glc)	No	0.985741	0.9738	>0,9999
	control (low Glc) vs. heme (high Glc)	No	0.980161	0.9628	>0,9999
	high Glc vs. heme (low Glc)	No	0.978462	0.9611	>0,9999
	high Glc vs. heme (high Glc)	No	0.972923	0.95	>0,9999
	heme (low Glc) vs. heme (high Glc)	No	0.99434	0.9889	>0,9999
	2,48
	control (low Glc) vs. high Glc	No	0.971166	0.9463	>0,9999
	control (low Glc) vs. heme (low Glc)	No	0.974233	0.9523	>0,9999
	control (low Glc) vs. heme (high Glc)	No	0.977301	0.9575	>0,9999
	high Glc vs. heme (low Glc)	No	1.00316	0.994	>0,9999
	high Glc vs. heme (high Glc)	No	1.00632	0.9888	>0,9999
	heme (low Glc) vs. heme (high Glc)	No	1.00315	0.9948	>0,9999
	2,50
	control (low Glc) vs. high Glc	No	0.989467	0.982	>0,9999
	control (low Glc) vs. heme (low Glc)	No	1.01053	0.9809	>0,9999
	control (low Glc) vs. heme (high Glc)	No	1	0.9998	>0,9999
	high Glc vs. heme (low Glc)	No	1.02129	0.9629	>0,9999
	high Glc vs. heme (high Glc)	No	1.01065	0.9818	>0,9999
	heme (low Glc) vs. heme (high Glc)	No	0.989577	0.9811	>0,9999
	2,52
Citrate	control (low Glc) vs. high Glc	No	0.977915	0.9506	0.9982
Citrate	control (low Glc) vs. heme (low Glc)	No	1.05393	0.8804	0.9982
Citrate	control (low Glc) vs. heme (high Glc)	No	1.02876	0.936	0.9982
Citrate	high Glc vs. heme (low Glc)	No	1.07773	0.8318	0.9982
Citrate	high Glc vs. heme (high Glc)	No	1.052	0.8869	0.9982
Citrate	heme (low Glc) vs. heme (high Glc)	No	0.976121	0.9441	0.9982
	2,54
Glutathione reduced	control (low Glc) vs. high Glc	No	0.975703	0.9568	>0,9999
Glutathione reduced	control (low Glc) vs. heme (low Glc)	No	1.05946	0.8939	>0,9999
Glutathione reduced	control (low Glc) vs. heme (high Glc)	No	1.03389	0.9402	>0,9999
Glutathione reduced	high Glc vs. heme (low Glc)	No	1.08585	0.8513	>0,9999
Glutathione reduced	high Glc vs. heme (high Glc)	No	1.05963	0.8973	>0,9999
Glutathione reduced	heme (low Glc) vs. heme (high Glc)	No	0.97586	0.9535	>0,9999
	2,56
	control (low Glc) vs. high Glc	No	0.967658	0.9424	>0,9999
	control (low Glc) vs. heme (low Glc)	No	1.03687	0.9352	>0,9999
	control (low Glc) vs. heme (high Glc)	No	0.98771	0.9785	>0,9999
	high Glc vs. heme (low Glc)	No	1.07152	0.8779	>0,9999
	high Glc vs. heme (high Glc)	No	1.02072	0.9638	>0,9999
	heme (low Glc) vs. heme (high Glc)	No	0.952589	0.9138	>0,9999
	2,58
	control (low Glc) vs. high Glc	No	0.970606	0.9656	>0,9999
	control (low Glc) vs. heme (low Glc)	No	1.00596	0.9939	>0,9999
	control (low Glc) vs. heme (high Glc)	No	0.999007	0.9978	>0,9999
	high Glc vs. heme (low Glc)	No	1.03642	0.9595	>0,9999
	high Glc vs. heme (high Glc)	No	1.02926	0.9678	>0,9999
	heme (low Glc) vs. heme (high Glc)	No	0.99309	0.9917	>0,9999
	2,60
	control (low Glc) vs. high Glc	No	0.979953	0.9805	>0,9999
	control (low Glc) vs. heme (low Glc)	No	1.00281	0.9972	>0,9999
	control (low Glc) vs. heme (high Glc)	No	0.975264	0.976	>0,9999
	high Glc vs. heme (low Glc)	No	1.02333	0.9777	>0,9999
	high Glc vs. heme (high Glc)	No	0.995215	0.9955	>0,9999
	heme (low Glc) vs. heme (high Glc)	No	0.972527	0.9732	>0,9999
	2,62
Citrate	control (low Glc) vs. high Glc	No	0.94922	0.9502	>0,9999
Citrate	control (low Glc) vs. heme (low Glc)	No	1.06056	0.9406	>0,9999
Citrate	control (low Glc) vs. heme (high Glc)	No	1.0283	0.9722	>0,9999
Citrate	high Glc vs. heme (low Glc)	No	1.1173	0.8911	>0,9999
Citrate	high Glc vs. heme (high Glc)	No	1.08331	0.9225	>0,9999
Citrate	heme (low Glc) vs. heme (high Glc)	No	0.96958	0.9684	>0,9999
	2,64
	control (low Glc) vs. high Glc	No	0.939316	0.9188	0.9991
	control (low Glc) vs. heme (low Glc)	No	1.11368	0.8496	0.9991
	control (low Glc) vs. heme (high Glc)	No	1.03675	0.9516	0.9991
	high Glc vs. heme (low Glc)	No	1.18562	0.7706	0.9991
	high Glc vs. heme (high Glc)	No	1.10373	0.8708	0.9991
	heme (low Glc) vs. heme (high Glc)	No	0.930929	0.8975	0.9991
	2,66
D-aspartate	control (low Glc) vs. high Glc	No	1	>0,9999	>0,9999
D-aspartate	control (low Glc) vs. heme (low Glc)	No	1.10039	0.8815	>0,9999
D-aspartate	control (low Glc) vs. heme (high Glc)	No	1.04151	0.9514	>0,9999
D-aspartate	high Glc vs. heme (low Glc)	No	1.10039	0.8815	>0,9999
D-aspartate	high Glc vs. heme (high Glc)	No	1.04151	0.9515	>0,9999
D-aspartate	heme (low Glc) vs. heme (high Glc)	No	0.946491	0.9298	>0,9999
	2,68
	control (low Glc) vs. high Glc	No	0.981373	0.9787	>0,9999
	control (low Glc) vs. heme (low Glc)	No	1.08725	0.8987	>0,9999
	control (low Glc) vs. heme (high Glc)	No	1.02451	0.9711	>0,9999
	high Glc vs. heme (low Glc)	No	1.10789	0.8776	>0,9999
	high Glc vs. heme (high Glc)	No	1.04396	0.9498	>0,9999
	heme (low Glc) vs. heme (high Glc)	No	0.94229	0.9274	>0,9999
	2,70
	control (low Glc) vs. high Glc	No	0.975753	0.9673	>0,9999
	control (low Glc) vs. heme (low Glc)	No	1.03428	0.9536	>0,9999
	control (low Glc) vs. heme (high Glc)	No	1.01589	0.9785	>0,9999
	high Glc vs. heme (low Glc)	No	1.05998	0.9209	>0,9999
	high Glc vs. heme (high Glc)	No	1.04113	0.9458	>0,9999
	heme (low Glc) vs. heme (high Glc)	No	0.982215	0.975	>0,9999
	2,72
L-aspartate	control (low Glc) vs. high Glc	No	0.900117	0.8067	>0,9999
L-aspartate	control (low Glc) vs. heme (low Glc)	No	0.828271	0.6742	>0,9999
L-aspartate	control (low Glc) vs. heme (high Glc)	No	0.846963	0.7072	>0,9999
L-aspartate	high Glc vs. heme (low Glc)	No	0.920182	0.8605	>0,9999
L-aspartate	high Glc vs. heme (high Glc)	No	0.940947	0.8957	>0,9999
L-aspartate	heme (low Glc) vs. heme (high Glc)	No	1.02257	0.9644	>0,9999
	2,74
	control (low Glc) vs. high Glc	No	0.982375	0.9738	>0,9999
	control (low Glc) vs. heme (low Glc)	No	0.967816	0.9523	>0,9999
	control (low Glc) vs. heme (high Glc)	No	0.927969	0.8926	>0,9999
	high Glc vs. heme (low Glc)	No	0.985179	0.9785	>0,9999
	high Glc vs. heme (high Glc)	No	0.944618	0.9187	>0,9999
	heme (low Glc) vs. heme (high Glc)	No	0.958828	0.9401	>0,9999
	2,76
	control (low Glc) vs. high Glc	No	0.952782	0.9368	>0,9999
	control (low Glc) vs. heme (low Glc)	No	0.999157	0.9993	>0,9999
	control (low Glc) vs. heme (high Glc)	No	0.963744	0.9518	>0,9999
	high Glc vs. heme (low Glc)	No	1.04867	0.9375	>0,9999
	high Glc vs. heme (high Glc)	No	1.0115	0.985	>0,9999
	heme (low Glc) vs. heme (high Glc)	No	0.964557	0.9525	>0,9999
	2,78
	control (low Glc) vs. high Glc	No	0.969302	0.9628	>0,9999
	control (low Glc) vs. heme (low Glc)	No	1.05023	0.9382	>0,9999
	control (low Glc) vs. heme (high Glc)	No	0.980465	0.9755	>0,9999
	high Glc vs. heme (low Glc)	No	1.08349	0.9012	>0,9999
	high Glc vs. heme (high Glc)	No	1.01152	0.9873	>0,9999
	heme (low Glc) vs. heme (high Glc)	No	0.93357	0.9138	>0,9999
	2,80
D-aspartate	control (low Glc) vs. high Glc	No	0.999124	0.9989	>0,9999
D-aspartate	control (low Glc) vs. heme (low Glc)	No	1.10342	0.8656	>0,9999
D-aspartate	control (low Glc) vs. heme (high Glc)	No	1.05784	0.9252	>0,9999
D-aspartate	high Glc vs. heme (low Glc)	No	1.10439	0.8645	>0,9999
D-aspartate	high Glc vs. heme (high Glc)	No	1.05877	0.9241	>0,9999
D-aspartate	heme (low Glc) vs. heme (high Glc)	No	0.958697	0.9399	>0,9999
	2,98
γ-aminobutyric acid+Lysine	control (low Glc) vs. high Glc	No	0.966884	0.9186	>0,9999
γ-aminobutyric acid+Lysine	control (low Glc) vs. heme (low Glc)	No	1.02332	0.9428	>0,9999
γ-aminobutyric acid+Lysine	control (low Glc) vs. heme (high Glc)	No	1.0028	0.9936	>0,9999
γ-aminobutyric acid+Lysine	high Glc vs. heme (low Glc)	No	1.05837	0.8619	>0,9999
γ-aminobutyric acid+Lysine	high Glc vs. heme (high Glc)	No	1.03714	0.9123	>0,9999
γ-aminobutyric acid+Lysine	heme (low Glc) vs. heme (high Glc)	No	0.979945	0.9491	>0,9999
	3,00
Cadaverine+Lysine	control (low Glc) vs. high Glc	No	0.980548	0.9189	0.9649
Cadaverine+Lysine	control (low Glc) vs. heme (low Glc)	No	1.05342	0.7803	0.9649
Cadaverine+Lysine	control (low Glc) vs. heme (high Glc)	No	1.02274	0.9054	0.9649
Cadaverine+Lysine	high Glc vs. heme (low Glc)	No	1.07432	0.7034	0.9649
Cadaverine+Lysine	high Glc vs. heme (high Glc)	No	1.04303	0.8254	0.9649
Cadaverine+Lysine	heme (low Glc) vs. heme (high Glc)	No	0.970871	0.8728	0.9649
	3,02
Cadaverine	control (low Glc) vs. high Glc	No	0.969996	0.8343	0.9838
Cadaverine	control (low Glc) vs. heme (low Glc)	No	1.03	0.8349	0.9838
Cadaverine	control (low Glc) vs. heme (high Glc)	No	1.01151	0.9369	0.9838
Cadaverine	high Glc vs. heme (low Glc)	No	1.06186	0.6763	0.9838
Cadaverine	high Glc vs. heme (high Glc)	No	1.0428	0.7731	0.9838
Cadaverine	heme (low Glc) vs. heme (high Glc)	No	0.982043	0.8972	0.9838
	3,04
Putrescine+L-ornithine	control (low Glc) vs. high Glc	No	0.975254	0.8725	0.9161
Putrescine+L-ornithine	control (low Glc) vs. heme (low Glc)	No	1.05988	0.6983	0.9161
Putrescine+L-ornithine	control (low Glc) vs. heme (high Glc)	No	1.02629	0.8653	0.9161
Putrescine+L-ornithine	high Glc vs. heme (low Glc)	No	1.08677	0.5836	0.9161
Putrescine+L-ornithine	high Glc vs. heme (high Glc)	No	1.05233	0.7413	0.9161
Putrescine+L-ornithine	heme (low Glc) vs. heme (high Glc)	No	0.968314	0.8275	0.9161
	3,06
	control (low Glc) vs. high Glc	No	0.959969	0.8826	>0,9999
	control (low Glc) vs. heme (low Glc)	No	1.0241	0.9287	>0,9999
	control (low Glc) vs. heme (high Glc)	No	0.997279	0.9919	>0,9999
	high Glc vs. heme (low Glc)	No	1.0668	0.8126	>0,9999
	high Glc vs. heme (high Glc)	No	1.03887	0.8906	>0,9999
	heme (low Glc) vs. heme (high Glc)	No	0.973814	0.9207	>0,9999
	3,08
	control (low Glc) vs. high Glc	No	0.974287	0.9469	>0,9999
	control (low Glc) vs. heme (low Glc)	No	0.994969	0.9891	>0,9999
	control (low Glc) vs. heme (high Glc)	No	0.989939	0.9798	>0,9999
	high Glc vs. heme (low Glc)	No	1.02123	0.9577	>0,9999
	high Glc vs. heme (high Glc)	No	1.01606	0.9671	>0,9999
	heme (low Glc) vs. heme (high Glc)	No	0.994944	0.9907	>0,9999
	3,10
	control (low Glc) vs. high Glc	No	0.995956	0.9888	>0,9999
	control (low Glc) vs. heme (low Glc)	No	0.998787	0.996	>0,9999
	control (low Glc) vs. heme (high Glc)	No	0.97129	0.9193	>0,9999
	high Glc vs. heme (low Glc)	No	1.00284	0.9927	>0,9999
	high Glc vs. heme (high Glc)	No	0.975233	0.9304	>0,9999
	heme (low Glc) vs. heme (high Glc)	No	0.97247	0.9232	>0,9999
	3,12
Ethanolamine+L-phenylalanine	control (low Glc) vs. high Glc	No	0.924968	0.6188	>0,9999
Ethanolamine+L-phenylalanine	control (low Glc) vs. heme (low Glc)	No	1.00582	0.9683	>0,9999
Ethanolamine+L-phenylalanine	control (low Glc) vs. heme (high Glc)	No	1.00216	0.9883	>0,9999
Ethanolamine+L-phenylalanine	high Glc vs. heme (low Glc)	No	1.08741	0.591	>0,9999
Ethanolamine+L-phenylalanine	high Glc vs. heme (high Glc)	No	1.08345	0.6084	>0,9999
Ethanolamine+L-phenylalanine	heme (low Glc) vs. heme (high Glc)	No	0.996356	0.98	>0,9999
	3,14
L-phenylalanine	control (low Glc) vs. high Glc	No	0.93871	0.8914	>0,9999
L-phenylalanine	control (low Glc) vs. heme (low Glc)	No	0.970968	0.9485	>0,9999
L-phenylalanine	control (low Glc) vs. heme (high Glc)	No	0.934839	0.8844	>0,9999
L-phenylalanine	high Glc vs. heme (low Glc)	No	1.03436	0.9427	>0,9999
L-phenylalanine	high Glc vs. heme (high Glc)	No	0.995876	0.9929	>0,9999
L-phenylalanine	heme (low Glc) vs. heme (high Glc)	No	0.962791	0.9357	>0,9999
	3,16
L-tyrosine	control (low Glc) vs. high Glc	No	0.95132	0.9059	>0,9999
L-tyrosine	control (low Glc) vs. heme (low Glc)	No	0.975953	0.9537	>0,9999
L-tyrosine	control (low Glc) vs. heme (high Glc)	No	0.981818	0.9647	>0,9999
L-tyrosine	high Glc vs. heme (low Glc)	No	1.02589	0.952	>0,9999
L-tyrosine	high Glc vs. heme (high Glc)	No	1.03206	0.941	>0,9999
L-tyrosine	heme (low Glc) vs. heme (high Glc)	No	1.00601	0.989	>0,9999
	3,18
	control (low Glc) vs. high Glc	No	0.969638	0.8037	0.9023
	control (low Glc) vs. heme (low Glc)	No	1.07318	0.5506	0.9023
	control (low Glc) vs. heme (high Glc)	No	1.05142	0.6747	0.9023
	high Glc vs. heme (low Glc)	No	1.10679	0.3979	0.9023
	high Glc vs. heme (high Glc)	No	1.08434	0.504	0.9023
	heme (low Glc) vs. heme (high Glc)	No	0.979722	0.8594	0.9023
	3,20
Phosphoethanolamine	control (low Glc) vs. high Glc	No	0.93242	0.2911	0.2446
Phosphoethanolamine	control (low Glc) vs. heme (low Glc)	No	1.0968	0.1272	0.14
Phosphoethanolamine	control (low Glc) vs. heme (high Glc)	No	1.09498	0.1333	0.14
Phosphoethanolamine	high Glc vs. heme (low Glc)	Yes	1.1763	0.0099	0.0222	↑
Phosphoethanolamine	high Glc vs. heme (high Glc)	Yes	1.17434	0.0106	0.0222	↑
Phosphoethanolamine	heme (low Glc) vs. heme (high Glc)	No	0.998335	0.9809	0.6866
	3,22
L-arginine	control (low Glc) vs. high Glc	No	1.01629	0.6112	0.6418
L-arginine	control (low Glc) vs. heme (low Glc)	No	0.938576	0.0589	0.1854
L-arginine	control (low Glc) vs. heme (high Glc)	No	0.968357	0.3353	0.4466
L-arginine	high Glc vs. heme (low Glc)	No	0.923535	0.0165	0.104
L-arginine	high Glc vs. heme (high Glc)	No	0.952839	0.1411	0.2963
L-arginine	heme (low Glc) vs. heme (high Glc)	No	1.03173	0.3544	0.4466
	3,24
L-arginine	control (low Glc) vs. high Glc	No	0.949908	0.6696	0.9553
L-arginine	control (low Glc) vs. heme (low Glc)	No	0.964196	0.761	0.9553
L-arginine	control (low Glc) vs. heme (high Glc)	No	0.98672	0.9098	0.9553
L-arginine	high Glc vs. heme (low Glc)	No	1.01504	0.9025	0.9553
L-arginine	high Glc vs. heme (high Glc)	No	1.03875	0.754	0.9553
L-arginine	heme (low Glc) vs. heme (high Glc)	No	1.02336	0.8486	0.9553
	3,26
Betaine	control (low Glc) vs. high Glc	No	1.03793	0.4284	0.1499
Betaine	control (low Glc) vs. heme (low Glc)	Yes	1.39103	<0,0001	<0,0001	↑
Betaine	control (low Glc) vs. heme (high Glc)	Yes	1.30483	<0,0001	<0,0001	↑
Betaine	high Glc vs. heme (low Glc)	Yes	1.3402	<0,0001	<0,0001	↑
Betaine	high Glc vs. heme (high Glc)	Yes	1.25714	<0,0001	<0,0001	↑
Betaine	heme (low Glc) vs. heme (high Glc)	Yes	0.938027	0.0744	0.0313	↓
	3,28
L-phenylalanine	control (low Glc) vs. high Glc	No	0.991756	0.9735	>0,9999
L-phenylalanine	control (low Glc) vs. heme (low Glc)	No	1.08351	0.7393	>0,9999
L-phenylalanine	control (low Glc) vs. heme (high Glc)	No	1.07419	0.767	>0,9999
L-phenylalanine	high Glc vs. heme (low Glc)	No	1.09252	0.7143	>0,9999
L-phenylalanine	high Glc vs. heme (high Glc)	No	1.08312	0.7418	>0,9999
L-phenylalanine	heme (low Glc) vs. heme (high Glc)	No	0.991399	0.9708	>0,9999
	3,30
	control (low Glc) vs. high Glc	No	0.971192	0.9158	>0,9999
	control (low Glc) vs. heme (low Glc)	No	1.04065	0.8834	>0,9999
	control (low Glc) vs. heme (high Glc)	No	1.02723	0.9219	>0,9999
	high Glc vs. heme (low Glc)	No	1.07152	0.8008	>0,9999
	high Glc vs. heme (high Glc)	No	1.0577	0.8385	>0,9999
	heme (low Glc) vs. heme (high Glc)	No	0.987107	0.9612	>0,9999
	3,32
L-proline+	control (low Glc) vs. high Glc	No	0.964738	0.8668	0.9623
L-proline+	control (low Glc) vs. heme (low Glc)	No	1.06992	0.7392	0.9623
L-proline+	control (low Glc) vs. heme (high Glc)	No	1.022	0.9164	0.9623
L-proline+	high Glc vs. heme (low Glc)	No	1.10903	0.6167	0.9623
L-proline+	high Glc vs. heme (high Glc)	No	1.05936	0.7852	0.9623
L-proline+	heme (low Glc) vs. heme (high Glc)	No	0.955211	0.8196	0.9623
	3,34
L-proline+	control (low Glc) vs. high Glc	No	0.960689	0.6924	0.8312
L-proline+	control (low Glc) vs. heme (low Glc)	No	1.06808	0.4937	0.8312
L-proline+	control (low Glc) vs. heme (high Glc)	No	1.02621	0.7916	0.8312
L-proline+	high Glc vs. heme (low Glc)	No	1.11179	0.2801	0.8312
L-proline+	high Glc vs. heme (high Glc)	No	1.0682	0.5093	0.8312
L-proline+	heme (low Glc) vs. heme (high Glc)	No	0.960795	0.6744	0.8312
	3,36
	control (low Glc) vs. high Glc	Yes	0.973114	0.0478	0.0301	↓
	control (low Glc) vs. heme (low Glc)	Yes	1.09787	<0,0001	<0,0001	↑
	control (low Glc) vs. heme (high Glc)	No	1.00077	0.9462	0.4967
	high Glc vs. heme (low Glc)	Yes	1.12821	<0,0001	<0,0001	↑
	high Glc vs. heme (high Glc)	Yes	1.02842	0.0407	0.0301	↑
	heme (low Glc) vs. heme (high Glc)	Yes	0.911557	<0,0001	<0,0001	↓
	3,38
	control (low Glc) vs. high Glc	No	0.996718	0.9885	>0,9999
	control (low Glc) vs. heme (low Glc)	No	0.995077	0.983	>0,9999
	control (low Glc) vs. heme (high Glc)	No	1.02429	0.915	>0,9999
	high Glc vs. heme (low Glc)	No	0.998354	0.9945	>0,9999
	high Glc vs. heme (high Glc)	No	1.02766	0.9036	>0,9999
	heme (low Glc) vs. heme (high Glc)	No	1.02935	0.8981	>0,9999
	3,40
L-proline	control (low Glc) vs. high Glc	No	1.00739	0.9609	>0,9999
L-proline	control (low Glc) vs. heme (low Glc)	No	1.03803	0.8019	>0,9999
L-proline	control (low Glc) vs. heme (high Glc)	No	1.05193	0.732	>0,9999
L-proline	high Glc vs. heme (low Glc)	No	1.03041	0.84	>0,9999
L-proline	high Glc vs. heme (high Glc)	No	1.04422	0.7692	>0,9999
L-proline	heme (low Glc) vs. heme (high Glc)	No	1.0134	0.9271	>0,9999
	3,42
	control (low Glc) vs. high Glc	No	1.04242	0.7884	>0,9999
	control (low Glc) vs. heme (low Glc)	No	1.03312	0.8342	>0,9999
	control (low Glc) vs. heme (high Glc)	No	1.05944	0.7073	>0,9999
	high Glc vs. heme (low Glc)	No	0.991077	0.9529	>0,9999
	high Glc vs. heme (high Glc)	No	1.01632	0.9147	>0,9999
	heme (low Glc) vs. heme (high Glc)	No	1.02547	0.868	>0,9999
	3,44
	control (low Glc) vs. high Glc	No	1.05632	0.8328	>0,9999
	control (low Glc) vs. heme (low Glc)	No	1.0046	0.9868	>0,9999
	control (low Glc) vs. heme (high Glc)	No	1.05862	0.8268	>0,9999
	high Glc vs. heme (low Glc)	No	0.951034	0.8458	>0,9999
	high Glc vs. heme (high Glc)	No	1.00218	0.9938	>0,9999
	heme (low Glc) vs. heme (high Glc)	No	1.05378	0.8397	>0,9999
	3,46
	control (low Glc) vs. high Glc	No	1.09267	0.8265	0.99
	control (low Glc) vs. heme (low Glc)	No	0.880073	0.7766	0.99
	control (low Glc) vs. heme (high Glc)	No	0.969715	0.9428	0.99
	high Glc vs. heme (low Glc)	No	0.805432	0.6149	0.99
	high Glc vs. heme (high Glc)	No	0.887472	0.7711	0.99
	heme (low Glc) vs. heme (high Glc)	No	1.10186	0.832	0.99
	3,48
	control (low Glc) vs. high Glc	No	1.12078	0.7967	>0,9999
	control (low Glc) vs. heme (low Glc)	No	0.880567	0.8007	>0,9999
	control (low Glc) vs. heme (high Glc)	No	1.00405	0.993	>0,9999
	high Glc vs. heme (low Glc)	No	0.785671	0.61	>0,9999
	high Glc vs. heme (high Glc)	No	0.895846	0.8035	>0,9999
	heme (low Glc) vs. heme (high Glc)	No	1.14023	0.794	>0,9999
	3,50
Choline	control (low Glc) vs. high Glc	No	1.03379	0.9326	>0,9999
Choline	control (low Glc) vs. heme (low Glc)	No	0.969645	0.9393	>0,9999
Choline	control (low Glc) vs. heme (high Glc)	No	1.00172	0.9963	>0,9999
Choline	high Glc vs. heme (low Glc)	No	0.93795	0.8723	>0,9999
Choline	high Glc vs. heme (high Glc)	No	0.968975	0.9363	>0,9999
Choline	heme (low Glc) vs. heme (high Glc)	No	1.03308	0.9356	>0,9999
	3,52
	control (low Glc) vs. high Glc	No	1.05407	0.8571	>0,9999
	control (low Glc) vs. heme (low Glc)	No	1.03417	0.9098	>0,9999
	control (low Glc) vs. heme (high Glc)	No	1.04196	0.8885	>0,9999
	high Glc vs. heme (low Glc)	No	0.981124	0.9468	>0,9999
	high Glc vs. heme (high Glc)	No	0.98851	0.9682	>0,9999
	heme (low Glc) vs. heme (high Glc)	No	1.00753	0.9785	>0,9999
	3,54
Glycerol	control (low Glc) vs. high Glc	No	1.05006	0.7998	>0,9999
Glycerol	control (low Glc) vs. heme (low Glc)	No	1.02602	0.8953	>0,9999
Glycerol	control (low Glc) vs. heme (high Glc)	No	1.01753	0.9287	>0,9999
Glycerol	high Glc vs. heme (low Glc)	No	0.977107	0.9028	>0,9999
Glycerol	high Glc vs. heme (high Glc)	No	0.969028	0.8696	>0,9999
Glycerol	heme (low Glc) vs. heme (high Glc)	No	0.991731	0.9665	>0,9999
	3,56
Phosphorylcholine+L-glycine	control (low Glc) vs. high Glc	No	1.04145	0.0909	0.4856
Phosphorylcholine+L-glycine	control (low Glc) vs. heme (low Glc)	No	1.01721	0.4888	0.7699
Phosphorylcholine+L-glycine	control (low Glc) vs. heme (high Glc)	No	1.00667	0.7906	0.8302
Phosphorylcholine+L-glycine	high Glc vs. heme (low Glc)	No	0.976728	0.3181	0.668
Phosphorylcholine+L-glycine	high Glc vs. heme (high Glc)	No	0.96661	0.1542	0.4856
Phosphorylcholine+L-glycine	heme (low Glc) vs. heme (high Glc)	No	0.989641	0.6696	0.8302
	3,58
	control (low Glc) vs. high Glc	No	1.03344	0.817	>0,9999
	control (low Glc) vs. heme (low Glc)	No	0.964087	0.8032	>0,9999
	control (low Glc) vs. heme (high Glc)	No	0.991538	0.9526	>0,9999
	high Glc vs. heme (low Glc)	No	0.932894	0.6308	>0,9999
	high Glc vs. heme (high Glc)	No	0.959457	0.7712	>0,9999
	heme (low Glc) vs. heme (high Glc)	No	1.02847	0.8495	>0,9999
	3,60
	control (low Glc) vs. high Glc	No	0.967699	0.7794	0.9286
	control (low Glc) vs. heme (low Glc)	No	0.918095	0.4771	0.9286
	control (low Glc) vs. heme (high Glc)	No	0.934904	0.5716	0.9286
	high Glc vs. heme (low Glc)	No	0.94874	0.6665	0.9286
	high Glc vs. heme (high Glc)	No	0.96611	0.7752	0.9286
	heme (low Glc) vs. heme (high Glc)	No	1.01831	0.8844	0.9286
	3,62
Glycerol	control (low Glc) vs. high Glc	No	0.959804	0.7248	0.9493
Glycerol	control (low Glc) vs. heme (low Glc)	No	0.917157	0.4675	0.9493
Glycerol	control (low Glc) vs. heme (high Glc)	No	0.930882	0.5444	0.9493
Glycerol	high Glc vs. heme (low Glc)	No	0.955567	0.7079	0.9493
Glycerol	high Glc vs. heme (high Glc)	No	0.969867	0.7994	0.9493
Glycerol	heme (low Glc) vs. heme (high Glc)	No	1.01497	0.9041	0.9493
	3,64
Glycerol	control (low Glc) vs. high Glc	No	1.00661	0.9389	0.9859
Glycerol	control (low Glc) vs. heme (low Glc)	No	0.97196	0.7423	0.9859
Glycerol	control (low Glc) vs. heme (high Glc)	No	0.951022	0.5662	0.9859
Glycerol	high Glc vs. heme (low Glc)	No	0.965576	0.6852	0.9859
Glycerol	high Glc vs. heme (high Glc)	No	0.944776	0.5155	0.9859
Glycerol	heme (low Glc) vs. heme (high Glc)	No	0.978458	0.8066	0.9859
	3,66
	control (low Glc) vs. high Glc	No	0.978619	0.7728	0.9444
	control (low Glc) vs. heme (low Glc)	No	0.905755	0.2045	0.6193
	control (low Glc) vs. heme (high Glc)	No	0.915222	0.2532	0.6193
	high Glc vs. heme (low Glc)	No	0.925543	0.327	0.6193
	high Glc vs. heme (high Glc)	No	0.935217	0.3932	0.6193
	heme (low Glc) vs. heme (high Glc)	No	1.01045	0.8994	0.9444
	3,68
	control (low Glc) vs. high Glc	No	0.95694	0.603	0.7598
	control (low Glc) vs. heme (low Glc)	No	0.86809	0.1113	0.5954
	control (low Glc) vs. heme (high Glc)	No	0.891578	0.1903	0.5954
	high Glc vs. heme (low Glc)	No	0.907153	0.2835	0.5954
	high Glc vs. heme (high Glc)	No	0.931697	0.4298	0.6769
	heme (low Glc) vs. heme (high Glc)	No	1.02706	0.7772	0.8161
	3,70
	control (low Glc) vs. high Glc	No	1.00088	0.9961	>0,9999
	control (low Glc) vs. heme (low Glc)	No	0.94292	0.7088	>0,9999
	control (low Glc) vs. heme (high Glc)	No	0.969265	0.8412	>0,9999
	high Glc vs. heme (low Glc)	No	0.942093	0.7052	>0,9999
	high Glc vs. heme (high Glc)	No	0.968414	0.8374	>0,9999
	heme (low Glc) vs. heme (high Glc)	No	1.02794	0.8626	>0,9999
	3,72
	control (low Glc) vs. high Glc	No	1.00508	0.9719	>0,9999
	control (low Glc) vs. heme (low Glc)	No	0.960025	0.7868	>0,9999
	control (low Glc) vs. heme (high Glc)	No	0.961506	0.7944	>0,9999
	high Glc vs. heme (low Glc)	No	0.955177	0.7598	>0,9999
	high Glc vs. heme (high Glc)	No	0.95665	0.7673	>0,9999
	heme (low Glc) vs. heme (high Glc)	No	1.00154	0.9922	>0,9999
	3,74
L-alanine+ L-lysine+Glutathione reduced	control (low Glc) vs. high Glc	No	0.989708	0.9057	0.951
L-alanine+ L-lysine+Glutathione reduced	control (low Glc) vs. heme (low Glc)	No	0.961968	0.6641	0.951
L-alanine+ L-lysine+Glutathione reduced	control (low Glc) vs. heme (high Glc)	No	0.974896	0.7742	0.951
L-alanine+ L-lysine+Glutathione reduced	high Glc vs. heme (low Glc)	No	0.971972	0.7522	0.951
L-alanine+ L-lysine+Glutathione reduced	high Glc vs. heme (high Glc)	No	0.985035	0.8663	0.951
L-alanine+ L-lysine+Glutathione reduced	heme (low Glc) vs. heme (high Glc)	No	1.01344	0.8828	0.951
	3,76
L-arginine+L-glutamine+glycerol	control (low Glc) vs. high Glc	No	1.01252	0.7688	>0,9999
L-arginine+L-glutamine+glycerol	control (low Glc) vs. heme (low Glc)	No	1.01753	0.6833	>0,9999
L-arginine+L-glutamine+glycerol	control (low Glc) vs. heme (high Glc)	No	1.01315	0.7562	>0,9999
L-arginine+L-glutamine+glycerol	high Glc vs. heme (low Glc)	No	1.00495	0.9092	>0,9999
L-arginine+L-glutamine+glycerol	high Glc vs. heme (high Glc)	No	1.00062	0.9869	>0,9999
L-arginine+L-glutamine+glycerol	heme (low Glc) vs. heme (high Glc)	No	0.995692	0.9222	>0,9999
	3,78
L-arginine+L-alanine+Glutathione reduced	control (low Glc) vs. high Glc	No	1.04231	0.0864	0.3686
L-arginine+L-alanine+Glutathione reduced	control (low Glc) vs. heme (low Glc)	No	1.00388	0.8829	0.927
L-arginine+L-alanine+Glutathione reduced	control (low Glc) vs. heme (high Glc)	No	1.02221	0.372	0.5746
L-arginine+L-alanine+Glutathione reduced	high Glc vs. heme (low Glc)	No	0.963126	0.117	0.3686
L-arginine+L-alanine+Glutathione reduced	high Glc vs. heme (high Glc)	No	0.980717	0.411	0.5746
L-arginine+L-alanine+Glutathione reduced	heme (low Glc) vs. heme (high Glc)	No	1.01826	0.456	0.5746
	3,80
Ethanolamine	control (low Glc) vs. high Glc	No	1.0456	0.3973	0.7172
Ethanolamine	control (low Glc) vs. heme (low Glc)	No	0.99459	0.917	0.9664
Ethanolamine	control (low Glc) vs. heme (high Glc)	No	1.04019	0.4553	0.7172
Ethanolamine	high Glc vs. heme (low Glc)	No	0.95122	0.3418	0.7172
Ethanolamine	high Glc vs. heme (high Glc)	No	0.994826	0.9204	0.9664
Ethanolamine	heme (low Glc) vs. heme (high Glc)	No	1.04584	0.3949	0.7172
	3,82
	control (low Glc) vs. high Glc	No	1.03401	0.7728	0.981
	control (low Glc) vs. heme (low Glc)	No	0.964636	0.765	0.981
	control (low Glc) vs. heme (high Glc)	No	1.00085	0.994	>0,9999
	high Glc vs. heme (low Glc)	No	0.932908	0.5568	0.981
	high Glc vs. heme (high Glc)	No	0.967927	0.7786	0.981
	heme (low Glc) vs. heme (high Glc)	No	1.03754	0.7592	0.981
	3,84
	control (low Glc) vs. high Glc	No	1.03055	0.8238	0.9604
	control (low Glc) vs. heme (low Glc)	No	0.946777	0.6991	0.9604
	control (low Glc) vs. heme (high Glc)	No	0.985216	0.9146	0.9604
	high Glc vs. heme (low Glc)	No	0.918707	0.5424	0.9604
	high Glc vs. heme (high Glc)	No	0.956006	0.7415	0.9604
	heme (low Glc) vs. heme (high Glc)	No	1.0406	0.78	0.9604
	3,86
3-phosphoglycerate	control (low Glc) vs. high Glc	No	1.01248	0.9245	0.9707
3-phosphoglycerate	control (low Glc) vs. heme (low Glc)	No	0.953436	0.7205	0.9707
3-phosphoglycerate	control (low Glc) vs. heme (high Glc)	No	0.970386	0.8194	0.9707
3-phosphoglycerate	high Glc vs. heme (low Glc)	No	0.941685	0.6508	0.9707
3-phosphoglycerate	high Glc vs. heme (high Glc)	No	0.958425	0.7466	0.9707
3-phosphoglycerate	heme (low Glc) vs. heme (high Glc)	No	1.01778	0.897	0.9707
	3,88
	control (low Glc) vs. high Glc	No	1.02678	0.8395	0.9471
	control (low Glc) vs. heme (low Glc)	No	0.945691	0.6797	0.9471
	control (low Glc) vs. heme (high Glc)	No	0.983783	0.902	0.9471
	high Glc vs. heme (low Glc)	No	0.921028	0.5383	0.9471
	high Glc vs. heme (high Glc)	No	0.958127	0.7447	0.9471
	heme (low Glc) vs. heme (high Glc)	No	1.04028	0.772	0.9471
	3,90
Betaine	control (low Glc) vs. high Glc	No	1.02399	0.8033	0.9389
Betaine	control (low Glc) vs. heme (low Glc)	No	1.08487	0.3808	0.9389
Betaine	control (low Glc) vs. heme (high Glc)	No	1.07197	0.4572	0.9389
Betaine	high Glc vs. heme (low Glc)	No	1.05945	0.5305	0.9389
Betaine	high Glc vs. heme (high Glc)	No	1.04686	0.6211	0.9389
Betaine	heme (low Glc) vs. heme (high Glc)	No	0.988112	0.8942	0.9389
	3,92
	control (low Glc) vs. high Glc	No	1.01571	0.9247	0.971
	control (low Glc) vs. heme (low Glc)	No	0.868603	0.4293	0.9095
	control (low Glc) vs. heme (high Glc)	No	0.940728	0.7218	0.9095
	high Glc vs. heme (low Glc)	No	0.855168	0.3762	0.9095
	high Glc vs. heme (high Glc)	No	0.926178	0.6523	0.9095
	heme (low Glc) vs. heme (high Glc)	No	1.08304	0.6639	0.9095
	3,94
	control (low Glc) vs. high Glc	No	0.99867	0.9941	>0,9999
	control (low Glc) vs. heme (low Glc)	No	0.868813	0.4803	>0,9999
	control (low Glc) vs. heme (high Glc)	No	0.91405	0.6443	>0,9999
	high Glc vs. heme (low Glc)	No	0.869971	0.4849	>0,9999
	high Glc vs. heme (high Glc)	No	0.915268	0.6496	>0,9999
	heme (low Glc) vs. heme (high Glc)	No	1.05207	0.8072	>0,9999
	3,96
Phosphoethanolamine+L-phenylalanine	control (low Glc) vs. high Glc	No	0.963438	0.893	0.9429
Phosphoethanolamine+L-phenylalanine	control (low Glc) vs. heme (low Glc)	No	0.888759	0.6818	0.9429
Phosphoethanolamine+L-phenylalanine	control (low Glc) vs. heme (high Glc)	No	0.923376	0.778	0.9429
Phosphoethanolamine+L-phenylalanine	high Glc vs. heme (low Glc)	No	0.922487	0.7829	0.9429
Phosphoethanolamine+L-phenylalanine	high Glc vs. heme (high Glc)	No	0.958417	0.8828	0.9429
Phosphoethanolamine+L-phenylalanine	heme (low Glc) vs. heme (high Glc)	No	1.03895	0.898	0.9429
	3,98
L-phenylalanine	control (low Glc) vs. high Glc	No	0.988166	0.9698	>0,9999
L-phenylalanine	control (low Glc) vs. heme (low Glc)	No	1.01138	0.9718	>0,9999
L-phenylalanine	control (low Glc) vs. heme (high Glc)	No	0.98589	0.9645	>0,9999
L-phenylalanine	high Glc vs. heme (low Glc)	No	1.02349	0.9416	>0,9999
L-phenylalanine	high Glc vs. heme (high Glc)	No	0.997697	0.9947	>0,9999
L-phenylalanine	heme (low Glc) vs. heme (high Glc)	No	0.974797	0.9363	>0,9999
	4,00
3-phosphoglycerate	control (low Glc) vs. high Glc	No	0.966365	0.9113	>0,9999
3-phosphoglycerate	control (low Glc) vs. heme (low Glc)	No	1.00733	0.9807	>0,9999
3-phosphoglycerate	control (low Glc) vs. heme (high Glc)	No	0.941785	0.8465	>0,9999
3-phosphoglycerate	high Glc vs. heme (low Glc)	No	1.04239	0.8921	>0,9999
3-phosphoglycerate	high Glc vs. heme (high Glc)	No	0.974565	0.9345	>0,9999
3-phosphoglycerate	heme (low Glc) vs. heme (high Glc)	No	0.934932	0.8276	>0,9999
	4,02
	control (low Glc) vs. high Glc	No	0.990263	0.9766	>0,9999
	control (low Glc) vs. heme (low Glc)	No	1.13632	0.6887	>0,9999
	control (low Glc) vs. heme (high Glc)	No	1.04722	0.8893	>0,9999
	high Glc vs. heme (low Glc)	No	1.14749	0.6672	>0,9999
	high Glc vs. heme (high Glc)	No	1.05752	0.8662	>0,9999
	heme (low Glc) vs. heme (high Glc)	No	0.921594	0.7937	>0,9999
	4,04
Choline+myo-inositol	control (low Glc) vs. high Glc	No	0.993369	0.9878	>0,9999
Choline+myo-inositol	control (low Glc) vs. heme (low Glc)	No	1.03617	0.9307	>0,9999
Choline+myo-inositol	control (low Glc) vs. heme (high Glc)	No	1.02712	0.9485	>0,9999
Choline+myo-inositol	high Glc vs. heme (low Glc)	No	1.04308	0.9185	>0,9999
Choline+myo-inositol	high Glc vs. heme (high Glc)	No	1.03398	0.9363	>0,9999
Choline+myo-inositol	heme (low Glc) vs. heme (high Glc)	No	0.991274	0.9822	>0,9999
	4,06
	control (low Glc) vs. high Glc	No	0.971598	0.945	>0,9999
	control (low Glc) vs. heme (low Glc)	No	1.04615	0.9108	>0,9999
	control (low Glc) vs. heme (high Glc)	No	1.06154	0.8809	>0,9999
	high Glc vs. heme (low Glc)	No	1.07674	0.8563	>0,9999
	high Glc vs. heme (high Glc)	No	1.09257	0.8268	>0,9999
	heme (low Glc) vs. heme (high Glc)	No	1.01471	0.9699	>0,9999
	4,08
	control (low Glc) vs. high Glc	No	0.965468	0.9452	>0,9999
	control (low Glc) vs. heme (low Glc)	No	0.995683	0.9935	>0,9999
	control (low Glc) vs. heme (high Glc)	No	0.996403	0.9943	>0,9999
	high Glc vs. heme (low Glc)	No	1.0313	0.9517	>0,9999
	high Glc vs. heme (high Glc)	No	1.03204	0.9509	>0,9999
	heme (low Glc) vs. heme (high Glc)	No	1.00072	0.9992	>0,9999
	4,10
L-proline+Lactate+N-acetyl-L-alanine	control (low Glc) vs. high Glc	No	0.981086	0.9644	>0,9999
L-proline+Lactate+N-acetyl-L-alanine	control (low Glc) vs. heme (low Glc)	No	1.0061	0.9886	>0,9999
L-proline+Lactate+N-acetyl-L-alanine	control (low Glc) vs. heme (high Glc)	No	1.01098	0.9794	>0,9999
L-proline+Lactate+N-acetyl-L-alanine	high Glc vs. heme (low Glc)	No	1.0255	0.9531	>0,9999
L-proline+Lactate+N-acetyl-L-alanine	high Glc vs. heme (high Glc)	No	1.03047	0.9439	>0,9999
L-proline+Lactate+N-acetyl-L-alanine	heme (low Glc) vs. heme (high Glc)	No	1.00485	0.9908	>0,9999
	4,12
L-proline	control (low Glc) vs. high Glc	No	0.961048	0.8741	>0,9999
L-proline	control (low Glc) vs. heme (low Glc)	No	1.00744	0.977	>0,9999
L-proline	control (low Glc) vs. heme (high Glc)	No	0.994334	0.9812	>0,9999
L-proline	high Glc vs. heme (low Glc)	No	1.04827	0.8514	>0,9999
L-proline	high Glc vs. heme (high Glc)	No	1.03464	0.8927	>0,9999
L-proline	heme (low Glc) vs. heme (high Glc)	No	0.986995	0.9582	>0,9999
	4,14
Phosphorylcholine+3-hydroxybutyrate	control (low Glc) vs. high Glc	No	0.947414	0.8625	>0,9999
Phosphorylcholine+3-hydroxybutyrate	control (low Glc) vs. heme (low Glc)	No	0.99435	0.9847	>0,9999
Phosphorylcholine+3-hydroxybutyrate	control (low Glc) vs. heme (high Glc)	No	0.999131	0.9976	>0,9999
Phosphorylcholine+3-hydroxybutyrate	high Glc vs. heme (low Glc)	No	1.04954	0.8776	>0,9999
Phosphorylcholine+3-hydroxybutyrate	high Glc vs. heme (high Glc)	No	1.05459	0.8649	>0,9999
Phosphorylcholine+3-hydroxybutyrate	heme (low Glc) vs. heme (high Glc)	No	1.00481	0.9871	>0,9999
	4,16
3-phosphoglycerate	control (low Glc) vs. high Glc	No	0.970216	0.9553	>0,9999
3-phosphoglycerate	control (low Glc) vs. heme (low Glc)	No	0.941176	0.9101	>0,9999
3-phosphoglycerate	control (low Glc) vs. heme (high Glc)	No	0.962025	0.9427	>0,9999
3-phosphoglycerate	high Glc vs. heme (low Glc)	No	0.970069	0.9546	>0,9999
3-phosphoglycerate	high Glc vs. heme (high Glc)	No	0.991558	0.9873	>0,9999
3-phosphoglycerate	heme (low Glc) vs. heme (high Glc)	No	1.02215	0.9673	>0,9999
	4,18
	control (low Glc) vs. high Glc	No	1.00121	0.9971	>0,9999
	control (low Glc) vs. heme (low Glc)	No	0.926844	0.8625	>0,9999
	control (low Glc) vs. heme (high Glc)	No	0.956469	0.9181	>0,9999
	high Glc vs. heme (low Glc)	No	0.925725	0.8596	>0,9999
	high Glc vs. heme (high Glc)	No	0.955314	0.9152	>0,9999
	heme (low Glc) vs. heme (high Glc)	No	1.03196	0.9439	>0,9999
	4,20
	control (low Glc) vs. high Glc	No	1.01002	0.9788	>0,9999
	control (low Glc) vs. heme (low Glc)	No	0.92706	0.8512	>0,9999
	control (low Glc) vs. heme (high Glc)	No	0.967706	0.9339	>0,9999
	high Glc vs. heme (low Glc)	No	0.917861	0.8304	>0,9999
	high Glc vs. heme (high Glc)	No	0.958104	0.9129	>0,9999
	heme (low Glc) vs. heme (high Glc)	No	1.04384	0.9166	>0,9999
	4,22
	control (low Glc) vs. high Glc	No	0.994991	0.9916	>0,9999
	control (low Glc) vs. heme (low Glc)	No	0.938635	0.8885	>0,9999
	control (low Glc) vs. heme (high Glc)	No	0.992486	0.9864	>0,9999
	high Glc vs. heme (low Glc)	No	0.943361	0.8968	>0,9999
	high Glc vs. heme (high Glc)	No	0.997483	0.9949	>0,9999
	heme (low Glc) vs. heme (high Glc)	No	1.05737	0.9019	>0,9999
	4,24
	control (low Glc) vs. high Glc	No	1.00063	0.9998	>0,9999
	control (low Glc) vs. heme (low Glc)	No	0.925298	0.8638	>0,9999
	control (low Glc) vs. heme (high Glc)	No	0.993095	0.9871	>0,9999
	high Glc vs. heme (low Glc)	No	0.924718	0.8636	>0,9999
	high Glc vs. heme (high Glc)	No	0.992472	0.9869	>0,9999
	heme (low Glc) vs. heme (high Glc)	No	1.07327	0.8765	>0,9999
	4,26
	control (low Glc) vs. high Glc	No	0.991041	0.9844	>0,9999
	control (low Glc) vs. heme (low Glc)	No	0.978635	0.9643	>0,9999
	control (low Glc) vs. heme (high Glc)	No	0.999311	0.9987	>0,9999
	high Glc vs. heme (low Glc)	No	0.987483	0.9799	>0,9999
	high Glc vs. heme (high Glc)	No	1.00834	0.9857	>0,9999
	heme (low Glc) vs. heme (high Glc)	No	1.02113	0.9656	>0,9999
	4,28
	control (low Glc) vs. high Glc	No	0.982625	0.9793	>0,9999
	control (low Glc) vs. heme (low Glc)	No	0.879247	0.8572	>0,9999
	control (low Glc) vs. heme (high Glc)	No	0.951448	0.942	>0,9999
	high Glc vs. heme (low Glc)	No	0.894794	0.8776	>0,9999
	high Glc vs. heme (high Glc)	No	0.968271	0.9626	>0,9999
	heme (low Glc) vs. heme (high Glc)	No	1.08212	0.9146	>0,9999
	4,30
	control (low Glc) vs. high Glc	No	0.947815	0.9543	>0,9999
	control (low Glc) vs. heme (low Glc)	No	0.816177	0.8401	>0,9999
	control (low Glc) vs. heme (high Glc)	No	0.906327	0.9181	>0,9999
	high Glc vs. heme (low Glc)	No	0.861115	0.8851	>0,9999
	high Glc vs. heme (high Glc)	No	0.956228	0.9637	>0,9999
	heme (low Glc) vs. heme (high Glc)	No	1.11045	0.9212	>0,9999
	4,32
	control (low Glc) vs. high Glc	No	0.872796	0.881	>0,9999
	control (low Glc) vs. heme (low Glc)	No	0.769184	0.7858	>0,9999
	control (low Glc) vs. heme (high Glc)	No	0.854189	0.8637	>0,9999
	high Glc vs. heme (low Glc)	No	0.881287	0.9029	>0,9999
	high Glc vs. heme (high Glc)	No	0.978682	0.9825	>0,9999
	heme (low Glc) vs. heme (high Glc)	No	1.11051	0.9203	>0,9999
	4,34
	control (low Glc) vs. high Glc	No	0.889746	0.9184	>0,9999
	control (low Glc) vs. heme (low Glc)	No	0.842251	0.8834	>0,9999
	control (low Glc) vs. heme (high Glc)	No	0.890825	0.9192	>0,9999
	high Glc vs. heme (low Glc)	No	0.94662	0.9648	>0,9999
	high Glc vs. heme (high Glc)	No	1.00121	0.9991	>0,9999
	heme (low Glc) vs. heme (high Glc)	No	1.05767	0.9639	>0,9999
	4,36
	control (low Glc) vs. high Glc	No	0.9282	0.9433	>0,9999
	control (low Glc) vs. heme (low Glc)	No	0.86709	0.8952	>0,9999
	control (low Glc) vs. heme (high Glc)	No	0.902629	0.9231	>0,9999
	high Glc vs. heme (low Glc)	No	0.934163	0.9517	>0,9999
	high Glc vs. heme (high Glc)	No	0.972451	0.9798	>0,9999
	heme (low Glc) vs. heme (high Glc)	No	1.04099	0.9719	>0,9999
	4,38
	control (low Glc) vs. high Glc	No	0.938831	0.9358	>0,9999
	control (low Glc) vs. heme (low Glc)	No	0.810952	0.8033	>0,9999
	control (low Glc) vs. heme (high Glc)	No	0.915146	0.911	>0,9999
	high Glc vs. heme (low Glc)	No	0.863789	0.8662	>0,9999
	high Glc vs. heme (high Glc)	No	0.974771	0.975	>0,9999
	heme (low Glc) vs. heme (high Glc)	No	1.12848	0.8909	>0,9999
	4,40
	control (low Glc) vs. high Glc	No	0.865662	0.9288	>0,9999
	control (low Glc) vs. heme (low Glc)	No	0.790527	0.8892	>0,9999
	control (low Glc) vs. heme (high Glc)	No	0.860495	0.926	>0,9999
	high Glc vs. heme (low Glc)	No	0.913206	0.9602	>0,9999
	high Glc vs. heme (high Glc)	No	0.994031	0.9972	>0,9999
	heme (low Glc) vs. heme (high Glc)	No	1.08851	0.963	>0,9999
	5,14
	control (low Glc) vs. high Glc	No	1.61281	0.9776	>0,9999
	control (low Glc) vs. heme (low Glc)	No	0.287	0.9739	>0,9999
	control (low Glc) vs. heme (high Glc)	No	1.47719	0.9826	>0,9999
	high Glc vs. heme (low Glc)	No	0.17795	0.9516	>0,9999
	high Glc vs. heme (high Glc)	No	0.915908	0.995	>0,9999
	heme (low Glc) vs. heme (high Glc)	No	5.14699	0.9565	>0,9999
	5,16
	control (low Glc) vs. high Glc	No	1.43178	0.9817	>0,9999
	control (low Glc) vs. heme (low Glc)	No	0.464739	0.9774	>0,9999
	control (low Glc) vs. heme (high Glc)	No	1.33342	0.9859	>0,9999
	high Glc vs. heme (low Glc)	No	0.32459	0.9591	>0,9999
	high Glc vs. heme (high Glc)	No	0.931308	0.9958	>0,9999
	heme (low Glc) vs. heme (high Glc)	No	2.86919	0.9633	>0,9999
	5,18
	control (low Glc) vs. high Glc	No	1.45013	0.9721	>0,9999
	control (low Glc) vs. heme (low Glc)	No	0.941664	0.9964	>0,9999
	control (low Glc) vs. heme (high Glc)	No	1.47129	0.9707	>0,9999
	high Glc vs. heme (low Glc)	No	0.649365	0.9684	>0,9999
	high Glc vs. heme (high Glc)	No	1.01459	0.9987	>0,9999
	heme (low Glc) vs. heme (high Glc)	No	1.56244	0.9671	>0,9999
	5,20
	control (low Glc) vs. high Glc	No	1.30019	0.9852	>0,9999
	control (low Glc) vs. heme (low Glc)	No	0.807354	0.9905	>0,9999
	control (low Glc) vs. heme (high Glc)	No	1.44265	0.9781	>0,9999
	high Glc vs. heme (low Glc)	No	0.620953	0.9757	>0,9999
	high Glc vs. heme (high Glc)	No	1.10957	0.993	>0,9999
	heme (low Glc) vs. heme (high Glc)	No	1.78688	0.9686	>0,9999
	5,22
	control (low Glc) vs. high Glc	No	1.12172	0.995	>0,9999
	control (low Glc) vs. heme (low Glc)	No	0.630429	0.9847	>0,9999
	control (low Glc) vs. heme (high Glc)	No	1.41079	0.983	>0,9999
	high Glc vs. heme (low Glc)	No	0.562022	0.9797	>0,9999
	high Glc vs. heme (high Glc)	No	1.25771	0.9881	>0,9999
	heme (low Glc) vs. heme (high Glc)	No	2.23782	0.9678	>0,9999
	5,24
	control (low Glc) vs. high Glc	No	1.2063	0.9885	>0,9999
	control (low Glc) vs. heme (low Glc)	No	0.23332	0.9572	>0,9999
	control (low Glc) vs. heme (high Glc)	No	1.13835	0.9923	>0,9999
	high Glc vs. heme (low Glc)	No	0.193417	0.9457	>0,9999
	high Glc vs. heme (high Glc)	No	0.943672	0.9962	>0,9999
	heme (low Glc) vs. heme (high Glc)	No	4.87895	0.9495	>0,9999
	5,26
	control (low Glc) vs. high Glc	No	1.03182	0.9987	>0,9999
	control (low Glc) vs. heme (low Glc)	No	0.573329	0.9831	>0,9999
	control (low Glc) vs. heme (high Glc)	No	1.20856	0.9918	>0,9999
	high Glc vs. heme (low Glc)	No	0.555649	0.9819	>0,9999
	high Glc vs. heme (high Glc)	No	1.17129	0.993	>0,9999
	heme (low Glc) vs. heme (high Glc)	No	2.10797	0.9749	>0,9999
	5,28
	control (low Glc) vs. high Glc	No	0.997267	0.9999	>0,9999
	control (low Glc) vs. heme (low Glc)	No	0.446595	0.9722	>0,9999
	control (low Glc) vs. heme (high Glc)	No	1.08039	0.996	>0,9999
	high Glc vs. heme (low Glc)	No	0.447819	0.9724	>0,9999
	high Glc vs. heme (high Glc)	No	1.08335	0.9958	>0,9999
	heme (low Glc) vs. heme (high Glc)	No	2.41917	0.9682	>0,9999
	5,30
	control (low Glc) vs. high Glc	No	1.12576	0.9917	>0,9999
	control (low Glc) vs. heme (low Glc)	No	0.42335	0.962	>0,9999
	control (low Glc) vs. heme (high Glc)	No	1.3402	0.9776	>0,9999
	high Glc vs. heme (low Glc)	No	0.376058	0.9537	>0,9999
	high Glc vs. heme (high Glc)	No	1.19049	0.9859	>0,9999
	heme (low Glc) vs. heme (high Glc)	No	3.16571	0.9396	>0,9999
	5,32
	control (low Glc) vs. high Glc	No	1.25851	0.9856	>0,9999
	control (low Glc) vs. heme (low Glc)	No	0.886839	0.9937	>0,9999
	control (low Glc) vs. heme (high Glc)	No	1.25482	0.9858	>0,9999
	high Glc vs. heme (low Glc)	No	0.704675	0.9793	>0,9999
	high Glc vs. heme (high Glc)	No	0.997068	0.9998	>0,9999
	heme (low Glc) vs. heme (high Glc)	No	1.41493	0.9795	>0,9999
	5,34
	control (low Glc) vs. high Glc	No	1.49682	0.9109	>0,9999
	control (low Glc) vs. heme (low Glc)	No	0.901399	0.9823	>0,9999
	control (low Glc) vs. heme (high Glc)	No	1.0916	0.9834	>0,9999
	high Glc vs. heme (low Glc)	No	0.60221	0.8933	>0,9999
	high Glc vs. heme (high Glc)	No	0.729282	0.9274	>0,9999
	heme (low Glc) vs. heme (high Glc)	No	1.21101	0.9657	>0,9999
	5,36
Phosphoenolpyruvate (PEP)	control (low Glc) vs. high Glc	No	1.50376	0.9508	>0,9999
Phosphoenolpyruvate (PEP)	control (low Glc) vs. heme (low Glc)	No	2.3445	0.9497	>0,9999
Phosphoenolpyruvate (PEP)	control (low Glc) vs. heme (high Glc)	No	2.30622	0.9528	>0,9999
Phosphoenolpyruvate (PEP)	high Glc vs. heme (low Glc)	No	1.55909	0.9988	>0,9999
Phosphoenolpyruvate (PEP)	high Glc vs. heme (high Glc)	No	1.53364	0.998	>0,9999
Phosphoenolpyruvate (PEP)	heme (low Glc) vs. heme (high Glc)	No	0.983673	0.9968	>0,9999
	5,38
	control (low Glc) vs. high Glc	No	1.17458	0.9579	>0,9999
	control (low Glc) vs. heme (low Glc)	No	0.665035	0.8879	>0,9999
	control (low Glc) vs. heme (high Glc)	No	1.32991	0.8911	>0,9999
	high Glc vs. heme (low Glc)	No	0.56619	0.9298	>0,9999
	high Glc vs. heme (high Glc)	No	1.13224	0.933	>0,9999
	heme (low Glc) vs. heme (high Glc)	No	1.99975	0.9968	>0,9999
	5,40
	control (low Glc) vs. high Glc	No	1.0961	0.9923	>0,9999
	control (low Glc) vs. heme (low Glc)	No	0.55912	0.9645	>0,9999
	control (low Glc) vs. heme (high Glc)	No	1.31356	0.9748	>0,9999
	high Glc vs. heme (low Glc)	No	0.510101	0.9568	>0,9999
	high Glc vs. heme (high Glc)	No	1.19839	0.9825	>0,9999
	heme (low Glc) vs. heme (high Glc)	No	2.34933	0.9393	>0,9999
	5,42
	control (low Glc) vs. high Glc	No	1.22185	0.9835	>0,9999
	control (low Glc) vs. heme (low Glc)	No	0.56321	0.9675	>0,9999
	control (low Glc) vs. heme (high Glc)	No	1.17766	0.9868	>0,9999
	high Glc vs. heme (low Glc)	No	0.460949	0.951	>0,9999
	high Glc vs. heme (high Glc)	No	0.963837	0.9967	>0,9999
	heme (low Glc) vs. heme (high Glc)	No	2.09098	0.9543	>0,9999
	5,44
	control (low Glc) vs. high Glc	No	1.14175	0.9935	>0,9999
	control (low Glc) vs. heme (low Glc)	No	0.934135	0.997	>0,9999
	control (low Glc) vs. heme (high Glc)	No	1.70924	0.9677	>0,9999
	high Glc vs. heme (low Glc)	No	0.818162	0.9905	>0,9999
	high Glc vs. heme (high Glc)	No	1.49704	0.9741	>0,9999
	heme (low Glc) vs. heme (high Glc)	No	1.82976	0.9647	>0,9999
	5,46
	control (low Glc) vs. high Glc	No	1.6782	0.9657	>0,9999
	control (low Glc) vs. heme (low Glc)	No	0.86929	0.9934	>0,9999
	control (low Glc) vs. heme (high Glc)	No	1.50995	0.9742	>0,9999
	high Glc vs. heme (low Glc)	No	0.517989	0.9592	>0,9999
	high Glc vs. heme (high Glc)	No	0.899744	0.9915	>0,9999
	heme (low Glc) vs. heme (high Glc)	No	1.73699	0.9676	>0,9999
	5,48
	control (low Glc) vs. high Glc	No	1.38129	0.9752	>0,9999
	control (low Glc) vs. heme (low Glc)	No	0.696799	0.9803	>0,9999
	control (low Glc) vs. heme (high Glc)	No	1.38252	0.9752	>0,9999
	high Glc vs. heme (low Glc)	No	0.504456	0.9555	>0,9999
	high Glc vs. heme (high Glc)	No	1.00089	>0,9999	>0,9999
	heme (low Glc) vs. heme (high Glc)	No	1.9841	0.9555	>0,9999
	5,50
	control (low Glc) vs. high Glc	No	1.15712	0.9742	>0,9999
	control (low Glc) vs. heme (low Glc)	No	0.652723	0.9433	>0,9999
	control (low Glc) vs. heme (high Glc)	No	1.10615	0.9827	>0,9999
	high Glc vs. heme (low Glc)	No	0.564092	0.9176	>0,9999
	high Glc vs. heme (high Glc)	No	0.955944	0.9916	>0,9999
	heme (low Glc) vs. heme (high Glc)	No	1.69466	0.926	>0,9999
	5,52
	control (low Glc) vs. high Glc	No	1.17578	0.9659	>0,9999
	control (low Glc) vs. heme (low Glc)	No	0.861258	0.9731	>0,9999
	control (low Glc) vs. heme (high Glc)	No	1.08113	0.9843	>0,9999
	high Glc vs. heme (low Glc)	No	0.7325	0.939	>0,9999
	high Glc vs. heme (high Glc)	No	0.9195	0.9816	>0,9999
	heme (low Glc) vs. heme (high Glc)	No	1.25529	0.9573	>0,9999
	5,54
	control (low Glc) vs. high Glc	No	0.935693	0.9934	>0,9999
	control (low Glc) vs. heme (low Glc)	No	0.897042	0.9895	>0,9999
	control (low Glc) vs. heme (high Glc)	No	1.20771	0.9788	>0,9999
	high Glc vs. heme (low Glc)	No	0.958693	0.9961	>0,9999
	high Glc vs. heme (high Glc)	No	1.29071	0.9722	>0,9999
	heme (low Glc) vs. heme (high Glc)	No	1.34632	0.9683	>0,9999
	5,56
	control (low Glc) vs. high Glc	No	1.05673	0.995	>0,9999
	control (low Glc) vs. heme (low Glc)	No	1.26528	0.9764	>0,9999
	control (low Glc) vs. heme (high Glc)	No	1.40229	0.9643	>0,9999
	high Glc vs. heme (low Glc)	No	1.19735	0.9815	>0,9999
	high Glc vs. heme (high Glc)	No	1.327	0.9693	>0,9999
	heme (low Glc) vs. heme (high Glc)	No	1.10829	0.9878	>0,9999
	5,58
	control (low Glc) vs. high Glc	No	1.18542	0.9669	>0,9999
	control (low Glc) vs. heme (low Glc)	No	1.06394	0.9885	>0,9999
	control (low Glc) vs. heme (high Glc)	No	1.31458	0.9438	>0,9999
	high Glc vs. heme (low Glc)	No	0.897519	0.9784	>0,9999
	high Glc vs. heme (high Glc)	No	1.10895	0.9769	>0,9999
	heme (low Glc) vs. heme (high Glc)	No	1.23558	0.9553	>0,9999
	5,60
	control (low Glc) vs. high Glc	No	1.10969	0.9443	>0,9999
	control (low Glc) vs. heme (low Glc)	No	0.868285	0.9331	>0,9999
	control (low Glc) vs. heme (high Glc)	No	1.13419	0.9319	>0,9999
	high Glc vs. heme (low Glc)	No	0.782459	0.8778	>0,9999
	high Glc vs. heme (high Glc)	No	1.02208	0.9875	>0,9999
	heme (low Glc) vs. heme (high Glc)	No	1.30624	0.8655	>0,9999
	5,62
	control (low Glc) vs. high Glc	No	1.06874	0.978	>0,9999
	control (low Glc) vs. heme (low Glc)	No	0.901898	0.9687	>0,9999
	control (low Glc) vs. heme (high Glc)	No	1.15002	0.9522	>0,9999
	high Glc vs. heme (low Glc)	No	0.843886	0.9468	>0,9999
	high Glc vs. heme (high Glc)	No	1.07605	0.9741	>0,9999
	heme (low Glc) vs. heme (high Glc)	No	1.27511	0.921	>0,9999
	5,64
	control (low Glc) vs. high Glc	No	1.13796	0.9668	>0,9999
	control (low Glc) vs. heme (low Glc)	No	0.875833	0.9702	>0,9999
	control (low Glc) vs. heme (high Glc)	No	1.11798	0.9717	>0,9999
	high Glc vs. heme (low Glc)	No	0.769649	0.937	>0,9999
	high Glc vs. heme (high Glc)	No	0.982441	0.9951	>0,9999
	heme (low Glc) vs. heme (high Glc)	No	1.27648	0.9419	>0,9999
	5,66
	control (low Glc) vs. high Glc	No	1.06716	0.9918	>0,9999
	control (low Glc) vs. heme (low Glc)	No	0.751026	0.9695	>0,9999
	control (low Glc) vs. heme (high Glc)	No	0.934701	0.992	>0,9999
	high Glc vs. heme (low Glc)	No	0.703759	0.9613	>0,9999
	high Glc vs. heme (high Glc)	No	0.875874	0.9838	>0,9999
	heme (low Glc) vs. heme (high Glc)	No	1.24457	0.9774	>0,9999
	5,68
	control (low Glc) vs. high Glc	No	1.51009	0.9613	>0,9999
	control (low Glc) vs. heme (low Glc)	No	1.22177	0.9832	>0,9999
	control (low Glc) vs. heme (high Glc)	No	1.60343	0.9542	>0,9999
	high Glc vs. heme (low Glc)	No	0.809073	0.9781	>0,9999
	high Glc vs. heme (high Glc)	No	1.06181	0.993	>0,9999
	heme (low Glc) vs. heme (high Glc)	No	1.31238	0.971	>0,9999
	5,70
	control (low Glc) vs. high Glc	No	1.22864	0.966	>0,9999
	control (low Glc) vs. heme (low Glc)	No	0.795227	0.9697	>0,9999
	control (low Glc) vs. heme (high Glc)	No	1.1709	0.9746	>0,9999
	high Glc vs. heme (low Glc)	No	0.647243	0.9358	>0,9999
	high Glc vs. heme (high Glc)	No	0.953008	0.9914	>0,9999
	heme (low Glc) vs. heme (high Glc)	No	1.47241	0.9443	>0,9999
	5,72
	control (low Glc) vs. high Glc	No	1.08552	0.99	>0,9999
	control (low Glc) vs. heme (low Glc)	No	0.801069	0.9766	>0,9999
	control (low Glc) vs. heme (high Glc)	No	1.20214	0.9762	>0,9999
	high Glc vs. heme (low Glc)	No	0.737959	0.9666	>0,9999
	high Glc vs. heme (high Glc)	No	1.10743	0.9863	>0,9999
	heme (low Glc) vs. heme (high Glc)	No	1.50067	0.9529	>0,9999
	5,74
	control (low Glc) vs. high Glc	No	1.17722	0.9792	>0,9999
	control (low Glc) vs. heme (low Glc)	No	0.987342	0.9985	>0,9999
	control (low Glc) vs. heme (high Glc)	No	1.32327	0.962	>0,9999
	high Glc vs. heme (low Glc)	No	0.83871	0.9777	>0,9999
	high Glc vs. heme (high Glc)	No	1.12407	0.9828	>0,9999
	heme (low Glc) vs. heme (high Glc)	No	1.34024	0.9606	>0,9999
	5,76
	control (low Glc) vs. high Glc	No	1.11301	0.9841	>0,9999
	control (low Glc) vs. heme (low Glc)	No	0.865041	0.9811	>0,9999
	control (low Glc) vs. heme (high Glc)	No	0.970732	0.9959	>0,9999
	high Glc vs. heme (low Glc)	No	0.77721	0.9652	>0,9999
	high Glc vs. heme (high Glc)	No	0.872169	0.98	>0,9999
	heme (low Glc) vs. heme (high Glc)	No	1.12218	0.9852	>0,9999
	5,78
	control (low Glc) vs. high Glc	No	1.11118	0.9803	>0,9999
	control (low Glc) vs. heme (low Glc)	No	0.904977	0.9832	>0,9999
	control (low Glc) vs. heme (high Glc)	No	1.12864	0.9773	>0,9999
	high Glc vs. heme (low Glc)	No	0.814427	0.9635	>0,9999
	high Glc vs. heme (high Glc)	No	1.01571	0.997	>0,9999
	heme (low Glc) vs. heme (high Glc)	No	1.24714	0.9605	>0,9999
	5,80
	control (low Glc) vs. high Glc	No	1.02111	0.995	>0,9999
	control (low Glc) vs. heme (low Glc)	No	1.05038	0.9881	>0,9999
	control (low Glc) vs. heme (high Glc)	No	1.01248	0.9971	>0,9999
	high Glc vs. heme (low Glc)	No	1.02867	0.9931	>0,9999
	high Glc vs. heme (high Glc)	No	0.991541	0.9979	>0,9999
	heme (low Glc) vs. heme (high Glc)	No	0.96391	0.991	>0,9999
	5,82
	control (low Glc) vs. high Glc	No	1.1094	0.9797	>0,9999
	control (low Glc) vs. heme (low Glc)	No	1.09096	0.9831	>0,9999
	control (low Glc) vs. heme (high Glc)	No	1.1346	0.975	>0,9999
	high Glc vs. heme (low Glc)	No	0.98338	0.9966	>0,9999
	high Glc vs. heme (high Glc)	No	1.02271	0.9953	>0,9999
	heme (low Glc) vs. heme (high Glc)	No	1.04	0.9919	>0,9999
	5,84
	control (low Glc) vs. high Glc	No	1.06154	0.9922	>0,9999
	control (low Glc) vs. heme (low Glc)	No	0.75991	0.9697	>0,9999
	control (low Glc) vs. heme (high Glc)	No	1.13575	0.9829	>0,9999
	high Glc vs. heme (low Glc)	No	0.715857	0.962	>0,9999
	high Glc vs. heme (high Glc)	No	1.06991	0.9906	>0,9999
	heme (low Glc) vs. heme (high Glc)	No	1.49458	0.9526	>0,9999
	5,86
	control (low Glc) vs. high Glc	No	1.08319	0.9908	>0,9999
	control (low Glc) vs. heme (low Glc)	No	0.650016	0.9615	>0,9999
	control (low Glc) vs. heme (high Glc)	No	1.06553	0.9928	>0,9999
	high Glc vs. heme (low Glc)	No	0.600096	0.9523	>0,9999
	high Glc vs. heme (high Glc)	No	0.983701	0.9981	>0,9999
	heme (low Glc) vs. heme (high Glc)	No	1.63924	0.9543	>0,9999
	5,88
	control (low Glc) vs. high Glc	No	1.03584	0.996	>0,9999
	control (low Glc) vs. heme (low Glc)	No	0.691879	0.9652	>0,9999
	control (low Glc) vs. heme (high Glc)	No	0.95484	0.9949	>0,9999
	high Glc vs. heme (low Glc)	No	0.667937	0.9612	>0,9999
	high Glc vs. heme (high Glc)	No	0.921799	0.9909	>0,9999
	heme (low Glc) vs. heme (high Glc)	No	1.38007	0.9703	>0,9999
	5,90
	control (low Glc) vs. high Glc	No	1.14215	0.9835	>0,9999
	control (low Glc) vs. heme (low Glc)	No	1.08391	0.9903	>0,9999
	control (low Glc) vs. heme (high Glc)	No	1.3465	0.96	>0,9999
	high Glc vs. heme (low Glc)	No	0.949006	0.9933	>0,9999
	high Glc vs. heme (high Glc)	No	1.17891	0.9764	>0,9999
	heme (low Glc) vs. heme (high Glc)	No	1.24226	0.9697	>0,9999
	5,92
	control (low Glc) vs. high Glc	No	1.1252	0.9729	>0,9999
	control (low Glc) vs. heme (low Glc)	No	1.08928	0.9807	>0,9999
	control (low Glc) vs. heme (high Glc)	No	1.20021	0.9567	>0,9999
	high Glc vs. heme (low Glc)	No	0.968075	0.9922	>0,9999
	high Glc vs. heme (high Glc)	No	1.06667	0.9838	>0,9999
	heme (low Glc) vs. heme (high Glc)	No	1.10184	0.976	>0,9999
	5,94
	control (low Glc) vs. high Glc	No	1.0319	0.9857	>0,9999
	control (low Glc) vs. heme (low Glc)	No	0.996962	0.9987	>0,9999
	control (low Glc) vs. heme (high Glc)	No	1.02152	0.9903	>0,9999
	high Glc vs. heme (low Glc)	No	0.966143	0.9843	>0,9999
	high Glc vs. heme (high Glc)	No	0.989941	0.9954	>0,9999
	heme (low Glc) vs. heme (high Glc)	No	1.02463	0.9889	>0,9999
	5,96
Nucleotides (NAD)	control (low Glc) vs. high Glc	No	1.13229	0.8277	0.9887
Nucleotides (NAD)	control (low Glc) vs. heme (low Glc)	No	1.22889	0.7061	0.9887
Nucleotides (NAD)	control (low Glc) vs. heme (high Glc)	No	1.18451	0.7612	0.9887
Nucleotides (NAD)	high Glc vs. heme (low Glc)	No	1.08532	0.8733	0.9887
Nucleotides (NAD)	high Glc vs. heme (high Glc)	No	1.04612	0.9313	0.9887
Nucleotides (NAD)	heme (low Glc) vs. heme (high Glc)	No	0.963881	0.9416	0.9887
	5,98
Nucleotides (NAD)	control (low Glc) vs. high Glc	No	1.16593	0.5901	>0,9999
Nucleotides (NAD)	control (low Glc) vs. heme (low Glc)	No	0.994263	0.9858	>0,9999
Nucleotides (NAD)	control (low Glc) vs. heme (high Glc)	No	1.13283	0.6663	>0,9999
Nucleotides (NAD)	high Glc vs. heme (low Glc)	No	0.852763	0.5779	>0,9999
Nucleotides (NAD)	high Glc vs. heme (high Glc)	No	0.971612	0.9145	>0,9999
Nucleotides (NAD)	heme (low Glc) vs. heme (high Glc)	No	1.13937	0.6534	>0,9999
	6,00
Nucleotides (NAD)	control (low Glc) vs. high Glc	No	1.13197	0.8389	>0,9999
Nucleotides (NAD)	control (low Glc) vs. heme (low Glc)	No	1.21468	0.7408	>0,9999
Nucleotides (NAD)	control (low Glc) vs. heme (high Glc)	No	1.22119	0.7328	>0,9999
Nucleotides (NAD)	high Glc vs. heme (low Glc)	No	1.07307	0.8986	>0,9999
Nucleotides (NAD)	high Glc vs. heme (high Glc)	No	1.07882	0.8901	>0,9999
Nucleotides (NAD)	heme (low Glc) vs. heme (high Glc)	No	1.00536	0.9915	>0,9999
	6,02
Nucleotides (NAD)	control (low Glc) vs. high Glc	No	0.997852	0.9994	>0,9999
Nucleotides (NAD)	control (low Glc) vs. heme (low Glc)	No	0.993127	0.9981	>0,9999
Nucleotides (NAD)	control (low Glc) vs. heme (high Glc)	No	1.11082	0.9706	>0,9999
Nucleotides (NAD)	high Glc vs. heme (low Glc)	No	0.995265	0.9987	>0,9999
Nucleotides (NAD)	high Glc vs. heme (high Glc)	No	1.11322	0.97	>0,9999
Nucleotides (NAD)	heme (low Glc) vs. heme (high Glc)	No	1.11851	0.9687	>0,9999
	6,04
Nucleotides (NAD)	control (low Glc) vs. high Glc	No	1.06396	0.9568	>0,9999
Nucleotides (NAD)	control (low Glc) vs. heme (low Glc)	No	1.04332	0.9707	>0,9999
Nucleotides (NAD)	control (low Glc) vs. heme (high Glc)	No	1.11675	0.9212	>0,9999
Nucleotides (NAD)	high Glc vs. heme (low Glc)	No	0.980598	0.986	>0,9999
Nucleotides (NAD)	high Glc vs. heme (high Glc)	No	1.04962	0.9644	>0,9999
Nucleotides (NAD)	heme (low Glc) vs. heme (high Glc)	No	1.07039	0.9504	>0,9999
	6,06
Nucleotides (NAD)	control (low Glc) vs. high Glc	No	1.12903	0.9799	>0,9999
Nucleotides (NAD)	control (low Glc) vs. heme (low Glc)	No	0.994868	0.9992	>0,9999
Nucleotides (NAD)	control (low Glc) vs. heme (high Glc)	No	0.98827	0.9982	>0,9999
Nucleotides (NAD)	high Glc vs. heme (low Glc)	No	0.881169	0.9791	>0,9999
Nucleotides (NAD)	high Glc vs. heme (high Glc)	No	0.875325	0.978	>0,9999
Nucleotides (NAD)	heme (low Glc) vs. heme (high Glc)	No	0.993368	0.9989	>0,9999
	6,08
Nucleotides (NAD)	control (low Glc) vs. high Glc	No	1.06154	0.9654	>0,9999
Nucleotides (NAD)	control (low Glc) vs. heme (low Glc)	No	1.03006	0.9831	>0,9999
Nucleotides (NAD)	control (low Glc) vs. heme (high Glc)	No	1.10215	0.9427	>0,9999
Nucleotides (NAD)	high Glc vs. heme (low Glc)	No	0.970346	0.9823	>0,9999
Nucleotides (NAD)	high Glc vs. heme (high Glc)	No	1.03826	0.9772	>0,9999
Nucleotides (NAD)	heme (low Glc) vs. heme (high Glc)	No	1.06999	0.9595	>0,9999
	6,10
Nucleotides (NAD)	control (low Glc) vs. high Glc	No	1.06906	0.9674	>0,9999
Nucleotides (NAD)	control (low Glc) vs. heme (low Glc)	No	0.986673	0.9937	>0,9999
Nucleotides (NAD)	control (low Glc) vs. heme (high Glc)	No	1.04265	0.9799	>0,9999
Nucleotides (NAD)	high Glc vs. heme (low Glc)	No	0.922937	0.9611	>0,9999
Nucleotides (NAD)	high Glc vs. heme (high Glc)	No	0.975295	0.9875	>0,9999
Nucleotides (NAD)	heme (low Glc) vs. heme (high Glc)	No	1.05673	0.9736	>0,9999
	6,12
Nucleotides (NAD)	control (low Glc) vs. high Glc	No	1.10187	0.9664	>0,9999
Nucleotides (NAD)	control (low Glc) vs. heme (low Glc)	No	1.02633	0.9913	>0,9999
Nucleotides (NAD)	control (low Glc) vs. heme (high Glc)	No	1.09529	0.9686	>0,9999
Nucleotides (NAD)	high Glc vs. heme (low Glc)	No	0.931447	0.9751	>0,9999
Nucleotides (NAD)	high Glc vs. heme (high Glc)	No	0.994025	0.9978	>0,9999
Nucleotides (NAD)	heme (low Glc) vs. heme (high Glc)	No	1.06718	0.9772	>0,9999
	6,14
	control (low Glc) vs. high Glc	No	1.0436	0.9146	>0,9999
	control (low Glc) vs. heme (low Glc)	No	0.990116	0.9804	>0,9999
	control (low Glc) vs. heme (high Glc)	No	0.95814	0.9178	>0,9999
	high Glc vs. heme (low Glc)	No	0.948747	0.8951	>0,9999
	high Glc vs. heme (high Glc)	No	0.918106	0.8333	>0,9999
	heme (low Glc) vs. heme (high Glc)	No	0.967704	0.9374	>0,9999
	6,16
	control (low Glc) vs. high Glc	No	1.01208	0.9896	>0,9999
	control (low Glc) vs. heme (low Glc)	No	0.901407	0.9153	>0,9999
	control (low Glc) vs. heme (high Glc)	No	0.973195	0.977	>0,9999
	high Glc vs. heme (low Glc)	No	0.890652	0.9049	>0,9999
	high Glc vs. heme (high Glc)	No	0.961584	0.9666	>0,9999
	heme (low Glc) vs. heme (high Glc)	No	1.07964	0.9382	>0,9999
	6,18
	control (low Glc) vs. high Glc	No	1.18085	0.9767	>0,9999
	control (low Glc) vs. heme (low Glc)	No	0.850709	0.9807	>0,9999
	control (low Glc) vs. heme (high Glc)	No	1.02482	0.9968	>0,9999
	high Glc vs. heme (low Glc)	No	0.72042	0.9574	>0,9999
	high Glc vs. heme (high Glc)	No	0.867868	0.9799	>0,9999
	heme (low Glc) vs. heme (high Glc)	No	1.20467	0.9775	>0,9999
	6,20
	control (low Glc) vs. high Glc	No	0.999153	>0,9999	>0,9999
	control (low Glc) vs. heme (low Glc)	No	0.773261	0.9786	>0,9999
	control (low Glc) vs. heme (high Glc)	No	1.08397	0.9921	>0,9999
	high Glc vs. heme (low Glc)	No	0.773916	0.9787	>0,9999
	high Glc vs. heme (high Glc)	No	1.08489	0.992	>0,9999
	heme (low Glc) vs. heme (high Glc)	No	1.40182	0.9707	>0,9999
	6,22
	control (low Glc) vs. high Glc	No	1.05071	0.9947	>0,9999
	control (low Glc) vs. heme (low Glc)	No	0.734098	0.9722	>0,9999
	control (low Glc) vs. heme (high Glc)	No	0.940437	0.9938	>0,9999
	high Glc vs. heme (low Glc)	No	0.698669	0.9669	>0,9999
	high Glc vs. heme (high Glc)	No	0.895049	0.9885	>0,9999
	heme (low Glc) vs. heme (high Glc)	No	1.28108	0.9784	>0,9999
	6,24
	control (low Glc) vs. high Glc	No	1.12633	0.9872	>0,9999
	control (low Glc) vs. heme (low Glc)	No	0.816732	0.9814	>0,9999
	control (low Glc) vs. heme (high Glc)	No	1.24649	0.975	>0,9999
	high Glc vs. heme (low Glc)	No	0.725125	0.9686	>0,9999
	high Glc vs. heme (high Glc)	No	1.10668	0.9878	>0,9999
	heme (low Glc) vs. heme (high Glc)	No	1.52619	0.9564	>0,9999
	6,26
	control (low Glc) vs. high Glc	No	1.14837	0.9911	>0,9999
	control (low Glc) vs. heme (low Glc)	No	1.02024	0.9988	>0,9999
	control (low Glc) vs. heme (high Glc)	No	1.22169	0.9867	>0,9999
	high Glc vs. heme (low Glc)	No	0.888427	0.9923	>0,9999
	high Glc vs. heme (high Glc)	No	1.06385	0.9956	>0,9999
	heme (low Glc) vs. heme (high Glc)	No	1.19745	0.988	>0,9999
	6,28
	control (low Glc) vs. high Glc	No	1.2457	0.9853	>0,9999
	control (low Glc) vs. heme (low Glc)	No	0.609966	0.9767	>0,9999
	control (low Glc) vs. heme (high Glc)	No	0.961436	0.9977	>0,9999
	high Glc vs. heme (low Glc)	No	0.489655	0.962	>0,9999
	high Glc vs. heme (high Glc)	No	0.771801	0.983	>0,9999
	heme (low Glc) vs. heme (high Glc)	No	1.57621	0.979	>0,9999
	6,30
	control (low Glc) vs. high Glc	No	1.5096	0.9706	>0,9999
	control (low Glc) vs. heme (low Glc)	No	0.54801	0.9739	>0,9999
	control (low Glc) vs. heme (high Glc)	No	1.40527	0.9766	>0,9999
	high Glc vs. heme (low Glc)	No	0.363016	0.9446	>0,9999
	high Glc vs. heme (high Glc)	No	0.930885	0.994	>0,9999
	heme (low Glc) vs. heme (high Glc)	No	2.56431	0.9506	>0,9999
	6,32
	control (low Glc) vs. high Glc	No	1.07368	0.994	>0,9999
	control (low Glc) vs. heme (low Glc)	No	0.576891	0.9654	>0,9999
	control (low Glc) vs. heme (high Glc)	No	0.912085	0.9928	>0,9999
	high Glc vs. heme (low Glc)	No	0.537302	0.9593	>0,9999
	high Glc vs. heme (high Glc)	No	0.849493	0.9868	>0,9999
	heme (low Glc) vs. heme (high Glc)	No	1.58104	0.9726	>0,9999
	6,34
	control (low Glc) vs. high Glc	No	1.36001	0.9686	>0,9999
	control (low Glc) vs. heme (low Glc)	No	0.796391	0.9822	>0,9999
	control (low Glc) vs. heme (high Glc)	No	1.34432	0.9699	>0,9999
	high Glc vs. heme (low Glc)	No	0.585577	0.9508	>0,9999
	high Glc vs. heme (high Glc)	No	0.988462	0.9987	>0,9999
	heme (low Glc) vs. heme (high Glc)	No	1.68801	0.9521	>0,9999
	6,36
	control (low Glc) vs. high Glc	No	0.899157	0.9876	>0,9999
	control (low Glc) vs. heme (low Glc)	No	0.618071	0.9534	>0,9999
	control (low Glc) vs. heme (high Glc)	No	1.01873	0.9978	>0,9999
	high Glc vs. heme (low Glc)	No	0.687389	0.9657	>0,9999
	high Glc vs. heme (high Glc)	No	1.13298	0.9854	>0,9999
	heme (low Glc) vs. heme (high Glc)	No	1.64824	0.9512	>0,9999
	6,38
	control (low Glc) vs. high Glc	No	0.868382	0.9837	>0,9999
	control (low Glc) vs. heme (low Glc)	No	0.661949	0.958	>0,9999
	control (low Glc) vs. heme (high Glc)	No	1.09467	0.9882	>0,9999
	high Glc vs. heme (low Glc)	No	0.762278	0.9743	>0,9999
	high Glc vs. heme (high Glc)	No	1.26058	0.9719	>0,9999
	heme (low Glc) vs. heme (high Glc)	No	1.65371	0.9462	>0,9999
	6,40
	control (low Glc) vs. high Glc	No	1.0705	0.9934	>0,9999
	control (low Glc) vs. heme (low Glc)	No	0.725006	0.9744	>0,9999
	control (low Glc) vs. heme (high Glc)	No	1.16065	0.9851	>0,9999
	high Glc vs. heme (low Glc)	No	0.67726	0.9679	>0,9999
	high Glc vs. heme (high Glc)	No	1.08421	0.9916	>0,9999
	heme (low Glc) vs. heme (high Glc)	No	1.60088	0.9595	>0,9999
	6,42
	control (low Glc) vs. high Glc	No	1.49038	0.9668	>0,9999
	control (low Glc) vs. heme (low Glc)	No	0.558744	0.9701	>0,9999
	control (low Glc) vs. heme (high Glc)	No	1.44041	0.9702	>0,9999
	high Glc vs. heme (low Glc)	No	0.374901	0.937	>0,9999
	high Glc vs. heme (high Glc)	No	0.966474	0.9966	>0,9999
	heme (low Glc) vs. heme (high Glc)	No	2.57795	0.9404	>0,9999
	6,44
	control (low Glc) vs. high Glc	No	1.17371	0.9888	>0,9999
	control (low Glc) vs. heme (low Glc)	No	0.287683	0.954	>0,9999
	control (low Glc) vs. heme (high Glc)	No	0.880368	0.9923	>0,9999
	high Glc vs. heme (low Glc)	No	0.245107	0.9428	>0,9999
	high Glc vs. heme (high Glc)	No	0.750075	0.981	>0,9999
	heme (low Glc) vs. heme (high Glc)	No	3.0602	0.9617	>0,9999
	6,46
	control (low Glc) vs. high Glc	No	0.976246	0.9987	>0,9999
	control (low Glc) vs. heme (low Glc)	No	0.688039	0.983	>0,9999
	control (low Glc) vs. heme (high Glc)	No	0.946605	0.9971	>0,9999
	high Glc vs. heme (low Glc)	No	0.70478	0.9843	>0,9999
	high Glc vs. heme (high Glc)	No	0.969638	0.9984	>0,9999
	heme (low Glc) vs. heme (high Glc)	No	1.3758	0.9859	>0,9999
	6,48
	control (low Glc) vs. high Glc	No	1.23242	0.9892	>0,9999
	control (low Glc) vs. heme (low Glc)	No	0.719714	0.987	>0,9999
	control (low Glc) vs. heme (high Glc)	No	1.19418	0.991	>0,9999
	high Glc vs. heme (low Glc)	No	0.583984	0.9763	>0,9999
	high Glc vs. heme (high Glc)	No	0.968969	0.9982	>0,9999
	heme (low Glc) vs. heme (high Glc)	No	1.65924	0.978	>0,9999
	6,50
	control (low Glc) vs. high Glc	No	1.17116	0.9909	>0,9999
	control (low Glc) vs. heme (low Glc)	No	0.636344	0.9807	>0,9999
	control (low Glc) vs. heme (high Glc)	No	1.13279	0.993	>0,9999
	high Glc vs. heme (low Glc)	No	0.543346	0.9717	>0,9999
	high Glc vs. heme (high Glc)	No	0.967237	0.998	>0,9999
	heme (low Glc) vs. heme (high Glc)	No	1.78015	0.9737	>0,9999
	6,52
	control (low Glc) vs. high Glc	No	1.19285	0.9833	>0,9999
	control (low Glc) vs. heme (low Glc)	No	0.77127	0.9802	>0,9999
	control (low Glc) vs. heme (high Glc)	No	1.16739	0.9855	>0,9999
	high Glc vs. heme (low Glc)	No	0.646577	0.9635	>0,9999
	high Glc vs. heme (high Glc)	No	0.978658	0.9978	>0,9999
	heme (low Glc) vs. heme (high Glc)	No	1.5136	0.9657	>0,9999
	6,54
	control (low Glc) vs. high Glc	No	1.55439	0.9747	>0,9999
	control (low Glc) vs. heme (low Glc)	No	1.22907	0.9896	>0,9999
	control (low Glc) vs. heme (high Glc)	No	1.78797	0.9641	>0,9999
	high Glc vs. heme (low Glc)	No	0.790713	0.9852	>0,9999
	high Glc vs. heme (high Glc)	No	1.15027	0.9894	>0,9999
	heme (low Glc) vs. heme (high Glc)	No	1.45473	0.9745	>0,9999
	6,56
	control (low Glc) vs. high Glc	No	1.4421	0.9821	>0,9999
	control (low Glc) vs. heme (low Glc)	No	1.08988	0.9964	>0,9999
	control (low Glc) vs. heme (high Glc)	No	1.25303	0.9897	>0,9999
	high Glc vs. heme (low Glc)	No	0.755764	0.9857	>0,9999
	high Glc vs. heme (high Glc)	No	0.868894	0.9923	>0,9999
	heme (low Glc) vs. heme (high Glc)	No	1.14969	0.9934	>0,9999
	6,58
	control (low Glc) vs. high Glc	No	1.33671	0.9826	>0,9999
	control (low Glc) vs. heme (low Glc)	No	0.841014	0.9918	>0,9999
	control (low Glc) vs. heme (high Glc)	No	1.03969	0.9979	>0,9999
	high Glc vs. heme (low Glc)	No	0.629165	0.9743	>0,9999
	high Glc vs. heme (high Glc)	No	0.777796	0.9846	>0,9999
	heme (low Glc) vs. heme (high Glc)	No	1.23623	0.9897	>0,9999
	6,60
	control (low Glc) vs. high Glc	No	0.948023	0.9963	>0,9999
	control (low Glc) vs. heme (low Glc)	No	0.635523	0.9739	>0,9999
	control (low Glc) vs. heme (high Glc)	No	0.85236	0.9894	>0,9999
	high Glc vs. heme (low Glc)	No	0.670367	0.9776	>0,9999
	high Glc vs. heme (high Glc)	No	0.899092	0.9932	>0,9999
	heme (low Glc) vs. heme (high Glc)	No	1.34119	0.9845	>0,9999
	6,62
	control (low Glc) vs. high Glc	No	1.05542	0.9944	>0,9999
	control (low Glc) vs. heme (low Glc)	No	0.515299	0.9512	>0,9999
	control (low Glc) vs. heme (high Glc)	No	0.99422	0.9994	>0,9999
	high Glc vs. heme (low Glc)	No	0.488242	0.9456	>0,9999
	high Glc vs. heme (high Glc)	No	0.942017	0.9938	>0,9999
	heme (low Glc) vs. heme (high Glc)	No	1.9294	0.9518	>0,9999
	6,64
	control (low Glc) vs. high Glc	No	1.15531	0.9905	>0,9999
	control (low Glc) vs. heme (low Glc)	No	0.843575	0.9904	>0,9999
	control (low Glc) vs. heme (high Glc)	No	1.12775	0.9922	>0,9999
	high Glc vs. heme (low Glc)	No	0.730174	0.9809	>0,9999
	high Glc vs. heme (high Glc)	No	0.976144	0.9983	>0,9999
	heme (low Glc) vs. heme (high Glc)	No	1.33687	0.9826	>0,9999
	6,66
	control (low Glc) vs. high Glc	No	1.35627	0.9767	>0,9999
	control (low Glc) vs. heme (low Glc)	No	0.679532	0.979	>0,9999
	control (low Glc) vs. heme (high Glc)	No	1.35138	0.977	>0,9999
	high Glc vs. heme (low Glc)	No	0.50103	0.9557	>0,9999
	high Glc vs. heme (high Glc)	No	0.996395	0.9997	>0,9999
	heme (low Glc) vs. heme (high Glc)	No	1.98869	0.9561	>0,9999
	6,68
	control (low Glc) vs. high Glc	No	1.82586	0.9539	>0,9999
	control (low Glc) vs. heme (low Glc)	No	1.16554	0.9908	>0,9999
	control (low Glc) vs. heme (high Glc)	No	1.37139	0.9793	>0,9999
	high Glc vs. heme (low Glc)	No	0.63835	0.9631	>0,9999
	high Glc vs. heme (high Glc)	No	0.751093	0.9746	>0,9999
	heme (low Glc) vs. heme (high Glc)	No	1.17662	0.9885	>0,9999
	6,70
	control (low Glc) vs. high Glc	No	1.09035	0.9926	>0,9999
	control (low Glc) vs. heme (low Glc)	No	1.01267	0.999	>0,9999
	control (low Glc) vs. heme (high Glc)	No	1.13852	0.9886	>0,9999
	high Glc vs. heme (low Glc)	No	0.928754	0.9936	>0,9999
	high Glc vs. heme (high Glc)	No	1.04418	0.996	>0,9999
	heme (low Glc) vs. heme (high Glc)	No	1.12428	0.9897	>0,9999
	6,72
	control (low Glc) vs. high Glc	No	1.25232	0.9735	>0,9999
	control (low Glc) vs. heme (low Glc)	No	0.807411	0.9798	>0,9999
	control (low Glc) vs. heme (high Glc)	No	1.11063	0.9884	>0,9999
	high Glc vs. heme (low Glc)	No	0.644735	0.9534	>0,9999
	high Glc vs. heme (high Glc)	No	0.886858	0.9851	>0,9999
	heme (low Glc) vs. heme (high Glc)	No	1.37554	0.9682	>0,9999
	6,74
	control (low Glc) vs. high Glc	No	1.20947	0.9737	>0,9999
	control (low Glc) vs. heme (low Glc)	No	0.930783	0.9913	>0,9999
	control (low Glc) vs. heme (high Glc)	No	1.12933	0.9838	>0,9999
	high Glc vs. heme (low Glc)	No	0.769578	0.9651	>0,9999
	high Glc vs. heme (high Glc)	No	0.933735	0.9899	>0,9999
	heme (low Glc) vs. heme (high Glc)	No	1.21331	0.9751	>0,9999
	6,76
	control (low Glc) vs. high Glc	No	0.968225	0.9939	>0,9999
	control (low Glc) vs. heme (low Glc)	No	0.786571	0.9594	>0,9999
	control (low Glc) vs. heme (high Glc)	No	0.961631	0.9927	>0,9999
	high Glc vs. heme (low Glc)	No	0.812384	0.9654	>0,9999
	high Glc vs. heme (high Glc)	No	0.993189	0.9987	>0,9999
	heme (low Glc) vs. heme (high Glc)	No	1.22256	0.9667	>0,9999
	6,78
	control (low Glc) vs. high Glc	No	1.06567	0.9824	>0,9999
	control (low Glc) vs. heme (low Glc)	No	0.89467	0.9718	>0,9999
	control (low Glc) vs. heme (high Glc)	No	0.935181	0.9827	>0,9999
	high Glc vs. heme (low Glc)	No	0.839536	0.9543	>0,9999
	high Glc vs. heme (high Glc)	No	0.877551	0.9651	>0,9999
	heme (low Glc) vs. heme (high Glc)	No	1.04528	0.9891	>0,9999
	6,80
	control (low Glc) vs. high Glc	No	1.09948	0.9568	>0,9999
	control (low Glc) vs. heme (low Glc)	No	0.970079	0.987	>0,9999
	control (low Glc) vs. heme (high Glc)	No	0.951969	0.979	>0,9999
	high Glc vs. heme (low Glc)	No	0.882311	0.9437	>0,9999
	high Glc vs. heme (high Glc)	No	0.865839	0.9358	>0,9999
	heme (low Glc) vs. heme (high Glc)	No	0.981331	0.992	>0,9999
	6,82
	control (low Glc) vs. high Glc	No	1.04829	0.9569	>0,9999
	control (low Glc) vs. heme (low Glc)	No	0.992955	0.9937	>0,9999
	control (low Glc) vs. heme (high Glc)	No	0.973613	0.9765	>0,9999
	high Glc vs. heme (low Glc)	No	0.947214	0.9507	>0,9999
	high Glc vs. heme (high Glc)	No	0.928763	0.9335	>0,9999
	heme (low Glc) vs. heme (high Glc)	No	0.980521	0.9828	>0,9999
	6,84
4-Hydroxyphenylacetic acid	control (low Glc) vs. high Glc	No	0.954747	0.9489	>0,9999
4-Hydroxyphenylacetic acid	control (low Glc) vs. heme (low Glc)	No	0.96303	0.9582	>0,9999
4-Hydroxyphenylacetic acid	control (low Glc) vs. heme (high Glc)	No	0.976162	0.9731	>0,9999
4-Hydroxyphenylacetic acid	high Glc vs. heme (low Glc)	No	1.00868	0.9906	>0,9999
4-Hydroxyphenylacetic acid	high Glc vs. heme (high Glc)	No	1.02243	0.9757	>0,9999
4-Hydroxyphenylacetic acid	heme (low Glc) vs. heme (high Glc)	No	1.01364	0.9851	>0,9999
	6,86
L-tyrosine	control (low Glc) vs. high Glc	No	0.972572	0.9791	>0,9999
L-tyrosine	control (low Glc) vs. heme (low Glc)	No	0.903028	0.9262	>0,9999
L-tyrosine	control (low Glc) vs. heme (high Glc)	No	0.948291	0.9606	>0,9999
L-tyrosine	high Glc vs. heme (low Glc)	No	0.928494	0.947	>0,9999
L-tyrosine	high Glc vs. heme (high Glc)	No	0.975035	0.9814	>0,9999
L-tyrosine	heme (low Glc) vs. heme (high Glc)	No	1.05012	0.9656	>0,9999
	6,88
	control (low Glc) vs. high Glc	No	0.981327	0.9903	>0,9999
	control (low Glc) vs. heme (low Glc)	No	0.915861	0.9563	>0,9999
	control (low Glc) vs. heme (high Glc)	No	0.878076	0.9366	>0,9999
	high Glc vs. heme (low Glc)	No	0.933289	0.966	>0,9999
	high Glc vs. heme (high Glc)	No	0.894784	0.9463	>0,9999
	heme (low Glc) vs. heme (high Glc)	No	0.958743	0.9803	>0,9999
	6,90
	control (low Glc) vs. high Glc	No	0.927351	0.9616	>0,9999
	control (low Glc) vs. heme (low Glc)	No	0.892973	0.9436	>0,9999
	control (low Glc) vs. heme (high Glc)	No	0.857297	0.9248	>0,9999
	high Glc vs. heme (low Glc)	No	0.962928	0.9819	>0,9999
	high Glc vs. heme (high Glc)	No	0.924458	0.963	>0,9999
	heme (low Glc) vs. heme (high Glc)	No	0.960048	0.9811	>0,9999
	6,92
	control (low Glc) vs. high Glc	No	0.944099	0.9846	>0,9999
	control (low Glc) vs. heme (low Glc)	No	0.826087	0.9521	>0,9999
	control (low Glc) vs. heme (high Glc)	No	0.9706	0.9919	>0,9999
	high Glc vs. heme (low Glc)	No	0.875	0.9675	>0,9999
	high Glc vs. heme (high Glc)	No	1.02807	0.9927	>0,9999
	heme (low Glc) vs. heme (high Glc)	No	1.17494	0.9602	>0,9999
	6,94
	control (low Glc) vs. high Glc	No	1.07616	0.985	>0,9999
	control (low Glc) vs. heme (low Glc)	No	0.780233	0.9569	>0,9999
	control (low Glc) vs. heme (high Glc)	No	0.980814	0.9963	>0,9999
	high Glc vs. heme (low Glc)	No	0.725014	0.9419	>0,9999
	high Glc vs. heme (high Glc)	No	0.911399	0.9813	>0,9999
	heme (low Glc) vs. heme (high Glc)	No	1.25708	0.9606	>0,9999
	6,96
	control (low Glc) vs. high Glc	No	1.12116	0.9828	>0,9999
	control (low Glc) vs. heme (low Glc)	No	0.865105	0.9809	>0,9999
	control (low Glc) vs. heme (high Glc)	No	1.1454	0.9795	>0,9999
	high Glc vs. heme (low Glc)	No	0.771614	0.9637	>0,9999
	high Glc vs. heme (high Glc)	No	1.02161	0.9967	>0,9999
	heme (low Glc) vs. heme (high Glc)	No	1.324	0.9604	>0,9999
	6,98
	control (low Glc) vs. high Glc	No	1.20766	0.9733	>0,9999
	control (low Glc) vs. heme (low Glc)	No	0.926916	0.9907	>0,9999
	control (low Glc) vs. heme (high Glc)	No	1.18895	0.9757	>0,9999
	high Glc vs. heme (low Glc)	No	0.767528	0.964	>0,9999
	high Glc vs. heme (high Glc)	No	0.984502	0.9976	>0,9999
	heme (low Glc) vs. heme (high Glc)	No	1.28269	0.9664	>0,9999
	7,00
	control (low Glc) vs. high Glc	No	1.08473	0.9885	>0,9999
	control (low Glc) vs. heme (low Glc)	No	0.864933	0.9815	>0,9999
	control (low Glc) vs. heme (high Glc)	No	1.0797	0.9891	>0,9999
	high Glc vs. heme (low Glc)	No	0.79737	0.9701	>0,9999
	high Glc vs. heme (high Glc)	No	0.99536	0.9994	>0,9999
	heme (low Glc) vs. heme (high Glc)	No	1.2483	0.9707	>0,9999
	7,02
	control (low Glc) vs. high Glc	No	1.18673	0.9708	>0,9999
[truncated: 894 more rows]
