# Supplementary material for: Glucose metabolism sustains heme-induced Trypanosoma cruzi epimastigote growth in vitro
Source: PLoS Negl Trop Dis. 2023 Nov 10;17(11):e0011725. doi: 10.1371/journal.pntd.0011725 (PMC10664871; doi:10.1371/journal.pntd.0011725)
Supplement: S6 Table — Multivariate analyses were generated by MetaboAnalyst 5.0. (XLSX) [file pntd.0011725.s009.xlsx]

## Sheet: INDEX
	S6	PCA_culture_medium	PCA of cell-free culture medium and parasites supernatants

## Sheet: S6_PCA_CULTURE MEDIUM
Loading plot from Principal Component Analysis - culture media data
δH (ppm)	PC1	PC2	PC3	PC4	PC5	PC6	PC7	PC8	PC9	PC10	PC11	PC12	PC13	PC14	PC15	PC16	PC17	PC18	PC19	PC20	PC21	PC22	PC23	PC24	PC25	PC26
0.01	0.049759	0.00097482	-0.0017795	0.001765	-0.0015229	-0.0033726	0.0024554	-0.00086915	0.0014152	0.00040863	-0.0035213	0.013514	-0.021739	0.0058995	-0.015153	-0.021029	-0.010118	-0.011326	-0.014217	0.034011	-0.029301	0.017346	0.0051349	-0.011484	0.48902	0.028904
0.04	-5.14e-06	0.0010018	-0.0017877	0.0017756	-0.0015228	-0.0034304	0.002327	-0.00097716	0.001585	0.00067251	-0.0035716	0.014637	-0.021675	0.0085838	-0.013665	-0.020977	-0.011127	-0.010301	-0.012754	0.032675	-0.026507	0.015828	0.0075181	-0.0010864	-0.031329	0.013927
0.07	-0.0091209	0.0010109	-0.0017822	0.0017802	-0.0014215	-0.0032648	0.0023831	-0.0010424	0.0017471	0.00087228	-0.0034376	0.014327	-0.023102	0.00773	-0.012685	-0.020715	-0.010772	-0.0085408	-0.013689	0.033378	-0.027843	0.014181	0.0042137	-0.0027043	0.039149	0.055214
0.10	0.33978	0.001034	-0.0017538	0.0018406	-0.0015149	-0.0035078	0.0023945	-0.00070972	0.001645	0.0013737	-0.0044889	0.014683	-0.023052	0.0066004	-0.013718	-0.020857	-0.01217	-0.012167	-0.016171	0.033637	-0.02774	0.018095	0.010781	-0.0061853	-0.042928	0.94898
0.13	0.009151	0.0010339	-0.0018431	0.0018865	-0.0014504	-0.0035937	0.0025949	-0.00087146	0.0013529	0.00082479	-0.0043111	0.014436	-0.02288	0.0051623	-0.012879	-0.022847	-0.010102	-0.011826	-0.016895	0.034958	-0.023808	0.01397	0.0061789	-0.012443	0.0058805	-0.0077586
0.16	-0.74092	0.0013819	-0.0025042	0.002001	-0.0016747	-0.0034444	0.0023323	-0.0012414	0.0010276	0.00083737	-0.0039591	0.015495	-0.022852	0.0051149	-0.013922	-0.021861	-0.011128	-0.010963	-0.013039	0.029746	-0.028601	0.013322	0.0097072	-0.011971	-0.00034321	-0.0051712
0.19	0.57493	0.00089639	-0.0016595	0.0018584	-0.0014827	-0.0036272	0.0031867	-0.00040913	0.0019064	-0.00019429	-0.0045628	0.014255	-0.024177	0.0057629	-0.014996	-0.021012	-0.010916	-0.010064	-0.014233	0.031401	-0.026406	0.016717	0.0030028	-0.0089783	0.089018	-0.0011126
0.22	-2.33e-05	0.0010281	-0.0019085	0.0019647	-0.0014733	-0.0036024	0.0028728	-0.00074089	0.0015937	0.00082751	-0.0030358	0.014936	-0.023481	0.0080985	-0.014574	-0.020619	-0.0099337	-0.010522	-0.016365	0.034347	-0.026803	0.019949	0.0070553	-0.0052885	-0.0087458	-0.0049668
0.25	-0.11376	0.0010227	-0.0018528	0.0020467	-0.0015292	-0.0036986	0.002573	-0.00093257	0.0018472	0.00047686	-0.00359	0.01567	-0.024379	0.0083173	-0.014851	-0.02226	-0.010749	-0.010378	-0.016422	0.034683	-0.029626	0.022355	0.0023271	-0.0071001	-0.024432	-0.0096091
0.28	-0.072265	0.0010598	-0.0019648	0.0021205	-0.0015358	-0.003818	0.0023139	-0.00062041	0.0018874	0.0004536	-0.0026075	0.015714	-0.024944	0.0075122	-0.015801	-0.024162	-0.011317	-0.010975	-0.014432	0.033919	-0.032761	0.022576	0.0072769	-0.0088193	0.019958	-0.0063981
0.31	-0.46548	0.0010317	-0.0019874	0.0021593	-0.0015182	-0.0038367	0.0024213	-0.0010144	0.0018741	0.00031419	-0.0025681	0.015739	-0.024818	0.0083012	-0.015655	-0.02499	-0.0097327	-0.01175	-0.015364	0.036902	-0.033541	0.026185	0.0014804	-0.0087108	0.018873	-0.010174
0.34	-0.40775	0.0010516	-0.0020661	0.0021723	-0.0014774	-0.0037937	0.0025345	-0.00063002	0.0017124	0.00017277	-0.0030587	0.016389	-0.025177	0.0084152	-0.016292	-0.02321	-0.010753	-0.0094936	-0.015288	0.036957	-0.033161	0.022846	0.0052694	-0.0059386	-0.014825	-0.0067039
0.37	-0.59578	0.0010972	-0.0021114	0.002296	-0.0015806	-0.0039465	0.002301	-0.00077442	0.0018838	0.00025221	-0.0031932	0.01786	-0.026477	0.0086234	-0.016769	-0.024536	-0.010894	-0.011707	-0.016389	0.037275	-0.032881	0.024386	0.0080719	-0.0057956	-0.0061059	-0.009599
0.40	-0.72614	0.0011388	-0.0021848	0.0023345	-0.0015481	-0.0041118	0.0025713	-0.0013997	0.0021948	0.00052272	-0.0032429	0.017357	-0.026795	0.0094805	-0.01821	-0.025862	-0.011618	-0.011313	-0.019197	0.039589	-0.033724	0.023604	0.0085243	-0.005685	-0.0075688	-0.0076315
0.43	-0.00011191	0.0011594	-0.0021024	0.0024024	-0.0014535	-0.0040796	0.0023529	-0.0016322	0.0022239	0.40297	-0.0023711	0.01765	-0.025901	0.009092	-0.01628	-0.026048	-0.012428	-0.01125	-0.017613	0.042249	-0.03246	0.025524	0.0065872	-0.0016594	0.0048818	-0.0065549
0.46	0.39667	0.0011899	-0.0021559	0.0025781	-0.0016384	-0.004236	0.0024718	-0.00050634	0.002209	0.15111	-0.0029822	0.018401	-0.028575	0.010536	-0.016751	-0.024981	-0.013972	-0.01215	-0.016762	0.043774	-0.033859	0.029324	0.011712	0.0036643	0.0001305	-0.010506
0.49	-0.00011594	0.0013058	-0.0023005	0.002645	-0.0015898	-0.0041584	0.0027376	-0.0013566	0.002332	0.00017197	-0.0032169	0.018569	-0.029135	0.0098785	-0.015371	-0.026104	-0.012215	-0.013761	-0.018305	0.042634	-0.035154	0.023347	0.0077916	0.00070026	-0.007447	-0.0098276
0.52	0.014962	0.0012408	-0.0021542	0.0027345	-0.0017547	-0.0041354	0.0029093	-0.00050252	0.0028748	0.00022696	-0.0040728	0.019559	-0.030586	0.008706	-0.019578	-0.025755	-0.012677	-0.012081	-0.020234	0.045192	-0.033905	0.024645	0.013171	0.00042671	-0.0014777	-0.015074
0.55	-0.084374	0.0012635	-0.0022214	0.0027932	-0.0018865	-0.0046142	0.0031179	-0.00014072	0.0030647	0.55915	-0.0032414	0.019905	-0.030503	0.0083656	-0.021791	-0.029172	-0.014873	-0.015524	-0.019124	0.046864	-0.04408	0.02405	0.0091492	0.0011098	-0.00085042	-0.012836
0.58	-0.27207	0.0012792	-0.0024037	0.0029983	-0.0018406	-0.0050239	0.0030935	0.00069631	0.002456	-0.00012415	-0.00342	0.020957	-0.032591	0.008921	-0.020908	-0.029008	-0.015158	-0.014369	-0.019873	0.050451	-0.038973	0.026534	0.0097381	0.0032962	-0.002523	-0.010321
0.61	-0.28773	0.001227	-0.0025371	0.0031255	-0.0018576	-0.0054033	0.0033764	0.00043827	0.0018811	0.00057227	-0.002969	0.020682	-0.033385	0.010201	-0.022086	-0.026649	-0.013772	-0.019562	-0.024148	0.048959	-0.047471	0.033809	0.010918	0.0039607	0.004298	-0.0048706
0.64	-0.00011824	0.0012911	-0.0026954	0.0035444	-0.0021127	-0.0056925	0.0036542	-0.00014517	0.0015077	0.53263	-0.0037465	0.022541	-0.036127	0.0086282	-0.021838	-0.031282	-0.014733	-0.019892	-0.02075	0.050798	-0.04632	0.034863	0.007249	0.0021494	0.00045342	-0.011274
0.67	-0.00013773	0.001305	-0.0026605	0.003866	-0.0022079	-0.0060387	0.0037818	-0.00039336	0.0022341	-0.0016629	-0.0031263	0.023657	-0.038534	0.0093043	-0.023489	-0.032735	-0.016953	-0.01959	-0.024144	0.053975	-0.049272	0.040452	0.0092097	0.010358	-0.0048554	-0.013953
0.70	-0.00022958	0.0012611	-0.0028179	0.0040824	-0.0022735	-0.0068087	0.0039019	-0.0004347	0.0021826	-0.0013584	-0.0024356	0.02482	-0.040768	0.011408	-0.023502	-0.033446	-0.01567	-0.018749	-0.026934	0.060276	-0.050874	0.040788	0.0090342	0.011337	0.0050398	-0.0038353
0.73	-0.0005765	0.0013637	-0.0031329	0.0048067	-0.0024698	-0.0083271	0.0046714	0.00035643	0.0025037	-0.0014648	0.082792	0.026451	-0.0436	0.01222	-0.027635	-0.033388	-0.01938	-0.021878	-0.028737	0.061529	-0.056791	0.043965	0.012058	0.012431	0.0039718	-0.015909
0.76	-0.0011851	0.0017981	-0.0035531	0.0060329	-0.0028869	-0.010119	0.0061776	0.0013765	0.0033561	-0.0022046	-0.00021772	0.027856	-0.04816	0.011199	-0.030878	-0.039566	-0.021433	-0.023874	-0.031983	0.069396	-0.065951	0.05343	0.015588	0.029944	0.0016746	-0.014193
0.79	-0.0020142	0.0011311	-0.0046137	0.0080096	-0.0036355	-0.014085	0.0083054	0.0012701	0.002084	-0.0025595	0.00018266	0.031692	-0.054736	0.006537	-0.035965	-0.048024	-0.021763	-0.025598	-0.038309	0.072881	-0.073799	0.064147	0.011953	0.034412	-0.0016585	-0.022596
0.82	-0.0049976	0.0035975	-0.0074756	0.012053	-0.0060068	-0.022959	0.011237	0.0030972	0.002955	-0.0033251	0.0040742	0.033089	-0.062437	-0.00030159	-0.048827	-0.052322	-0.022287	-0.031004	-0.04645	0.077481	-0.094035	0.069783	0.018206	0.049628	0.0018601	-0.0060987
0.85	-0.011542	0.0052661	-0.010983	0.020664	-0.01273	-0.053919	0.025294	-0.014108	-0.0059571	-0.014313	0.00083718	0.026933	-0.057918	-0.0076578	-0.058592	-0.079266	-0.024822	-0.050967	-0.059972	0.078219	-0.10682	0.086191	0.025808	0.041897	-0.012853	-0.022461
0.88	-0.010666	-0.0011893	-0.00099876	0.033504	-0.041727	-0.10461	0.077329	0.045676	0.024799	0.022205	-0.00096091	0.016176	-0.043587	-0.0089564	-0.048669	-0.071417	-0.0018273	-0.10333	-0.10402	0.076289	-0.13748	0.07386	0.054981	0.10754	0.068403	-0.00034799
0.91	-0.025501	-0.019818	0.024117	0.042503	-0.020686	-0.12833	0.1697	-0.044171	0.025263	-0.0039309	-0.048791	-0.080721	0.025155	-0.0089339	-0.085742	-0.092396	0.10673	-0.052903	-0.069547	0.07451	-0.14803	0.085273	-0.04185	0.16171	-0.018932	0.0061102
0.94	-0.13938	0.11945	-0.16804	0.14251	0.0051434	-0.16013	0.15374	-0.38433	-0.091812	-0.078232	-0.14318	-0.30031	-0.0299	0.089229	-0.11045	-0.10709	0.03074	-0.13338	-0.066386	-0.12685	-0.099822	0.21277	0.0055799	0.0086811	-0.18698	-0.012611
0.97	0.026875	0.10323	-0.35956	0.20727	-0.13071	0.0061996	0.2206	-0.14314	-0.037457	0.39564	0.033366	0.29267	-0.0069482	0.10592	0.28508	0.19193	0.24023	0.138	-0.1014	-0.11644	-0.080243	-0.0038508	-0.14397	-0.0137	-0.17657	0.013223
1.00	0.12597	-0.047502	0.087156	0.0086168	-0.11023	-0.023105	0.2655	0.081249	0.20495	0.014712	-0.28812	-0.059386	-0.18389	0.40243	0.14742	0.14604	-0.13192	0.06453	0.12666	0.055566	0.213	-0.12726	-0.053502	-0.012226	-0.025164	-0.00051982
1.03	-0.079405	0.10439	-0.1361	0.066845	0.027639	-0.052662	0.051558	0.057294	0.011253	0.31464	-0.041492	-0.25201	0.24315	0.099755	-0.058872	-0.14606	-0.03685	0.131	-0.011091	0.019159	0.24417	0.05671	-0.027132	-0.019418	0.15955	0.03518
1.06	0.047728	-0.046951	0.039539	0.0073001	-0.022214	0.028225	0.11876	-0.2748	-0.0030915	-0.22756	-0.08903	-0.029649	-0.04561	0.033138	0.13213	0.16754	0.035578	0.083074	0.17045	0.0051609	-0.11372	-0.053241	0.026107	-0.053472	0.14608	0.0079731
1.09	0.0087924	-0.0050747	0.0050814	0.00071739	-0.015452	-0.012254	0.029251	0.018135	0.014174	-0.016321	-0.0035314	-0.028188	0.0093618	-0.037281	0.0086102	0.022094	0.001965	0.029614	0.029651	-0.024266	0.067648	-0.016627	-0.012134	-0.055667	-0.047533	0.00032052
1.12	0.0032133	-0.0028953	0.0023397	0.002361	-0.015374	-0.020808	0.015679	0.013242	-0.00096899	-0.014366	-0.0041325	-0.016831	0.0071135	-0.010016	0.016328	0.0024298	-0.0013321	0.0072347	-0.0043404	0.005102	0.02892	0.0013476	-0.021383	-0.038274	-0.00068779	0.00084865
1.15	-0.00069128	-0.001147	-0.010431	0.0090781	-0.033201	-0.042931	0.00055608	0.011349	-0.024032	-0.0016132	-0.0066733	-0.022297	0.0042798	0.0028857	0.0058755	-0.0037464	-0.0060364	0.0092102	0.030248	0.046235	0.026592	0.03885	0.022574	-0.020198	-0.0099202	-0.0060679
1.18	-0.0010371	0.015939	-0.15572	0.067853	-0.30976	-0.31586	-0.18441	0.18158	-0.086565	-0.050488	0.036583	0.085118	0.079349	0.09648	-0.010497	-0.069954	-0.069383	0.072249	-0.028955	0.052515	0.12013	0.12534	0.013697	-0.033196	-0.033418	-0.01975
1.21	0.010583	-0.021226	-0.042272	0.028306	-0.14038	-0.11584	-0.063866	-0.033751	-0.05055	-0.16357	-0.046456	0.057813	-0.026884	0.035613	0.035336	0.052469	0.010924	-0.072359	0.070816	0.0040099	-0.09986	-0.095527	0.071232	0.093662	-0.0021218	-0.0038442
1.24	0.00036421	-0.011987	0.0065369	0.010873	-0.016453	-0.033307	0.053557	-0.0032531	-0.005862	0.005896	-0.0087197	-0.012449	0.0047985	-0.018986	-0.012255	-0.027679	-0.0048723	-0.029567	0.010671	0.03344	0.023333	0.037942	-0.033277	-0.019118	0.0019881	-0.0016856
1.27	-0.0092571	0.011716	-0.028024	0.021932	-0.011117	-0.016605	0.031716	0.013248	0.00829	0.050869	0.00023247	0.043147	-0.043908	-0.015493	0.0010028	-0.061316	0.0047272	-0.061964	-0.065039	-0.024306	0.006117	0.079758	-0.11921	-0.0749	0.053032	-0.011172
1.30	-0.011375	-0.016302	-0.00086655	0.020356	-0.0029298	-0.019347	0.064866	-0.013912	0.010128	-0.027219	-0.018149	0.0027582	-0.041728	-0.03179	-0.022576	-0.049461	0.020679	-0.024488	0.01403	0.062577	0.013412	0.033481	-0.00069046	-0.025381	0.03654	0.0057334
1.33	-0.17652	0.11731	-0.21119	0.13982	0.097305	0.099268	0.19658	-0.076875	0.32783	-0.14035	-0.044904	0.26763	0.26043	-0.14961	-0.0023833	-0.081708	-0.20601	-0.12425	0.15381	0.20474	0.10395	-0.0023888	0.12767	-0.069491	-0.053278	-0.036646
1.36	0.076517	-0.057011	-0.0059217	-0.69821	-0.039872	0.002723	0.07376	0.0089136	-0.0047336	-0.003201	0.062909	0.16977	-0.061025	-0.01641	0.053173	-0.021312	0.021236	-0.1368	-0.12943	-0.14209	0.042509	-0.020675	-0.0058276	0.022805	0.0032724	0.011501
1.39	0.0061418	-0.0068413	0.0062066	0.0073431	-0.020315	-0.03898	0.039192	-0.00028806	-0.022811	-0.002092	0.010048	-0.01196	-0.018094	-0.016275	-0.034147	0.026541	0.033705	0.0044233	0.033204	0.017467	0.021553	0.050824	0.011386	0.06122	0.024342	0.0033719
1.42	-0.0046468	0.0050596	0.82927	0.015121	-0.0078514	-0.054129	0.048668	-0.0035405	-0.0068533	0.002781	0.018361	-0.017115	-0.017444	-0.027763	-0.034935	-0.004864	0.022407	-0.017419	-0.0063658	0.018231	0.0054188	0.028979	-0.012827	0.07533	0.019042	0.0035503
1.45	-0.0041537	0.033587	-0.027938	0.02499	0.010953	-0.037027	0.041734	-0.027371	-0.014479	0.00059088	0.020026	-0.0012367	-0.049602	-0.058417	-0.019773	-0.038607	-0.027225	-0.0055065	-0.012679	0.025764	-0.0099686	0.026523	-0.018592	0.009248	0.05389	0.0087592
1.48	0.080117	0.6285	-0.021842	-0.045622	0.27035	-0.17303	-0.010336	0.16744	0.061188	-0.23424	0.0034851	-0.011408	-0.032349	0.076658	0.03743	0.077266	0.10467	0.055324	-0.033815	0.015594	-0.010701	-0.027146	-0.062987	0.041923	-0.20815	-0.014205
1.48+1.51	0.40864	0.38416	0.13405	-0.13833	0.19877	-0.17301	0.26562	0.060121	-0.26042	-0.0099383	0.050004	0.12359	0.10504	-0.026972	0.059522	-0.051961	-0.028717	0.0355	0.016401	0.027898	-0.010557	0.012113	0.073703	0.031172	0.17935	0.023595
1.51	0.32853	-0.24434	0.15589	-0.092704	-0.071579	0.26883	0.27596	-0.10732	-0.32161	0.2243	0.046519	0.135	0.13739	-0.10363	0.022092	-0.12923	-0.13338	-0.019824	0.050216	0.012305	0.00014397	0.039258	0.13669	-0.010752	-0.19034	-0.0026645
1.54	0.0074967	-0.019092	0.0213	0.0042483	-0.011001	-0.026209	0.084767	0.018905	0.018769	-0.023978	-0.025704	-0.066803	0.015497	-0.025327	-0.05069	0.027883	0.042567	0.035203	0.036813	-0.033948	0.028819	-0.039394	-0.0043025	-0.011276	-0.013446	0.0085412
1.57	0.014324	-0.009119	0.026575	-0.0053504	-0.0098506	-0.028565	0.04551	0.0074557	0.019677	0.0026824	-0.0063884	-0.013303	0.034802	-0.009696	-0.02046	0.011769	0.0083783	0.015833	0.034925	0.015431	0.060393	0.017185	0.041994	0.049428	0.017013	0.0054503
1.60	0.0023565	-0.0085448	0.011826	0.0021218	-0.014073	-0.027386	0.03858	0.013191	0.0050339	-0.0089343	-0.011114	-0.026386	0.017146	-0.0058965	-0.0079702	0.0083007	0.0084331	0.00018752	-0.0053324	-0.02291	-0.012803	-0.0010123	-0.002406	0.04131	-0.019884	0.0035082
1.63	-0.00016237	-0.010338	0.012669	0.0050272	-0.014261	-0.032571	0.0492	0.018557	0.0085658	-0.0079884	-0.011045	-0.02433	0.011658	-0.006754	-0.015721	-0.001951	0.015451	-0.011638	-0.01723	-0.030302	-0.015116	-0.00056892	-0.0072482	0.059634	0.020364	0.0059538
1.66	-0.0042236	-0.0058788	0.0025456	0.012866	-0.013675	-0.040916	0.051745	0.024944	0.005459	0.0030491	0.0060925	-0.020499	0.0041112	-0.057077	-0.019625	-0.013177	0.0021928	-0.0050436	-0.042945	-0.032885	-0.046329	0.00041795	-0.021634	0.010728	-0.059133	-0.0017302
1.69	-0.042747	0.011051	-0.027014	0.039777	0.018134	-0.062535	0.087482	-0.058557	-0.02814	-0.063992	0.057082	-0.07338	-0.018553	-0.21391	-0.060024	-0.056324	-0.047807	0.021823	-0.083836	-0.10709	-0.080308	-0.018438	-0.046264	-0.11322	0.044821	0.00044727
1.72	-0.0447	0.080387	-0.13107	0.086107	0.0080337	-0.035898	0.0781	0.07432	0.016725	0.014597	0.12507	0.029223	-0.19354	-0.37314	-0.062921	0.066623	-0.10454	0.082846	-0.014692	-0.072807	0.039234	-0.066295	0.0038722	-0.22358	0.15409	0.021208
1.75	0.03951	-0.046565	0.045951	0.013467	-0.011539	-0.037204	0.16599	0.028486	0.034387	-0.089467	0.092772	-0.002631	-0.14509	-0.31582	-0.053307	0.03606	-0.11961	0.12684	0.010244	-0.06456	0.1115	-0.076446	-0.054091	-0.086938	-0.1998	-0.019711
1.78	0.018243	-0.01628	0.017205	0.0022505	-0.012129	-0.023084	0.060491	0.035012	0.022856	-0.00024552	0.030153	-0.0016602	-0.019845	-0.089391	-0.024352	0.0091321	-0.026797	0.057569	0.0099726	-0.013205	0.067726	-0.02827	-0.0071452	-0.01127	0.0039745	0.0013643
1.81	0.0032918	-0.0018585	0.0035604	0.0040612	-0.0090238	-0.020054	0.026317	0.012407	0.011503	-0.0023852	0.0054017	-0.015123	-0.0076243	-0.037277	-0.011448	-0.79591	-0.013088	0.01561	-0.005827	-0.016646	0.00039975	-0.017456	-0.017732	-0.021418	-0.018902	-0.0014576
1.84	-0.0010646	0.0011031	-0.0063753	0.0084889	-0.0071909	-0.018664	0.021068	0.00012667	-0.0014504	-0.006527	0.0073843	-0.0035313	-0.014301	-0.036557	-0.01582	0.0018345	-0.0051001	-0.0017928	0.0018571	-0.015761	-0.01062	-0.0072695	-0.012329	-0.0139	0.025093	0.0063885
1.87	-0.010111	0.0084923	-0.014892	0.015344	-0.0047859	-0.027722	0.023833	-0.0010214	-0.00072761	0.0029712	0.013001	-0.0078965	-0.016044	-0.040072	-0.027384	-0.0063237	0.010697	-0.0088271	-0.0033923	-0.019708	-0.02085	0.0093117	-0.016289	0.00064516	-0.052862	0.0027683
1.90	-0.02768	0.017098	-0.029143	0.032876	0.014069	-0.05948	0.040183	-0.078383	-0.019861	0.01728	0.012933	-0.013936	0.019877	-0.052876	-0.045953	-0.034939	0.03241	0.0061285	0.0089273	0.024321	-0.015932	0.011638	-0.023725	-0.006278	-0.065529	0.00143
1.93	0.29015	0.091144	0.1824	-0.11144	-0.14489	-0.33991	-0.27513	-0.33808	0.56604	0.29134	0.0099433	-0.057351	-0.10801	-0.20729	0.054339	0.0013866	-0.015411	-0.025974	-0.027251	-0.045122	0.01749	0.033476	-0.014136	0.036699	-0.0066534	0.00073584
1.96	0.035386	-0.035335	0.019899	0.0015375	-0.053599	0.67981	0.04702	-0.19145	0.019101	-0.27869	-0.079239	-0.03287	-0.049158	-0.0024107	0.018893	0.11876	0.10894	0.1902	-0.040986	0.049042	-0.0065888	-0.12002	0.13661	0.068721	0.061483	0.0029583
1.99	-0.010762	-0.0091408	0.0081503	0.013509	-0.019793	-0.052964	0.065412	-0.031453	-0.0037328	-0.031042	-0.040214	-0.081154	0.043658	-0.0014417	-0.016918	-0.0030644	0.011714	0.0049803	-0.01175	-0.048011	-0.049261	-0.031297	-0.011581	-0.089969	0.051311	0.0072333
2.02	-0.004804	0.018368	-0.044885	0.031401	-0.029487	-0.041659	0.047646	0.018972	0.0076116	0.077531	-0.0011324	-0.041955	0.070023	-0.0042407	-0.011884	0.036529	0.06043	0.056141	0.013769	0.077119	-0.041267	-0.043307	-0.030035	-0.03888	-0.038393	0.0095525
2.05	-0.0044409	0.0083394	-0.031188	0.036339	-0.03119	-0.069015	0.043225	-0.11527	-0.031607	0.061099	-0.025891	-0.059139	0.053678	0.030057	0.061853	0.027127	0.024969	0.015607	0.0064909	0.088343	-0.063493	-0.10695	-0.044597	-0.056645	0.063565	0.0272
2.08	0.013652	0.005395	-0.0018053	0.023707	-0.025016	-0.051022	0.057643	-0.10527	0.039541	0.062535	-0.086915	0.0053849	-0.013671	0.022261	-0.015011	0.0032263	0.15409	-0.048981	0.15389	0.1217	0.081355	-0.05135	0.13577	-0.067286	0.020848	-0.0022555
2.11	0.012896	0.024009	-0.041267	0.027895	-0.030923	-0.020677	0.034146	0.0024726	0.033538	0.061696	-0.0012166	0.0092933	0.0057811	0.0091241	0.016993	0.020125	-0.051909	0.037886	0.00016343	0.048383	0.029627	-0.065769	0.010304	-0.07944	0.15122	0.011207
2.14	-0.0055458	0.027561	-0.068499	0.039515	-0.015042	0.017729	0.045042	-0.072097	-0.0029262	-0.026447	-0.029662	0.0066513	-0.055744	0.011703	0.020021	0.024803	-0.030751	0.0078259	0.040221	-0.027472	-0.030772	-0.078869	0.069198	-0.25234	-0.02323	-0.0036738
2.17	0.0057027	-0.0042608	0.0025004	0.010722	-0.013832	-0.022625	0.053382	-0.013909	0.011907	-0.015345	-0.0096405	-0.02303	-0.0099568	-0.0096611	-0.013064	0.027668	-0.015678	0.033261	0.04664	-0.0095933	-0.003843	-0.027705	0.040508	-0.068557	0.0416	0.0030638
2.20	-0.0032684	-0.0045326	0.014353	0.0072861	-0.011526	-0.045583	0.044647	0.032309	0.014969	0.029713	0.0087462	-0.02889	0.017174	-0.013375	0.0032539	0.011392	-0.024165	0.00080594	0.01971	-0.0017756	-0.034919	-0.053596	0.039783	-0.031359	-0.056833	0.0044255
2.23	-0.0031822	-0.0051592	0.011009	0.010587	-0.016441	-0.047768	0.047638	0.035337	0.0028917	0.066156	0.010751	-0.059452	0.031535	-0.023164	-0.00033248	0.0027493	-0.0075021	-0.028808	0.018202	0.036191	-0.012923	-0.058006	0.10144	-0.056969	0.027073	0.0065997
2.26	-0.0020895	-0.013904	0.012959	0.012602	-0.020034	-0.058973	0.060337	0.006459	-0.0043443	-0.031167	-0.00086437	-0.032291	-0.020526	-0.072378	-0.0067729	0.003029	-0.014828	0.014709	-0.014721	-0.040665	-0.046551	-0.012855	0.0051938	-0.10015	-0.080132	-0.0021321
2.29	-0.0074868	-0.016678	0.019895	0.018058	-0.02899	-0.078702	0.090281	0.072066	0.029307	0.0010934	0.031937	-0.083885	-0.012782	-0.10481	-0.0048063	0.031822	-0.040899	0.036209	-0.035334	-0.036322	-0.026577	-0.030533	0.023211	0.018189	-0.071377	0.00057602
2.32	-0.00066299	0.0027134	-0.010511	0.021521	-0.013764	-0.043881	0.070429	-0.045019	-0.00078277	-0.0081783	-0.013165	-0.037738	-0.0066826	-0.063646	-0.031353	-0.027272	0.021183	0.0019426	-0.019936	-0.0020194	0.065078	-0.017275	-0.042447	0.027369	0.10141	0.015078
2.35	-0.059659	0.094686	-0.11462	0.069564	0.018993	-0.029352	0.036583	-0.039446	0.010844	0.12667	-0.00082276	-0.10532	0.022112	0.070346	-0.007578	-0.003206	-0.14712	-0.029743	0.18876	-0.056818	-0.081714	-0.16038	0.26571	-0.02845	0.0091297	0.022023
2.38	0.064335	-0.01506	-0.036225	0.017823	-0.036567	0.067301	0.10144	-0.033662	-0.0016924	-0.099362	-0.0377	0.18566	-0.16939	-0.076638	-0.0016239	0.096094	0.2814	-0.061368	-0.041289	0.0072246	0.17131	0.26286	-0.11614	-0.047933	0.097375	0.00092983
2.41	-0.054362	0.3906	0.26217	0.042764	-0.52465	0.36824	0.037765	-0.059414	-0.046329	0.010184	0.009502	-0.034157	0.050728	-0.051321	-0.052294	-0.047974	-0.030214	-0.012206	-0.039563	0.025188	0.0066358	0.004771	-0.010177	-0.0001656	0.16411	0.015298
2.41+2.44	0.41602	0.15677	-0.25742	-0.052288	-0.33849	0.40641	-0.025233	-0.01909	0.051974	-0.1121	0.0022145	-0.18041	0.083621	-0.034938	-0.13338	-0.07517	-0.041986	-0.038542	-0.045644	0.040528	-0.010729	0.0006124	-0.031406	0.0099426	-0.16095	-0.026409
2.44	0.47038	-0.23383	-0.51959	-0.095052	0.18617	0.038165	-0.062999	0.040321	0.098303	-0.12229	-0.0072855	-0.14625	0.03289	0.016391	-0.081071	-0.027188	-0.011786	-0.026337	-0.0060792	0.015361	-0.017346	-0.0041446	-0.02122	0.010103	0.15861	0.012333
2.47	0.01406	-0.0065975	-0.022121	0.013911	-0.039697	0.0045909	0.010052	-0.090041	-0.0089218	-0.14525	-0.016337	0.049095	-0.096195	-0.029326	0.02674	0.066143	0.056825	0.033155	-0.045078	-0.014447	0.077691	-0.072305	0.11067	0.057583	-0.017477	0.0018795
2.50	0.00248	0.0026591	-0.013121	0.010857	-0.014485	-0.011002	0.024295	-0.024001	-0.0028263	-0.018485	-0.00074089	-0.0076751	-0.014596	-0.021919	0.00050191	0.019627	0.0022392	0.015536	0.014578	-0.0073166	0.024062	-0.030492	0.021216	0.012413	0.065038	0.0093463
2.53	-0.0075296	0.0073039	-0.012155	0.01236	-0.0051241	-0.022193	0.016678	-0.030584	-0.012312	-0.0086421	-0.51228	-0.040023	-0.019666	-0.0046516	0.021755	0.015656	-0.037331	0.046641	0.012977	0.0011022	0.059014	-0.00077408	0.081528	-0.058519	0.017179	0.0022286
2.56	-0.0091422	-0.0028891	-0.0086675	0.01178	-0.0062259	-0.033261	0.023742	-0.024727	-0.022964	-0.010859	0.0010492	-0.041146	-0.027332	-0.017269	0.025004	0.009562	-0.046456	0.04446	0.0492	0.021737	0.055519	0.042199	-0.020289	-0.091014	-0.033919	-0.0067591
2.59	0.012103	-0.0049684	0.0069295	0.0025143	-0.020247	-0.0022471	0.046007	0.10509	0.039934	0.069687	0.009092	0.011799	0.02607	-0.036236	-0.049588	-0.020925	0.030786	-0.074033	0.020988	-0.042501	-0.13424	-0.16413	-0.060968	0.030374	-0.019943	0.01236
2.62	0.001519	-0.0041478	-0.0046273	0.0057112	-0.014909	-0.0051424	0.0092078	-0.031327	-0.00033177	-0.06558	-0.0049981	0.0019207	-0.041958	-0.026474	0.0080558	0.027635	0.010072	0.041128	-0.03689	0.012419	0.042077	-0.056689	0.044545	0.019024	-0.0083291	-0.0024726
2.65	-0.0084491	0.0023706	-0.017481	0.012281	-0.0061842	-0.012119	0.0072668	-0.010697	-0.013983	-0.0021604	0.0039552	-0.0064332	-0.013384	-0.027352	0.0063653	-0.006208	-0.015968	0.012553	0.0048803	0.0039468	0.0013226	-0.025954	0.026022	-0.080712	-0.024466	-0.0027086
2.68	-0.011245	0.0089747	-0.0039244	0.012603	-0.010725	-0.030053	0.026486	0.065751	0.036115	0.035768	0.012956	-0.020467	-0.01391	-0.018107	0.0070074	-0.022219	-0.020363	0.02219	0.042671	0.028379	-0.076551	-0.11757	0.040633	0.012616	-0.043664	-0.00226
2.71	-0.0028839	-0.0066563	-0.015276	0.015428	-0.02588	-0.035652	0.017961	-0.020171	-0.016627	-0.047273	0.016839	0.0037557	-0.012	-0.062149	0.024778	0.015271	-0.016215	0.013904	-0.079182	0.0099786	0.032414	-0.0083122	-0.017248	0.03178	-0.02169	0.0043441
2.74	0.011746	-0.028715	-0.098159	0.060381	-0.30229	-0.31682	-0.088427	0.061425	-0.14808	-0.23291	0.0011677	0.10598	0.077776	0.052277	-0.057725	-0.095478	0.11974	-0.088661	0.12463	-0.18428	-0.033819	-0.12081	-0.030476	-0.10342	0.073048	0.015923
2.77	0.018628	-0.0054166	0.017639	0.01153	-0.012962	-0.026459	0.091275	0.024251	0.045798	-0.0093933	-0.039736	0.013289	-0.074384	0.005538	-0.036798	0.0052353	-0.026786	-0.032558	0.026089	-0.022425	-0.0039314	-0.030979	-0.0007839	0.1243	-0.0046629	-0.00097872
2.80	-0.00078482	0.0027085	-0.0079017	0.0076524	-0.0034699	-0.010209	0.01811	0.0026572	0.0045261	0.0036544	0.013016	-0.0069873	-0.022512	-0.03787	0.0075136	-0.0036044	-0.039961	0.028183	0.0031083	0.0045079	0.010838	0.015343	0.01629	-0.026665	0.0074643	-0.0017776
2.83	-0.003936	-0.0035297	0.004871	0.0053992	-0.0030844	-0.010764	0.022641	-0.021034	0.0050797	-0.036793	0.004011	-0.017152	-0.027723	-0.043104	0.010675	0.0096032	-0.037458	0.034641	-0.0060156	-0.013124	-0.0023699	-0.0044917	0.032874	-0.0043281	-0.044659	-0.0082242
2.86	0.0036038	-0.00023436	-0.0017222	0.0027409	-0.00092495	-0.012129	0.015269	0.010479	0.0076857	0.0089848	0.012488	0.0053916	-0.0061304	-0.026777	-0.0057786	-0.0027645	-0.016993	0.02717	0.0064343	0.02394	0.0034579	-0.0024249	0.01224	0.0010245	-0.00073936	-0.0034666
2.89	0.003058	-0.0014977	0.0024501	0.0018691	-0.0049862	-0.0083003	0.014368	0.0088644	0.010882	0.004402	0.01001	-0.0027269	-0.002423	-0.030826	-0.0065132	0.0064982	0.0035872	0.019373	0.00086444	0.91676	-0.0040393	-0.0050638	0.018399	0.028018	-0.0083344	0.0013024
2.92	-0.00027859	-0.0033415	0.00318	0.0023242	-0.0031783	-0.011471	0.021586	0.0063658	0.0072666	-0.004119	0.0077022	-0.012407	0.004528	-0.024116	-0.013804	0.0034908	-0.0065526	0.010864	-0.0096744	-0.013909	-0.013043	-0.0069519	-0.0089133	0.033014	-0.00055568	0.003511
2.95	0.0028451	-0.0010628	0.0066096	0.00033495	-0.0040088	-0.012574	0.016379	0.0032744	0.011623	-0.00026499	0.0012611	-0.011329	0.00014409	-0.010896	0.0054225	0.001322	-0.016595	0.013118	0.0087636	0.0045353	0.01485	0.01452	0.015645	0.028783	-0.0082136	-0.02453
2.98	-0.0011061	-0.0030212	0.0017662	0.0042034	-0.0065432	-0.015698	0.021019	0.0098447	0.0066503	0.51004	0.0054828	-0.00843	0.0082021	-0.025257	0.00085425	0.00066729	-0.0034783	0.0087489	-0.010928	-0.0099643	-0.0052499	-0.0053215	0.0056916	0.037966	-0.0083203	0.0029487
3.01	-0.017983	0.010178	-0.016044	0.016533	-0.0026483	-0.024957	0.033402	0.0049886	0.013783	0.022323	-0.0027324	-0.061269	0.033148	-0.028009	0.02231	-0.011935	-0.043072	0.021951	-0.011788	-0.028172	0.052005	0.01619	0.014519	0.069189	0.047566	0.0125
3.04	-0.0029985	0.016279	-0.032171	0.027098	-0.0044434	0.0041915	0.054583	0.020645	0.055587	0.035938	-0.011472	-0.028663	0.011379	-0.011422	0.032928	0.021944	-0.041555	0.061009	0.020337	0.045471	-0.040258	-0.061524	0.027192	0.088254	0.092226	0.01423
3.07	0.0023267	-0.0073996	-0.0096819	0.0084414	-0.0030403	0.00029142	0.030979	-0.059096	-0.026941	-0.039251	-0.014316	-0.028407	-0.030592	-0.017121	0.01749	0.00042354	-0.011231	0.039055	0.006627	-0.030815	0.027371	0.066286	0.0010248	-0.018091	-0.0067842	-0.0029645
3.10	-0.002423	-0.0021366	-0.010504	0.0075576	-0.0063361	-0.0045347	0.011379	-0.008834	-0.0065348	-0.0020377	0.0084584	0.0048727	-0.019568	-0.020075	0.014324	0.017844	-0.00098197	0.013962	-0.013651	-0.00045428	-0.0029659	0.0010218	-0.0024093	0.05204	0.0033203	0.0028239
3.13	-0.012073	0.0037715	-0.023272	0.016784	-0.0059496	-0.0014839	0.021803	0.00058324	-0.0054577	0.00066578	0.010973	-0.016729	-0.018203	-0.020054	0.0064271	0.032818	-0.01823	0.024453	-0.015761	-0.033063	-0.0068274	0.01938	0.0036532	0.061931	0.021855	0.0047005
3.16	-0.010711	-0.0013749	-0.010648	0.013114	0.0019688	-0.010726	0.034118	-0.025328	-0.0059888	-0.012115	0.0026765	-0.014612	0.020371	-0.01069	-0.040542	0.025552	-0.036988	0.045648	-0.029395	-0.012029	0.0084299	-0.020176	-0.029268	0.077981	0.020246	0.0092486
3.19	-0.035283	0.022051	-0.022185	0.01049	0.042549	-0.049618	-0.025859	-0.22208	-0.08651	-0.040082	0.038793	-0.093551	0.11886	-0.023296	0.069403	-0.098992	-0.043531	0.065889	-0.0051601	0.075735	0.057452	-0.02316	-0.061643	0.085416	0.036474	0.0094111
3.22	-0.043134	0.029704	-0.067481	0.0182	-0.03528	0.011899	0.10191	0.06693	0.087239	-0.0083631	0.11459	-0.11154	0.010872	0.028668	-0.079855	0.13949	-0.018871	-0.15278	0.093492	-0.065391	-0.099599	-0.032038	0.01316	0.1237	-0.012382	0.030218
3.25	-0.060043	-0.023752	-0.0034547	-0.19524	0.020702	0.0023065	0.093026	-0.051847	-0.027022	0.031236	-0.040207	0.083649	0.10364	-0.066231	0.095465	-0.016599	0.15609	0.040227	-0.088986	-0.10275	-0.035842	-0.030929	0.09416	0.21053	0.17093	-0.0024422
3.28	0.0042805	0.015899	-0.044087	-0.041778	-0.086193	-0.065911	0.15795	0.098446	0.096969	0.0099513	-0.070449	0.021912	-0.15512	0.065789	-0.034807	0.10853	-0.073913	-0.08097	0.030834	-0.065251	-0.061106	0.075972	-0.059321	-0.075331	0.23658	-0.0051041
3.31	0.003174	0.48642	-0.00082192	-0.0092642	-0.0062382	0.0017944	0.037569	0.024593	0.017899	-0.012049	0.0064785	-0.0033894	-0.029401	-0.0064623	0.029384	0.031874	0.02769	-0.030392	-0.042975	-0.033986	-0.0025394	0.029255	0.039682	-0.0056984	0.033699	0.0018055
3.34	-0.017308	0.011177	-0.02151	-0.0010784	0.00643	-0.0003256	0.019222	-0.037805	-0.0054016	-0.03605	0.028765	-0.048196	0.00022203	-0.059094	-0.02722	0.025331	-0.0076202	0.055003	-0.0022064	-0.056155	-0.047506	0.0044313	-0.0050746	0.014136	-0.021743	0.0042466
3.37	0.0157	-0.0003503	-0.12154	0.030648	-0.23228	-0.16966	-0.15737	0.099373	-0.088771	-0.036303	0.17707	0.054683	0.067362	-0.037854	0.068094	0.1473	-0.02572	0.19945	0.094657	0.14061	-0.021054	0.052766	0.12824	0.12418	-0.0071853	0.0071938
3.40	-0.10218	0.035453	-0.10435	-0.22629	-0.0083584	0.032249	0.086398	-0.17867	0.01124	0.023167	0.51361	-0.0062595	-0.11985	0.19174	-0.069904	0.0010826	0.037244	0.053428	0.059447	0.018273	-0.015881	-0.084188	0.00099022	0.0010752	0.062713	-0.037603
3.43	-0.099702	0.035837	-0.085665	-0.34716	-0.029939	0.032222	-0.09241	0.0061917	-0.014824	-0.013001	-0.27317	0.027361	0.13582	-0.081277	0.094263	0.18843	-0.031995	-0.075644	0.028565	0.10026	-0.20038	0.096181	-0.025985	-0.22403	-0.032472	0.15547
3.46	-0.091637	-0.0038653	-0.034167	-0.32949	-0.039743	-0.023219	0.059426	-0.14055	0.010456	-0.0095908	0.2149	-0.016216	0.072429	0.11126	0.023074	0.09252	-0.011086	-0.049106	-0.021626	0.10345	-0.074625	-0.065836	-0.056041	-0.14794	-0.043672	-0.030583
3.49	-0.10013	0.019633	-0.069741	-0.38099	-0.049097	0.013053	0.0016456	-0.014215	0.042245	0.036052	-0.078096	0.035757	-0.047276	0.051524	-0.049083	-0.16034	0.036861	0.25103	-0.074631	0.015019	0.030713	0.0074252	0.11341	0.017437	-0.13977	0.050992
3.52	-0.040738	0.0066038	-0.025354	-0.12937	-0.00082629	0.0099905	-0.046086	-0.018709	-0.035659	-0.0010298	-0.1373	-0.070534	0.22377	-0.10635	0.080376	0.20901	0.0095447	-0.053997	0.028297	-0.004904	-0.12818	0.081707	-0.007917	0.07297	-0.025772	-0.11325
3.55	-0.091314	0.051412	-0.090518	-0.16928	0.03106	0.028791	-0.038773	-0.17646	-0.075059	0.037119	-0.012978	-0.062616	0.0058778	-0.072128	0.0092176	-0.041436	0.084039	0.13012	0.010934	-0.1249	-0.030251	0.025754	-0.050405	0.043294	0.15825	-0.04579
3.58	0.027001	0.13045	-0.089265	-0.013251	0.051863	-0.020279	-0.19874	-0.085335	-0.41054	0.26063	-0.18008	-0.16468	-0.39226	-0.065332	-0.084929	0.19324	-0.086914	-0.22042	0.11329	0.17991	0.069271	-0.14553	0.019837	0.082164	0.00037899	-0.033604
3.61	-0.066913	0.053053	-0.13681	0.049495	0.048802	0.048002	-0.032692	-0.1783	0.022831	-0.047721	-0.066259	0.21605	0.069257	-0.033304	0.16827	-0.17049	-0.17859	-0.14616	-0.13028	0.011908	0.038675	-0.03946	0.00020187	0.25427	0.077605	0.019123
3.64	0.013594	0.018219	-0.029019	0.0082139	-0.083664	-0.059959	0.050493	0.14008	0.066347	0.011596	0.016836	-0.039824	-0.071694	-0.038193	-0.053213	0.10113	0.10133	-0.035884	0.10885	-0.013023	-0.0056317	0.24723	0.18634	0.098121	0.051939	0.004566
3.67	-0.01258	-0.020117	-0.078223	0.033621	-0.18446	-0.22574	-0.054471	-0.010429	-0.10034	-0.087643	-0.048806	0.057742	0.068176	-0.011738	0.024822	-0.085219	-0.12031	0.015585	-0.040616	-0.0059108	0.044096	-0.14767	-0.075052	0.043053	-0.033678	-0.0030282
3.70	-0.034475	0.013769	-0.037898	-0.1146	-0.042594	-0.011449	0.082317	0.078529	0.034441	0.026505	0.13397	-0.0085762	0.045705	0.017301	-0.02467	0.22786	0.035452	-0.30521	0.0033732	-0.03239	0.16674	0.15362	0.094218	0.064419	-0.10889	-0.040006
3.73	-0.14969	0.078976	-0.16948	-0.30008	-0.027247	0.028298	-0.0081967	0.035121	0.015328	0.039612	0.11138	0.13285	-0.23197	-0.020263	-0.098903	-0.18227	-0.03886	-0.041041	0.15985	-0.14952	0.11111	-0.085461	0.034662	0.047152	-0.047291	0.046253
3.76	-0.062438	0.041836	-0.12817	-0.18799	-0.053918	-0.012908	-0.053144	0.050931	-0.059758	0.070685	-0.25871	0.14571	-0.0010209	-0.23438	0.13712	0.067001	-0.0029791	-0.088861	-0.12364	0.024608	-0.031693	-0.036427	0.086095	-0.098996	0.056475	-0.093278
3.79	-0.015879	0.054927	0.0045382	-0.16705	-0.0030833	-0.13814	0.13038	0.072331	-0.018655	0.045844	-0.10512	-0.05146	0.11114	-0.0756	-0.11924	-0.10054	0.0017148	0.058861	0.038391	0.010512	0.074025	-0.020689	-0.13091	-0.11209	0.033435	-0.039585
3.82	-0.016666	-0.068247	0.049478	-0.13004	-0.050268	-0.071011	0.11846	-0.12686	-0.081012	-0.17125	0.029016	-0.047206	-0.024484	-0.095787	0.017179	0.15071	-0.11651	-0.17202	-0.0038696	0.046812	0.27748	0.13692	-0.082878	0.13118	-0.067846	0.090183
3.85	-0.15015	-0.070359	-0.092454	-0.19357	-0.14222	-0.0673	0.16383	0.13069	0.021474	-0.025069	-0.013174	-0.16495	-0.051443	-0.039982	0.049694	0.037115	-0.011427	0.088936	-0.016914	0.22738	0.022244	0.081715	-0.060473	0.090646	-0.038401	-0.032715
3.88	-0.028766	-0.06856	0.077665	-0.1267	-0.087711	-0.13894	0.19635	0.05883	0.080327	0.027792	0.081207	-0.082362	0.215	0.042315	-0.0078574	0.11937	-0.0081208	-0.24984	-0.084536	0.049855	-0.081609	-0.16908	0.007972	-0.041028	0.069622	-0.029019
3.91	-0.045279	-0.014701	-0.04254	-0.2108	-0.066427	-0.0012831	0.10728	0.04469	0.036621	-0.0021891	-0.21264	0.052747	-0.16083	0.14412	-0.011959	-0.25298	-0.043111	0.0519	-0.028086	-0.21111	0.12662	-0.031485	-0.069476	0.12734	0.015147	-0.04654
3.94	-0.033098	-0.031747	-0.015059	-0.0092272	-0.025967	0.031676	0.063052	0.15984	0.025189	0.012269	-0.29982	-0.078151	-0.0045873	-0.17516	0.014001	-0.037848	0.044778	0.17602	-0.087676	-0.10021	-0.10657	-0.05945	0.022468	0.08323	-0.084929	-0.0060437
3.97	-0.081586	-0.064525	-0.08422	0.083548	-0.022999	0.043959	0.15527	0.061058	-0.00057678	0.036947	0.023405	-0.069107	-0.018084	-0.14015	-0.08118	0.071748	0.13051	0.099275	-0.023498	0.22036	0.066932	-0.13079	-0.08146	0.17913	0.040549	0.031121
4.00	-0.040469	-0.0058282	-0.037991	0.033062	-0.0018629	0.019894	0.054308	0.037533	-0.0049321	0.026095	-0.0044138	-0.053514	-0.075538	-0.043843	0.084425	-0.018005	-0.14081	0.0066275	-0.099153	0.012921	0.099087	0.066269	0.11375	-0.037069	0.030391	-0.013701
4.03	-0.00047838	0.0019325	-0.0061761	0.004954	0.0001516	-0.00049368	-0.00038061	0.030936	-0.0018361	0.0079812	-0.093566	0.077617	-0.0083725	-0.012319	-0.028782	-0.054661	-0.0050945	-0.14491	0.039109	0.037903	0.18104	-0.033086	-0.023201	0.10263	-0.0059081	-0.012407
4.06	0.0018016	0.0058153	0.0012864	0.005678	-0.0059453	-0.024462	-0.0038362	-0.014204	0.012648	0.02709	-0.048396	0.051444	0.0061953	-0.01333	-0.035699	-0.036764	0.032597	-0.043003	0.031171	0.090284	0.074159	-0.051486	0.018198	0.0026241	0.0099586	-0.0037418
4.09	0.0055741	0.00025132	0.0051253	0.0015348	0.0032893	-0.032605	0.0069334	-0.055686	-0.017305	-0.0010658	-0.018181	-0.013907	-0.0029635	0.062616	-0.040744	-0.016425	-0.033167	0.076256	-0.031588	0.05436	0.037446	0.045935	0.014902	-0.11407	-0.011209	-0.015481
4.12	-0.016416	0.023341	-0.025215	0.012551	0.011434	0.0073857	0.0039167	-0.0081226	-0.0039611	0.016019	-0.012858	0.0011599	-0.024676	-0.0077054	0.05386	-0.03162	-0.091263	-0.063813	-0.047847	-0.012902	0.046644	-0.044973	0.091948	0.044641	-0.030607	-0.0033244
4.15	0.0080168	0.010329	-0.035135	0.016569	-0.019914	0.01848	0.011395	0.031702	0.0087244	0.032404	-0.0064195	0.022863	-0.046242	0.015517	0.0087713	-0.018214	-0.013719	-0.017752	0.0034274	0.024285	-0.011255	-0.024359	0.0072595	-0.036889	0.0075202	-0.0037235
4.18	-0.0010609	0.004398	-0.015009	0.012279	-0.0078296	-0.0022034	0.018875	-0.013481	0.006477	0.0046816	-0.02149	-0.0014965	-0.026861	0.021107	0.0011859	-0.020949	-0.0094278	0.011887	-0.011935	0.032592	0.0012819	-0.0057212	0.017052	-0.048648	0.036258	-0.010256
4.21	0.00011703	-0.0019869	-0.0025577	0.0073395	-0.0029907	-0.0025762	0.025771	-0.0075321	0.010912	-0.00042482	-0.021459	0.0063737	-0.021719	0.021825	-0.033171	-0.013369	0.0041876	0.016137	-0.010316	0.032908	-0.030532	-0.033868	0.0035006	-0.021485	0.026049	0.003219
4.24	0.00092475	-0.0020121	0.0022942	0.0036186	-0.0067406	-0.010903	0.013986	-0.001036	-0.00070191	-0.0029233	-0.0046557	-0.51708	-0.041798	0.022686	0.0038863	0.0031347	-0.014802	0.0098091	-0.026463	0.026889	-0.011614	0.014703	0.0078284	-0.022787	0.014179	0.00018801
4.27	0.0027662	-0.0034776	0.0076466	0.0012206	-0.0056688	-0.016339	0.013526	0.0021793	-0.0010776	0.011194	-0.0037596	-0.0053674	-0.013404	0.0023631	-0.018567	-0.014878	0.0042024	0.017475	-0.0075595	0.045305	-0.024266	-0.01043	0.0095996	-0.023963	-0.017049	-0.0092755
4.30	0.00037912	-0.0021345	0.0035107	0.0028252	-0.0041443	-0.0098026	0.014488	-0.0015483	0.0036715	0.0030654	-0.00768	0.0045547	-0.022632	0.014202	-0.0060944	-0.014277	-0.0032088	-0.0027757	-0.018711	0.028046	-0.012319	-0.015767	0.010886	-0.018095	0.0024803	-0.005184
4.33	-0.0014263	-0.0019181	-0.00041465	0.0046472	-0.0052232	-0.0063557	0.016999	0.0028154	0.006555	0.00025656	-0.0096492	0.0061118	-0.022414	0.010776	-0.0054903	-0.010308	-0.0015834	-0.0039122	-0.021984	0.018786	-0.018195	-0.018674	0.0086196	-0.023026	-0.012174	-0.0056294
4.36	-0.0015097	-0.0018241	-0.00093488	0.0047138	-0.0053376	-0.0069724	0.013406	0.005272	0.0040081	0.0046874	-0.0047554	0.0026886	-0.025173	0.0094091	0.0004655	-0.0092106	-0.013122	0.0069258	-0.02179	0.023147	-0.019694	-0.014002	0.0070521	-0.024046	-0.0017982	-0.0013593
4.39	0.00048985	-0.0014248	0.00067574	0.002846	-0.00457	-0.0073951	0.01014	0.00079259	0.0044743	0.0024541	-0.0048885	0.0060626	-0.018861	0.0073965	-0.0091682	-0.015051	-0.0078842	0.0089265	-0.015572	0.030635	-0.016802	-0.018598	0.0068425	-0.030386	-0.012185	-0.0037696
5.15	0.00010766	0.00054875	-0.00072564	0.00094709	-0.0014494	-0.002718	0.0027628	-0.00050096	0.0031823	0.0010724	-0.0024894	0.006688	-0.014302	0.0086558	-0.0063262	-0.015609	-0.0043806	0.0028296	-0.0099467	0.023204	-0.018471	0.00052605	0.0068116	-0.015156	-0.00083375	-0.0049595
5.18	0.00013769	0.00038998	-0.00058851	0.00081016	-0.001775	-0.0033836	0.0024111	-0.0004787	0.0030823	0.00058785	-0.0025194	0.0062801	-0.013144	0.0078531	-0.0068825	-0.013797	-0.0074702	0.0022007	-0.0096404	0.020921	-0.016103	0.0028753	0.0042105	-0.012846	0.0010774	-0.0033272
5.21	0.0013369	-0.0034958	0.0047738	-0.00059001	-0.0070881	-0.011921	0.0050308	0.0063691	0.0042752	-0.10426	-0.0038206	0.0027968	-0.0087214	0.0073886	-0.0043908	-0.015995	-0.0077624	0.0063053	-0.011817	0.022694	-0.017704	-0.0043505	0.0043693	-0.0046317	-0.0072766	-0.0033288
5.24	-0.0053201	0.0015168	-0.0042789	-0.013093	-0.0001828	-0.0017965	0.011123	-0.017837	0.0030112	0.0036676	0.035487	0.0034397	-0.010455	0.020349	-0.0082098	-0.015576	-0.0046538	0.0064424	-0.022794	0.029632	-0.0026318	-0.010372	0.023593	-0.012747	-0.00042212	-0.0035706
5.27	-0.0013027	0.00080766	-0.00039876	-0.012236	-0.0032739	-0.00087656	-0.0060886	0.011597	0.0055665	-0.87437	-0.049685	0.0086656	-0.011124	0.001569	-0.0048449	-0.014584	-0.011236	0.0030655	0.0019813	0.023922	-0.038019	0.001641	-0.0074447	-0.006546	-0.017386	-0.010467
5.30	0.48933	0.00056728	-0.00081211	0.00083778	-0.001454	-0.0029163	0.0024999	-0.0014344	0.003208	0.00052048	-0.0039738	0.0072221	-0.015159	0.0070837	-0.0080654	-0.015659	-0.0071557	0.0030933	-0.010358	0.025309	-0.015537	0.00029506	0.0074926	-0.0087602	-0.0026596	-0.0062698
5.33	0.00014963	0.00039903	-0.00063682	0.0010432	-0.0016876	-0.0027851	0.0029195	-0.00080344	0.0028396	0.00013674	-0.0017964	0.0057844	-0.014866	0.0079893	-0.0061901	-0.013988	-0.007918	0.0021964	-0.010467	0.020299	-0.018008	-0.0015911	0.0081503	-0.0035399	0.00026554	-0.0039545
5.36	0.00017501	0.00041928	-0.00062441	0.0010261	-0.0015917	-0.0028004	0.002564	-0.00071242	0.0030133	0.00077292	-0.0019009	0.0061707	-0.013792	0.0075176	-0.0062108	-0.013323	-0.0067198	0.0010181	-0.0095207	0.022681	-0.01586	-0.0012406	0.0041821	-0.0041155	0.0023102	-0.0032872
5.39	0.26391	0.00047451	-0.00069881	0.0011163	-0.0014105	-0.0032102	0.0024055	-0.0020264	0.0032279	0.001019	-0.0035375	0.0084417	-0.012979	0.0076988	-0.0094492	-0.016092	-0.0036776	0.0013467	-0.0045875	0.026033	-0.018732	-0.00066861	0.0099094	-0.002217	0.00179	-0.0042454
5.42	0.00029205	0.00024659	-0.00012546	0.00011537	-0.0021772	-0.0045432	0.0023422	-0.0011259	0.0024652	-0.0010249	-0.0016249	0.0042645	-0.014132	0.011693	-0.001184	-0.013005	-0.011509	0.002736	-0.0092271	0.02297	-0.015649	0.0030492	0.010002	-0.0045437	-0.0011952	-0.0038941
5.45	0.00038876	0.00051116	-0.00021904	0.00086054	-0.0015085	-0.0022837	0.0034952	0.002738	0.0061761	0.0024578	-0.0027132	0.0065537	-0.011536	0.0072385	-0.0097874	-0.012712	-0.0031511	0.00094136	-0.012072	0.019012	-0.020957	-0.0062887	0.0097121	0.0013481	0.00066228	-0.0023155
5.48	0.000393	0.0004451	-0.00098614	0.00091225	-0.0016799	-0.0024047	0.0021566	-0.0029299	0.0014341	0.0003384	-0.0030554	0.0064912	-0.015395	0.0095607	-0.0069856	-0.01459	-0.0064752	-0.00065394	-0.0076008	0.026332	-0.017502	0.0049048	0.0074206	-0.0062894	0.0021598	-0.0058303
5.51	0.00013711	0.0004632	-0.00066469	0.00075616	-0.0016911	-0.002581	0.0024826	-0.00172	0.0035738	0.00071039	-0.0025024	0.0061332	-0.013807	0.010567	-0.0065831	-0.013765	-0.0059349	0.0045931	-0.01075	0.024828	-0.015705	0.0022082	0.0081731	0.0039567	0.0021121	-0.0050767
5.54	0.00019688	0.00039748	-0.00064564	0.00092037	-0.0015709	-0.002888	0.0019931	-0.00072688	0.0036262	0.0011833	-0.0024515	0.006071	-0.013549	0.010514	-0.0057449	-0.013705	-0.0072561	0.0058032	-0.012767	0.026138	-0.017138	0.0079778	0.0058806	0.0050065	-0.0011547	-0.0032088
5.57	0.00013146	0.00044024	-0.0006893	0.0010031	-0.0014213	-0.0028153	0.0022261	-0.00099088	0.0029847	0.0013909	-0.0014403	0.0057125	-0.012684	0.011537	-0.0060784	-0.013716	-0.0049588	0.0052884	-0.012745	0.024871	-0.01941	0.009759	0.0032657	0.0086741	0.0018625	-0.0023407
5.60	0.98814	0.00045576	-0.00069259	0.0010042	-0.00137	-0.0026763	0.001943	-0.0010515	0.0030707	0.0012938	-0.0015409	0.0059967	-0.013717	0.011109	-0.0059228	-0.01309	-0.0047484	0.0059647	-0.0089611	0.027942	-0.021648	0.013766	0.0056237	0.0078379	0.0045379	-0.0012802
5.63	-0.0010197	0.0011726	-0.00083164	0.0014388	0.00088678	-0.0022459	0.0020329	-0.0069419	0.0026077	0.0045339	-0.0027651	0.0064751	-0.0099972	0.0096237	-0.0065449	-0.017338	-0.006988	0.0038991	-0.0050054	0.024327	-0.015281	0.012033	0.0091524	0.0060245	0.0017309	-0.0034824
5.66	0.00080788	0.00048357	-0.00035837	0.00071483	-0.00090026	-0.0017984	0.0038784	0.0012702	0.0039801	0.00080239	-0.0021834	0.010111	-0.018186	0.014937	-0.0052509	-0.0098825	-0.00024721	-0.0070527	-0.012694	0.018289	-0.022429	0.011317	0.007115	0.013959	0.0021306	-0.0022681
5.69	0.24695	0.00044687	-0.00077215	0.0011542	-0.0017304	-0.0031261	0.0024735	-0.00045311	0.0032644	0.0017781	-0.0016926	0.0052315	-0.012589	0.011093	-0.0060495	-0.012706	-0.0064103	0.0041872	-0.0069488	0.021959	-0.025905	0.018737	0.0046039	0.0099128	0.0012113	-0.0048726
5.72	-0.00020154	0.00042579	-0.00068496	0.0011776	-0.0013247	-0.0034934	0.0027196	-0.0010411	0.0030785	0.0022859	-0.00093208	0.0044138	-0.012224	0.010972	-0.0060881	-0.010715	-0.0050034	0.0049585	-0.0083586	0.024463	-0.022942	0.018009	0.00023897	0.015647	0.0039972	-0.0057255
5.75	-0.00039674	0.00078724	-0.00099191	0.0012569	-0.0013417	-0.0036362	0.0024821	-0.0014129	0.0030337	0.0028851	-0.0011652	0.0053286	-0.011051	0.011211	-0.0061077	-0.013147	-0.0063316	0.0041239	-0.0052537	0.024984	-0.023007	0.0203	0.003748	0.0080225	0.0068741	-0.0047406
5.78	-0.00082049	0.0016546	-0.0017549	0.0015893	-0.0009238	-0.0045044	0.0012776	-0.0032499	0.002382	0.0028641	-0.00076803	0.005842	-0.010688	0.010905	-0.0088103	-0.011253	-0.010933	0.0077096	-0.0035804	0.024907	-0.019234	0.01681	0.0061054	0.0060219	0.0037301	-0.0042239
5.81	-0.00081932	0.0042815	-0.0016662	0.00096061	0.00036221	-0.0060417	-0.0015993	-0.022248	0.00022347	0.0051198	-0.011969	0.0083415	0.00099759	0.034449	-0.0093728	-0.024596	-0.0031069	-0.018214	0.0064225	0.032451	0.0051945	0.028729	0.038472	-0.039271	0.011789	-0.004656
5.84	0.001164	0.0027129	-0.0031943	0.0012735	-0.0015717	-0.0022307	0.00035138	0.0033006	0.005175	0.0061431	-0.0010322	0.015351	-0.013467	0.011304	-0.0095656	-0.010436	0.0018385	0.00016145	0.0033564	0.031892	-0.033531	0.011378	0.0048201	0.0018263	-0.0010925	-0.0046963
5.87	-0.62236	0.0002313	-0.00012728	0.00098499	-0.0017967	-0.0041869	0.0033559	0.00075736	0.0027821	0.0028572	-0.00094951	0.0059132	-0.011943	0.0071835	-0.0041558	-0.011442	-0.0056109	0.0025409	-0.0074607	0.024485	-0.023424	0.0070175	0.0042607	0.01172	0.0046872	-0.00364
5.90	-0.0028219	-0.001473	-0.001738	0.0030964	-0.002023	0.00020328	0.0093787	0.01028	0.0037631	0.0042506	0.0065145	-0.0092926	-0.014845	0.00030547	-0.0031628	-0.0019461	-0.016022	0.016053	-0.021067	0.0071766	-0.035529	0.0095126	0.0052136	-0.0021938	-0.0073092	-0.0040011
5.93	-0.0063291	-0.0072095	-0.0040961	0.0063827	-0.0022009	0.012393	0.024192	0.028194	0.0036492	0.0032432	0.022267	-0.03178	-0.043597	-0.014246	0.021247	0.021887	-0.051205	0.042451	-0.049308	-0.002656	-0.044337	0.025101	-0.020897	0.028041	0.0036568	-0.002166
5.96	0.0011715	-0.0027913	0.0020156	0.00090336	-0.0058128	-0.009358	0.005423	0.0036272	0.0038223	-0.00069413	-0.0019704	0.0012357	-0.0096551	0.0085891	-0.0051914	-0.014615	-0.0074311	0.0069634	-0.014049	0.020456	-0.027754	0.0087435	-0.0017458	-0.0073856	-0.0021347	-0.0047069
5.99	-0.0013142	-0.00049498	0.0004641	0.0018107	-0.0047474	-0.0084434	0.0044007	0.0017706	0.0014888	-0.005118	-0.0018544	-0.00088966	-0.019783	0.010594	0.00062249	-0.0092288	-0.0054378	0.0018578	-0.0076422	0.015946	-0.009686	0.015686	0.022794	0.15422	-0.0008468	-0.0028042
6.02	0.0019955	-0.0014751	0.0024231	0.00019162	-0.0030098	-0.0080688	0.0075578	0.01531	0.0071611	0.019178	0.0019512	0.0030581	0.0036849	0.0041349	-0.0092143	-0.018812	-0.016142	0.0020242	-0.0067325	0.02377	-0.042307	-0.0034969	-0.020392	0.0036776	0.0037378	-0.00093982
6.05	-0.00011361	-0.001027	-0.0018766	0.0016192	-0.002275	-0.00025046	0.0028084	-0.011953	0.79622	-0.01168	-0.0018764	0.004034	-0.017297	0.0026434	-0.0039874	-0.011621	-0.0078127	0.015868	-0.02228	0.018961	-0.013504	0.0075322	-0.00014633	0.009288	0.0047448	-0.0027175
6.08	-0.00051512	-0.00019263	-0.00048006	0.0019474	-0.0020298	-0.0030145	0.0064482	0.0051469	0.0043178	-0.0072698	0.0029916	0.0063103	-0.022402	-0.0069921	-0.0090292	-0.0027925	-0.0065503	0.0040488	-0.0079702	0.020758	-0.019212	0.017113	0.010791	-0.018865	-0.011391	-0.0058749
6.11	0.00096765	-0.00061457	0.00052835	0.00066844	-0.0010748	-0.0027439	0.00518	0.0017008	0.0037444	0.0060187	-0.00020367	0.0055237	-0.013898	0.0061379	-0.0033759	-0.017548	-0.0088096	0.0025596	-0.017864	0.014936	-0.017136	0.0073395	0.00675	-0.0057203	0.0034265	-0.0024469
6.14	0.00041311	-0.00012545	0.00035989	0.0006783	-0.0018145	-0.0038627	0.0051473	0.001287	0.0043289	-0.00022209	-0.0016227	0.001611	-0.010872	0.0066985	-0.0090939	-0.015224	-0.0039	0.0087647	-0.0059721	0.023381	-0.016613	0.010557	0.0038553	0.0068854	-0.0012831	-0.0046524
6.17	0.00016697	-0.0001391	-0.00062931	0.001088	-0.0011926	-0.0022057	0.0027075	-0.90496	0.0012691	0.0033938	-0.001335	-0.0015982	-0.014021	0.0084864	-0.0034079	-0.013847	-0.015555	0.01133	-0.0093471	0.037385	-0.020484	0.026861	0.0068496	0.026545	0.0051434	-0.0017364
6.20	0.00039273	0.00024187	-0.00038867	0.00079112	-0.0018523	-0.0023608	0.0024954	0.0003157	0.0033711	0.0011864	-0.00081884	0.0061866	-0.011928	0.0059964	-0.0058172	-0.011909	-0.0048846	0.0055105	-0.010463	0.025858	-0.021389	0.0059173	0.0036591	0.0076286	0.0052039	-0.0023476
6.23	0.00029229	0.0003335	-0.00057338	0.00070668	-0.0015231	-0.0026725	0.0024221	-0.00028878	0.0030688	0.00053961	-0.0011021	0.0053046	-0.011652	0.008161	-0.0049264	-0.012227	-0.0056295	0.0057318	-0.0070528	0.020499	-0.019996	0.0096467	0.0072577	0.0054346	0.0034929	-0.0024634
6.26	0.00031108	0.00029108	-0.00051575	0.0006588	-0.0016188	-0.0026972	0.0028295	0.00010384	0.0027669	0.0013166	-0.0016064	0.0040258	-0.010792	0.0077644	-0.0053721	-0.011089	-0.0073689	0.0065777	-0.0057892	0.023531	-0.017067	0.012725	0.002135	0.010001	0.00050002	-0.0039077
6.29	0.00035557	0.00037526	-0.00050302	0.00066239	-0.0015391	-0.0028008	0.0022856	-0.00033294	0.0022539	0.0015943	-0.0017293	0.0045673	-0.0098157	0.0075537	-0.0056699	-0.012422	-0.0069157	0.0059674	-0.0043349	0.020971	-0.020051	0.01309	0.005876	0.0078555	0.0018575	-0.003405
6.32	0.00036465	0.00046039	-0.00065925	0.00062595	-0.0016904	-0.0026636	0.0022684	0.87424	0.0030089	0.0010483	-0.0013628	0.0038984	-0.0094893	0.0079319	-0.0053331	-0.011366	-0.0057249	0.0050927	-0.0073928	0.019739	-0.017843	0.010343	0.0019441	0.011957	0.0018774	-0.0035154
6.35	0.00084458	0.00054164	-0.00067557	0.00033401	-0.0018247	-0.0018991	0.0025603	0.0017801	0.0039866	0.0012383	-0.00012332	0.0038112	-0.0089175	0.0075152	-0.0043274	-0.010751	-0.0040064	0.0050838	-0.0063902	0.017259	-0.018009	0.011301	0.00012339	0.010842	0.0040054	-0.00084703
6.38	0.0011537	0.00033596	-0.00072924	0.00037606	-0.0022244	-0.0019104	0.0023042	0.0017661	0.0035367	0.0019119	-0.00013994	0.0011933	-0.0049131	0.0068881	-0.0055438	-0.013154	-0.0080241	0.00968	-0.005596	0.018383	-0.021156	0.011975	0.00025871	0.012	0.0038776	-0.0033909
6.41	0.00048905	0.0002417	-0.00044758	0.00045032	-0.0017225	-0.0027384	0.0021085	-0.00016506	0.003069	0.0012193	-0.0004587	0.0028387	-0.0064667	0.007219	-0.00454	-0.011216	-0.0050429	0.0046587	-0.0068875	0.0187	-0.017209	0.011971	0.00042719	0.014866	0.0051835	-0.0011575
6.44	0.00035923	0.00025887	-0.00060776	0.00057792	-0.0014802	-0.0024174	0.0019549	0.00035809	0.0027657	0.0015554	-0.00078199	0.0044632	-0.010553	0.0069616	-0.0051995	-0.01156	-0.0046005	0.0041688	-0.0042026	0.017037	-0.019235	0.014718	0.0048372	0.016193	0.0063619	-0.0021742
6.47	0.00022454	0.00035871	-0.00066585	0.00060912	-0.0014042	-0.0022274	0.0018022	-0.00029075	0.0026758	0.0015154	-0.00086768	0.003818	-0.0081357	0.0073158	-0.0037521	-0.01113	-0.0040306	0.0052264	-0.0065322	0.01861	-0.015759	0.013451	0.0034384	0.017276	0.0049688	-0.0015366
6.50	0.00018529	0.0003567	-0.00076684	0.00049011	-0.001305	-0.002134	0.0018831	0.28088	0.0026687	0.0010244	-0.54469	0.0038622	-0.0084973	0.0076755	-0.0043979	-0.010309	-0.0045169	0.0040826	-0.0072041	0.017105	-0.019909	0.012483	-0.0029132	0.011677	0.0075876	-0.0011487
6.53	0.00027404	0.00054265	-0.0012129	0.00056867	-0.0014825	-0.0020732	0.0016279	-0.00027701	0.0027941	-0.024346	-0.0012802	0.0042486	-0.0093379	0.006339	-0.0042667	-0.011228	-0.0014718	0.003002	-0.0088236	0.01954	-0.017972	0.017783	-0.0042352	0.016572	0.0066584	-0.0023083
6.56	0.00030685	0.82542	-0.00039871	0.00042055	-0.0013403	-0.0022526	0.002344	-0.00091983	0.0030555	-0.0004569	-0.0017033	0.0015124	-0.0072197	0.0075729	-0.0043375	-0.0093978	-0.0034772	0.0033321	-0.0046751	0.019201	-0.017178	0.019695	-0.0025197	0.015474	0.0055406	-0.0030469
6.59	0.00016724	0.00026112	-0.00074989	0.00047187	-0.0014167	-0.002169	0.0021093	0.00018481	0.0026362	0.0009097	-0.0011869	0.0025219	-0.0067376	0.00637	-0.0029631	-0.0097753	-0.0042636	0.0043274	-0.0059075	0.015926	-0.017355	0.015073	-0.003081	0.014986	0.0059939	-0.0020021
6.62	0.00022642	0.00034634	-0.00060534	0.00036376	-0.0013601	-0.0021905	0.002105	0.00038705	0.0027326	0.00041296	-0.0010587	0.0021024	-0.0070298	0.0064823	-0.0030625	-0.01094	-0.00482	0.0053511	-0.0036304	0.01546	-0.018928	0.015712	-0.0056733	0.018969	0.0035461	-0.0027109
6.65	0.00019866	0.00027272	-0.0008775	0.00038579	-0.0013213	-0.0019951	0.0019894	0.00012708	0.002182	0.00073253	-0.0012236	0.0024877	-0.0064457	0.006266	-0.0026652	-0.0094062	-0.0016002	0.0055511	-0.0079668	0.015591	-0.019248	0.02182	-0.0041124	0.018363	0.0067056	-0.00085286
6.68	0.57109	0.00040769	-0.00094663	0.00037955	-0.0011535	-0.0018974	0.0022161	-0.00016307	0.0021157	0.0005517	-0.00080737	0.0019147	-0.0060101	0.0048893	-0.0025182	-0.0080418	-0.0023152	0.0052907	-0.0064823	0.010683	-0.017261	0.017698	-0.0067081	0.016438	0.0071596	-0.00069835
6.71	0.00017215	0.00016245	-0.00065133	0.00020847	-0.0013268	-0.0023344	0.0017995	0.00037305	0.0015853	0.00082626	-0.00065319	0.00091695	-0.0054785	0.0038671	-0.0012022	-0.0088028	-0.0033311	0.0063753	-0.0076288	0.010409	-0.01293	0.020342	-0.0060223	0.014224	0.0054543	-0.0019746
6.74	0.73563	0.00032907	-0.0013614	0.00040837	-0.0013478	-0.0014536	0.0024837	0.12175	0.0015834	-0.00053192	-0.0010058	0.93212	-0.0051486	0.0027083	-0.0013936	-0.0062644	0.00067479	0.0040242	-0.0037543	0.0055341	-0.012888	0.02054	-0.0044384	0.014533	0.0070734	-0.00050116
6.77	0.00026654	0.02568	-0.00082727	0.00014446	-0.0018652	-0.0023738	0.0023117	0.0012191	0.0013357	0.0004972	-0.00067515	-0.51434	-0.0022151	0.0029995	0.00025375	-0.0051589	0.0027316	0.0064485	-0.0021698	0.0084219	-0.013635	0.021732	-0.01331	0.017081	0.0077002	-0.00024306
6.80	-0.0001251	-0.00029794	-0.00047164	0.00025483	-0.0027462	-0.0050223	0.0030301	0.00086163	0.0012005	-0.0003769	-0.00041498	-0.0033938	0.0026993	0.0010776	-0.00084088	-0.0026669	-0.02646	0.0071831	-0.00086252	0.0022673	-0.010102	0.02129	-0.0058261	0.025445	0.010463	0.0011555
6.83	-0.00045192	-0.0022245	0.0023942	0.00045524	-0.0055182	-0.012385	0.0082592	0.0054017	0.0020279	-0.0020109	0.00012313	-0.011012	0.010247	-0.0032124	-0.0014253	-0.0016483	0.0046223	0.0062616	-0.0010067	0.00040545	-0.010414	0.023086	-0.011034	0.02268	0.0021092	0.0019871
6.86	0.0022424	-0.0042967	0.011436	-0.00083862	-0.0053975	-0.024133	0.015823	0.0019259	0.0047454	0.0013607	-0.00073551	-0.02286	0.022208	-0.013247	-0.013952	-0.0079643	0.016479	0.015092	0.0032465	0.0092969	-0.0010855	0.0087536	-0.021425	0.038027	0.0060991	0.0041554
6.89	-0.012255	0.01269	-0.017059	0.011462	0.0017534	-0.01298	0.024927	0.018618	0.0059328	0.040034	0.0070301	-0.039333	0.029944	-0.0035348	0.00078249	-0.0094684	-0.010876	-0.0083413	-0.020901	-0.024709	0.039101	0.041443	0.0092118	0.083371	0.031324	0.011251
6.92	0.0057323	0.001161	-0.015638	0.0094513	-0.0067318	0.016765	0.023213	-0.039572	0.0017458	-0.033052	-0.0083127	0.033966	-0.053559	0.021304	0.009765	0.0081289	0.022012	-0.013094	0.012251	0.010358	-0.017478	0.041279	0.072449	0.062901	0.01238	0.0037112
6.95	0.0026799	-0.0028294	0.0045246	0.00053454	-0.0038162	-0.0068069	0.014765	0.0017091	0.008271	-0.0015105	-0.0056356	-0.0010801	-0.0099145	0.0098249	-0.014764	-0.016943	-0.0040537	0.0072658	-0.0070967	0.023772	-0.02317	0.01073	-0.0023403	0.0038206	0.013655	-0.0036997
6.98	0.00027194	-0.001743	0.0003525	0.0014722	-0.0049725	-0.0077812	0.0098217	0.003973	0.0037877	-0.0053388	-0.0071632	0.0059978	-0.0096377	0.010048	-0.0088139	-0.01495	0.0066489	-0.011846	-0.011704	-0.0020938	-0.018632	-0.00428	-0.012039	-0.0043242	0.0090219	0.00049959
7.01	-0.0050919	-0.0053572	-0.0055991	0.0056454	-0.008862	0.0018033	0.017107	0.024559	0.00077619	-0.0034823	0.0077434	-0.020487	-0.025879	0.00065449	0.015762	0.0037291	-0.014309	0.0013094	-0.033712	-0.032922	-0.048157	0.0047449	-0.016699	0.023402	0.0066052	0.0010943
7.04	-0.0053528	-0.0030956	-0.0056407	0.0071265	0.00021697	-0.0064347	0.010035	-0.010472	0.0023292	0.0056452	-0.024398	0.019197	0.011375	-0.028945	-0.061682	-0.042643	0.10772	-0.023584	0.057674	0.034132	0.008263	-0.025034	-0.024117	0.00072533	0.004344	0.00048545
7.07	-0.0093065	-0.0013046	-0.010885	0.007282	-0.0016062	-0.014389	0.013214	-0.015408	-0.013929	-0.02603	-0.017845	0.018306	-0.011087	0.025121	-0.048709	0.041152	-0.033425	0.0024209	-0.037329	-0.073241	-0.010835	-0.0015409	-0.055967	0.018531	0.0081531	0.0039427
7.10	-0.020439	-0.018361	-0.016958	0.018068	-0.0086616	0.012456	0.020295	0.025544	-0.020232	0.0035751	0.062837	-0.11775	-0.08576	-0.075885	0.16066	-0.044414	0.034787	0.069932	0.028553	0.089061	0.026318	0.097629	-0.0087912	0.065474	-0.018619	-0.00030392
7.13	-0.005698	-0.0002767	0.014686	0.001723	0.027258	-0.047643	-0.011263	-0.12642	-0.021151	0.037262	-0.089277	0.18201	0.089663	0.055378	-0.32815	0.14388	-0.037736	0.067392	-0.06822	0.020778	0.071295	0.008719	0.017702	-0.010809	0.00034877	-0.0058604
7.16	-0.0015498	0.0013915	0.024935	-0.011026	-0.0054186	-0.034431	0.015405	-0.029063	-0.030155	-0.078015	0.039998	-0.14118	0.037068	0.025555	0.29228	-0.13819	-0.13424	0.0053455	-0.058866	0.11521	0.052797	-0.033425	-0.083678	-0.029924	0.00071181	-0.0031427
7.19	-0.0092002	0.027343	-0.032471	0.012493	0.0034586	-0.017627	-0.017588	-0.0044938	0.02335	0.028193	0.026775	0.024838	0.034068	-0.0053764	0.043376	0.026741	-0.058477	-0.011932	0.011853	0.012939	0.024164	0.011705	0.042431	0.15549	0.013155	0.0096045
7.22	0.0069681	0.013955	0.010105	0.0020431	-0.025834	0.035375	0.08506	0.06461	0.054313	0.043319	-0.046227	-0.017613	0.012116	0.017783	-0.093792	-0.065802	-0.0077563	0.001379	0.25024	-0.25609	-0.21494	0.081504	0.10855	0.11442	-0.0063024	0.0035511
7.25	0.011084	-0.00066239	0.00090924	-0.0010099	0.0099368	-0.019094	0.017075	0.12396	0.079298	0.01645	0.034343	-0.016454	0.0098373	0.026235	0.044798	0.068219	0.12759	-0.12621	-0.24733	0.072258	0.027582	-0.032567	0.00061602	0.012952	0.015275	0.020201
7.28	0.0082123	-0.0035494	-0.0043065	0.0024778	-0.01879	-0.012943	0.034811	0.020116	-0.040695	0.025595	-0.014382	-0.05447	0.040962	0.00067864	-0.037613	-0.004687	-0.24243	-0.049743	0.1358	-0.051015	-0.034149	0.094684	-0.085055	-0.010536	0.011557	0.0046657
7.31	0.011109	-0.0066769	0.0068608	-0.0019211	-0.01971	-0.02323	0.0038044	-0.060757	-0.0032097	-0.066238	-0.011627	-0.015888	0.0095383	-0.054328	-0.023608	0.0054835	0.089273	0.071724	-0.05116	-0.008261	0.10932	-0.039751	0.019066	0.1054	0.029731	0.014462
7.34	-0.044795	0.068338	-0.13235	0.065273	-0.020076	-0.0058405	0.0078812	0.025061	-0.012475	0.060087	0.010249	-0.022812	-0.025364	-0.031764	0.011983	0.055655	-0.054029	-0.038706	0.0024105	-0.035204	0.02967	-0.0015863	0.048792	0.022824	0.16626	0.03254
7.37	0.030286	-0.051099	0.06848	-0.0097064	-0.014065	-0.044124	0.092665	-0.058083	-0.00022116	-0.06043	-0.022524	-0.0089861	-0.037062	0.0087078	-0.027746	-0.041353	0.05855	0.0028102	-0.011098	-0.011052	-0.070846	-0.0064705	-0.012211	-0.036091	0.021175	-0.0045372
7.40	0.0060843	-0.0027429	-0.0047768	0.016655	-0.016879	-0.01739	0.060458	0.011504	0.018768	0.0058359	-0.01604	0.019606	-0.066202	0.0043222	-0.01313	0.0017721	-0.0084358	-0.024201	-0.030248	0.0066742	-0.035724	-0.0094651	0.0035098	-0.01276	-0.022145	-0.0033784
7.43	-0.055575	0.042639	-0.076532	0.054905	0.0014117	-0.0041557	0.069473	-0.026716	-0.007304	-0.022556	-0.010893	-0.078727	-0.037614	-0.0018887	-0.019125	0.0070678	-0.078404	-0.086227	-0.050173	-0.10218	0.034307	0.00072048	0.05025	-0.064589	-0.042083	-0.011239
7.46	0.039627	-0.029126	0.013462	0.00046694	-0.018945	0.012738	0.054224	0.019389	0.027102	-0.0064318	-0.006474	0.12327	-0.12728	0.053941	-0.027049	-0.05184	-0.006381	0.010139	-0.0067983	0.10247	-0.14087	-0.0054034	0.0013123	-0.077474	-0.051824	-0.03028
7.49	0.0020453	-0.60646	0.0018914	0.003702	-0.0041281	-0.0096469	0.011149	-0.0010155	0.0080875	0.0014299	-0.004384	0.024079	-0.047266	0.021166	-0.027728	-0.040956	-0.017263	-0.0076044	-0.031057	0.05914	-0.048711	-0.0053506	0.018186	-0.036264	-0.00873	-0.01745
7.52	0.00086504	0.0014959	0.0001648	0.0033886	-0.0040776	-0.012368	0.0064578	-0.0058127	0.0039811	-0.00066736	-0.0066037	0.018861	-0.028834	0.014313	-0.019537	-0.039131	-0.0073233	-0.012156	-0.022684	0.049918	-0.033739	-0.0099773	0.020067	-0.026713	0.0021911	-0.00062189
7.55	0.004157	0.0064015	-0.0057487	0.0034908	-0.0072046	-0.012828	-0.0013708	-0.016819	0.008583	0.0082242	-0.008701	0.019806	-0.0044584	0.044019	-0.028697	-0.034636	-0.0029075	0.0036401	0.0013508	0.074802	-0.013635	0.021482	0.022898	-0.016292	0.0043827	-0.0052451
7.58	0.003753	-0.0014211	0.005235	0.00083131	-0.0047038	-0.010478	0.011836	0.00027799	0.0082258	0.0011691	-0.0051106	0.0053728	-0.0219	0.014862	-0.023651	-0.028429	-0.015757	0.0076563	-0.016319	0.046431	-0.031102	0.0018119	0.016816	-0.018302	-0.0012425	-0.011645
7.61	0.0030433	-0.00027113	0.0017809	0.0016605	-0.0055024	-0.0076065	0.0078176	0.0013386	0.0059869	0.0034494	-0.0041347	0.013153	-0.024461	0.012997	-0.013961	-0.02336	-0.011758	-0.0048123	-0.020781	0.036239	-0.034607	-0.0034323	0.016606	-0.018255	-0.00043562	-0.0040415
7.64	0.0026676	-0.00050991	0.0023569	0.0013366	-0.0055134	-0.0077749	0.0090655	0.0050885	0.0083076	0.0048556	-0.0013103	0.0053809	-0.017645	0.0094719	-0.01529	-0.017976	-0.016472	0.0055731	-0.017158	0.039111	-0.034448	0.0016743	0.0074261	-0.0012572	-0.0098648	-0.0092605
7.67	0.0026585	-0.001105	0.0020647	0.0014621	-0.0052321	-0.0076632	0.0088244	0.0041992	0.0045844	0.0044965	-0.0015896	0.0048882	-0.01803	0.013488	-0.01172	-0.02051	-0.011665	0.000546	-0.021092	0.032905	-0.034346	0.0011694	0.0084362	-0.0075622	0.0007721	-0.0056447
7.70	0.0018285	-0.00042879	0.0014311	0.001579	-0.0043481	-0.0069	0.0071749	0.00024365	0.0067448	0.001388	-0.0039082	0.0080292	-0.019618	0.0096332	-0.013652	-0.021581	-0.0040342	-0.0005038	-0.013715	0.036175	-0.028021	-0.0019412	0.013202	-0.0017795	0.00061826	-0.0033867
7.73	0.0014516	0.0012224	-0.0012641	0.0022653	-0.0061023	-0.010245	0.0048503	-0.001973	0.004975	0.003503	-0.0027202	0.005268	-0.0076489	0.014637	-0.013123	-0.018371	-0.010772	0.0088343	-0.012715	0.035184	-0.025026	-0.0041702	0.00098415	0.0067718	0.0009241	-0.0035114
7.76	0.0013499	0.067323	-0.0019998	0.003517	-0.0063188	-0.0089591	0.0086505	-0.00038008	0.0074644	0.0040818	-0.0050901	-0.00034936	-0.0076136	0.0065499	-0.018428	-0.022419	0.0075265	0.017624	-0.0074026	0.043909	-0.029806	-0.0054907	-0.0057189	0.017056	0.0042891	-0.005229
7.79	-0.0011405	-0.0015856	0.00049241	0.0023683	-0.0064491	-0.0093649	0.0086228	0.00064254	-0.0013766	-0.0075953	0.0025171	0.0052053	-0.034275	0.027556	0.0097109	-0.0041864	-0.044527	0.00047657	-0.040067	0.0017112	-0.025127	0.0019072	-0.0027031	-0.011512	0.0088545	-0.003758
7.82	-0.0025532	-0.0045427	-0.0026809	0.0063317	-0.020956	-0.015589	0.033643	0.040147	0.016581	-0.038919	-0.038843	0.031771	-0.031142	0.034073	-0.023409	-0.025677	0.023501	-0.080406	-0.016903	-0.13084	-0.067432	-0.15317	-0.09601	-0.022749	0.016841	0.012126
7.85	-0.017456	-0.019556	-0.023317	0.019402	-0.0148	0.031981	0.036724	0.083164	-0.0028567	0.026664	0.078294	-0.11467	-0.085554	-0.05501	0.073334	0.046814	-0.077317	0.12114	-0.14617	0.0069199	-0.15944	0.075852	0.074793	0.056983	-0.0095049	0.00020163
7.88	-0.0040363	-0.0052537	-0.0041832	0.0072921	-0.0028523	0.0038839	0.013962	0.0071063	-0.0039994	0.022828	0.011954	-0.01073	-0.023569	-0.0063795	-0.032572	0.029984	-0.061544	0.045344	-0.027474	0.033883	-0.052149	0.077497	-0.051836	-0.049837	0.0042939	-0.0073597
7.91	-0.0074904	-0.0085181	-0.0064791	0.015873	0.0017711	-0.0041316	0.0095746	-0.027285	0.016767	0.018595	-0.039273	-0.006158	0.59471	-0.15104	-0.025093	-0.25232	0.42937	-0.080603	0.27685	0.27162	0.092853	-0.077187	0.022314	-0.073531	-0.056152	-0.0091477
7.94	-0.0024516	0.0040196	0.0033587	0.0014842	0.031125	-0.038097	-0.010761	-0.13587	-0.016247	0.026901	-0.094287	0.19315	0.097458	0.099405	-0.47328	0.22489	-0.19358	0.17942	-0.11785	0.041801	0.057988	0.0067651	-0.054525	0.020243	-0.00050681	-0.014492
7.97	0.0016755	0.0081412	0.0022788	-0.00028811	-0.010257	-0.0067949	-0.00083639	-0.024794	-0.015567	-0.03504	-0.0060059	0.0061218	-0.040943	0.036191	0.061166	-0.046668	-0.063474	-0.055127	-0.081846	-0.059128	-0.031304	-0.0099641	0.024344	-0.05985	0.017373	-0.0021568
8.00	0.0042458	0.001954	-0.010253	-0.0051935	-0.0021331	-0.021552	0.0023683	0.00045692	-0.02786	-0.085713	0.047217	-0.04685	-0.086377	0.060267	0.26844	-0.12027	-0.11467	-0.073702	-0.036922	0.0778	0.009222	-0.0072874	-0.080863	-0.073427	0.0040897	-0.015159
8.03	0.00050876	-0.0012473	-0.00065371	0.0010574	-0.0046488	-0.013413	0.0028389	-0.012802	-0.014296	-0.011567	0.0090335	-0.00054952	-0.014929	0.016956	0.042346	0.015968	-0.10072	0.047828	-0.096464	0.044128	-0.053192	-0.0090402	-0.02986	-0.0042038	0.0165	-0.0077157
8.06	0.0019822	-0.0063491	0.011183	0.0010795	-0.0019365	-0.014836	0.015822	-0.0012241	0.0059433	0.0034623	-0.30354	0.017972	-0.022466	-0.0059906	-0.009447	-0.038176	0.023449	-0.019858	-0.0077385	0.054339	-0.01035	-0.0050662	0.0037646	-0.022342	-0.00045916	-0.0033854
8.09	0.0001534	-0.0014395	0.0049763	0.0011695	0.00075822	-0.01251	0.016435	-0.0062828	0.005498	-0.010881	-0.0079646	0.0026282	-0.010855	0.0078427	-0.036745	-0.0025499	-0.020033	0.032325	-0.011639	0.028272	-0.0092978	0.047476	0.015337	-0.027476	-0.002558	-0.01097
8.12	0.0019979	0.0022418	0.0047217	0.00010929	-0.0066793	-0.012247	0.0023378	-0.0062216	-0.0072396	-0.0074931	0.0034396	-0.012749	-0.018683	0.024495	-0.00076466	0.00025028	-0.043112	0.0031792	-0.072379	0.017068	-0.001521	0.016095	0.031817	-0.028553	-0.005985	-0.0046633
8.15	0.003207	0.0022899	0.0061593	0.0014764	-0.0061586	-0.0043792	0.012756	-0.0061639	0.018141	0.0025964	-0.017197	0.0014933	-0.011941	0.0096017	0.066178	-0.0599	0.0029979	-0.042612	0.069772	-0.15012	0.028855	0.22684	0.38141	-0.10209	0.012218	-0.0090887
8.18	-0.00048162	0.0049641	0.0070175	0.0068989	-0.021094	0.0081321	0.01043	0.0073717	0.0016247	0.02069	-0.00058553	-0.053803	-0.0061439	-0.0082879	-0.12725	-0.074994	0.13473	-0.1878	-0.15741	-0.015928	-0.0063411	-0.24456	-0.12984	-0.010002	-0.014645	0.016252
8.21	0.0016285	0.01063	-0.67634	-0.0050053	-0.00041213	-0.0027971	0.01521	0.0022304	0.031978	-0.003861	-0.0072724	0.14891	-0.057923	-0.042429	0.027685	-0.010874	-0.12668	0.15038	0.382	0.11121	-0.18463	0.10532	-0.23778	0.17808	0.012904	-0.0192
8.24	0.0091703	0.0036726	0.35393	0.0014228	0.004602	-0.0025077	0.010118	0.035397	0.055838	0.02672	0.016664	0.041297	0.0028807	-0.060365	-0.043585	0.052051	-0.079814	-0.084701	-0.028088	0.050486	-0.082304	-0.18304	-0.018694	0.1813	-0.04361	0.0054691
8.27	0.0091928	0.00014022	0.0051882	-0.0022399	0.0076235	-0.014955	0.015107	0.054737	0.039207	-0.011871	0.0029238	-0.023711	0.0076878	0.086741	-0.063358	0.0056069	0.14627	0.077777	-0.18749	0.067516	0.080459	0.12535	0.15695	-0.12787	0.022291	-0.0034088
8.30	0.0091254	0.0052093	0.0045553	-0.0042641	-0.0040526	-0.0048643	0.014417	0.031976	-0.023914	0.024961	-0.0027662	-0.033756	-0.028217	0.048452	-0.031179	-0.0067794	0.055119	-0.0073429	-0.043979	0.078065	-0.0074888	-0.0901	0.24244	-0.010349	-0.035113	-0.0091032
8.33	0.0091382	0.0047562	0.0028143	-0.0032946	-0.0044831	-0.0029939	0.015303	0.017248	-0.009327	0.022713	0.0075444	0.0086373	-0.0087496	0.009582	-0.0015524	-0.017867	-0.067982	-0.036815	0.12744	0.024659	-0.058865	0.13266	-0.18348	-0.057365	-0.00044395	-0.009723
8.36	0.008912	0.004195	0.0020094	-0.00075414	-0.00038148	-0.0031603	0.012041	0.015386	0.011096	0.02551	0.020021	0.0031454	-0.0030698	-0.010506	0.014706	-0.013864	-0.085718	-0.088106	0.025642	-0.0040811	-0.011205	0.10045	-0.13627	-0.028612	0.013407	-0.00052159
8.39	0.011859	0.0011572	0.0039725	-0.0037317	-0.0048651	-0.0057733	0.0020733	0.026147	0.020265	0.0089178	0.01217	0.016441	-0.024901	0.028842	0.019713	-0.015968	0.057758	-0.0076785	-0.097169	0.076079	-0.044024	-0.013925	-0.0027502	-0.043493	0.026948	-0.0016496
8.42	0.012977	0.0017941	0.83104	-0.0033274	-0.0092036	0.0065778	0.0066076	-0.015856	0.001066	-0.025344	-0.0080723	0.0085611	-0.029773	0.012073	-0.023067	0.0025784	0.00045651	0.049582	-0.076574	0.011741	-0.019467	-0.081187	0.22561	0.057677	-0.010825	-0.0067371
8.45	0.012568	0.0037246	0.0021852	-0.002422	-0.012544	0.010044	0.020378	0.018729	0.0025104	0.013169	-0.0013895	-0.025478	0.019067	-0.0034134	-0.036517	-0.013551	0.004061	-0.0106	0.02927	0.0031706	-0.040157	0.11325	-0.16409	-0.083798	0.029628	-0.0012509
8.48	0.012852	0.0067329	-0.0072821	0.0016565	-0.011479	0.012528	0.014684	0.012832	0.033278	-0.008116	-0.0027951	0.0092874	-0.015093	-0.033086	-0.011402	-0.23972	-0.020345	-0.0084043	0.008062	0.048317	-0.073899	-0.076046	-0.016125	0.050007	-0.019208	-0.0027094
8.51	0.012929	0.0010277	-0.0051167	-0.001505	-0.0065558	0.001618	0.010641	0.031823	0.017358	0.015712	0.0032726	0.0030942	-0.0097831	0.026698	-0.041675	-0.030156	0.049267	0.016031	-0.035836	0.038952	-0.046776	-0.044402	0.093133	0.00048984	0.0046329	-0.0029887
8.54	0.011719	0.0012945	-0.010689	0.00042304	-0.007172	0.009713	0.0060275	-0.0070158	-0.0089759	-0.0075216	-0.0053499	0.019693	-0.03678	0.012226	-0.024815	-0.013796	0.020917	-0.030188	-0.011266	0.021947	-0.011164	0.083287	-0.099279	-0.072196	0.017659	-0.0070491
8.57	0.0093134	-0.00058434	-0.0071816	0.00071944	-0.0096918	0.0089396	-0.0011235	-0.040979	-0.010502	-0.044759	-0.0089462	0.023518	-0.052247	0.00027426	-0.0049853	-0.0038908	0.011161	0.011916	-0.047933	0.031214	0.020122	0.030931	0.0050336	-0.01741	0.013492	-0.0081958
8.60	0.0054236	0.0004284	-0.001321	0.00039769	-0.0051749	-0.21583	0.0051813	-0.0082588	0.0038076	-0.0095207	-0.0018807	0.012341	-0.026665	0.005915	-0.012533	-0.012168	-0.0018096	0.0054765	-0.027743	0.036529	-0.017817	0.00012983	0.0072315	-0.014443	0.0078364	-0.0042784
8.63	0.0039748	0.00065318	-0.0012953	0.00075452	-0.0046931	-0.0020024	0.0055854	-0.0028604	0.0043534	-0.0046321	-0.0021986	0.012082	-0.023618	0.0055564	-0.014057	-0.01494	-0.00067238	0.00065384	-0.01974	0.031472	-0.023534	0.0012065	0.0098262	-0.014462	0.00069135	-0.008381
8.66	0.0039702	-0.00077262	-0.25476	0.00073128	-0.0052868	-0.0036384	0.0062512	-0.0016389	0.0033492	-0.0010325	-0.01994	0.010084	-0.020732	0.0041894	-0.014396	-0.017616	-0.0071925	0.0059979	-0.018692	0.033084	-0.019422	0.002506	-0.00021063	-0.018132	0.0037109	-0.005933
8.69	0.0026974	0.00046314	-0.0015446	0.0011305	-0.0034512	-0.001772	0.0057737	-0.00079049	0.003651	-0.0009949	-0.00040309	0.012041	-0.022891	0.0042396	-0.014164	-0.01782	-0.002596	-0.0044166	-0.018603	0.029199	-0.023	-0.004634	0.0071492	-0.016002	-0.0019922	-0.0084312
8.72	0.0018809	0.00042862	-0.0013837	0.0012199	-0.0032012	-0.0031922	0.0056682	0.07203	0.004225	-0.0011399	-0.00063812	0.011127	-0.023853	0.0042298	-0.011938	-0.018162	-0.0053406	-0.0022608	-0.017157	0.024333	-0.023803	-0.010471	0.002338	-0.01951	0.00019406	-0.0030462
8.75	0.0018609	0.00037018	-0.00046673	0.0011298	-0.0029644	-0.0035442	0.0053446	-0.00084113	0.0031196	0.0010119	-0.00030023	0.0095027	-0.020364	0.0019988	-0.013302	-0.015842	-0.010108	-0.22595	-0.01456	0.033758	-0.02025	-0.0033626	0.0016	-0.014184	-0.0086177	-0.0062759
8.78	0.0015872	0.00024307	-0.00058954	0.0011668	-0.0029747	-0.0040527	0.0050783	-0.073159	0.0034774	0.0010643	-0.00078368	0.011963	-0.020946	0.0039715	-0.012031	-0.013453	-0.0059773	-0.0020242	-0.018861	0.030853	-0.022039	-0.0097905	0.0099386	-0.020588	-0.0038984	-0.0075479
8.81	0.0011659	0.00053031	-0.00059778	0.0012438	-0.0032817	-0.0042324	0.0049109	0.0013627	0.0037011	-0.92531	0.00060312	0.011089	-0.02267	0.0023438	-0.0078758	-0.01604	-0.0060983	-0.0068312	-0.014823	0.026527	-0.01921	-0.0087142	0.006773	-0.011119	-0.0062338	-0.0054768
8.84	0.0012864	-0.59001	0.0004278	0.0011	-0.0034515	-0.0047572	0.0050928	-0.0016246	0.003032	-0.0011652	-0.0016513	0.010088	-0.020957	0.0041568	-0.01207	-0.013088	-0.01159	0.0032636	-0.018613	0.028165	-0.017948	-0.0072013	0.013496	-0.016958	-0.0064227	-0.0050088
8.87	0.00083951	0.00058228	-0.0006572	0.0012421	-0.0022493	-0.0043274	0.003312	-0.0050354	0.00094712	-0.0022928	-0.00029045	0.014829	-0.025775	0.0059716	-0.0074215	-0.013898	-0.0079702	-0.0047387	-0.020671	0.028476	-0.010208	-0.002952	0.011553	-0.018924	-0.00059722	-0.0065365
8.90	0.00071261	0.00064844	-0.0011407	0.0012464	-0.0015221	-0.0041252	0.0030344	-0.0057556	0.00013809	0.73705	-0.00022532	0.015124	-0.024495	0.0065737	-0.012186	-0.011521	-0.0091196	-0.0050691	-0.013513	0.022243	-0.012443	0.0014043	0.0020234	-0.026778	-0.005381	-0.0064421
8.93	0.00062131	0.66916	-0.00090925	0.001452	-0.0026288	-0.0057361	0.0042527	-0.00054131	0.0011287	0.0033338	-0.0012027	0.0097139	-0.019022	0.0057797	-0.015426	-0.017473	-0.0010535	-0.0025878	-0.0069369	0.029429	-0.017848	-0.004542	0.022126	-0.02145	-0.0041289	-0.0059393
8.96	0.00031838	0.00034632	-0.00099637	0.0018317	-0.0023598	-0.0041497	0.005846	0.0027445	0.0060202	0.0024176	-0.0017294	0.011587	-0.019364	0.0044045	-0.015248	-0.01516	-0.0046229	-0.00534	-0.01122	0.023884	-0.022542	-0.01769	0.0079594	-0.01595	-0.0051446	-0.0057182
8.99	0.00042828	0.00048606	-0.00061057	0.0016054	-0.0028454	-0.0028617	0.0045091	-0.00083438	0.0031674	-0.0010277	-0.0017543	0.012212	-0.020775	0.0047793	-0.013004	-0.01549	-0.0053466	-0.0044789	-0.013536	0.024716	-0.017634	-0.016517	0.0078538	-0.01075	-0.0017483	-0.0034336
9.02	0.00033968	0.00055137	-0.00067104	0.0013594	-0.0020719	-0.0040063	0.0039084	-0.0026671	0.0019923	-0.00012472	-0.0016188	0.010117	-0.020997	0.0070417	-0.007342	-0.012826	-0.0063832	-0.0037024	-0.015177	0.0257	-0.020336	-0.0038876	0.016827	-0.023022	-0.0068988	-0.0051426
9.05	0.00035428	0.00059367	-0.000853	0.0013511	-0.0017356	-0.0036976	0.0025731	-0.0042636	0.0016826	-0.39394	-0.0013952	0.015363	-0.024083	0.0084892	-0.006572	-0.018256	-0.0068153	-0.004777	-0.019021	0.029681	-0.017111	-0.0042189	0.017081	-0.012057	-0.0018272	-0.0053906
9.08	0.00025358	0.00066878	-0.0010681	0.0013981	-0.001658	-0.0038749	0.0028581	-0.003888	0.0021343	-0.00047314	-0.0003251	0.011848	-0.023476	0.0087337	-0.0095351	-0.014355	-0.0095453	-0.0026773	-0.014855	0.028394	-0.01695	0.00073377	0.0087261	-0.010346	-0.0006796	-0.0072627
9.11	0.0002191	0.0006557	-0.0011161	0.0014829	-0.0014044	-0.0036746	0.00361	-0.0024547	0.0012079	0.0031323	-0.0023799	0.01231	-0.019524	0.0092779	-0.014983	-0.017545	-0.0058038	-0.0050155	-0.0094055	0.027214	-0.021472	0.0014184	0.013652	-0.0074272	-0.0022528	-0.0061175
9.14	0.00015454	0.00064619	-0.0012191	0.0015064	-0.001258	-0.0033969	0.0029361	-0.00058125	0.0034333	0.0030291	-0.00072998	0.0098913	-0.020711	0.010698	-0.013203	-0.017619	-0.0018084	-0.00041303	-0.017263	0.02861	-0.022737	-0.0013672	0.019602	-0.012831	0.00053325	-0.0050455
9.17	0.00021148	0.00074163	-0.00099903	0.0013922	-0.0016388	-0.0033186	0.0028013	-0.00025268	0.0044155	0.00077806	-0.00058353	0.012491	-0.021719	0.0084349	-0.0097096	-0.018135	-0.0069321	-0.0020816	-0.012015	0.029029	-0.0215	-0.0039473	0.0061817	-0.0043444	-0.0009751	-0.0025526
9.20	0.00019498	0.00072787	-0.00074719	0.0015066	-0.0017966	-0.0031152	0.0036281	-0.0015274	0.0033774	0.00095106	-0.0020906	0.010121	-0.019226	0.009127	-0.01391	-0.016862	-0.0071575	-0.00050173	-0.011872	0.028812	-0.021492	-0.00044559	0.0099746	0.00027141	-0.00080398	-0.0062828
9.23	0.00015978	0.00057297	-0.00074198	0.0013506	-0.0016995	-0.0032219	0.0036897	-0.0014357	0.0030115	0.0013655	-0.0014118	0.0099504	-0.019854	0.0084726	-0.011413	-0.016729	-0.00543	-0.0019021	-0.015813	0.028528	-0.025324	0.0067553	0.011754	-0.01458	-0.00275	-0.006197
9.26	0.00012538	0.00062944	-0.00079719	0.0012997	-0.0015871	-0.0035487	0.0029398	-0.0016579	0.0027528	0.0013691	-0.00077675	0.0118	-0.022487	0.0094347	-0.0053612	-0.016017	-0.0055445	-0.0067549	-0.015227	0.0292	-0.019157	0.00092633	0.010736	-0.011033	-0.0038518	-0.0041026
9.29	0.77457	0.00067569	-0.00090651	0.001386	-0.0014482	-0.0037478	0.0026872	-0.0027665	0.0025137	0.0010838	-0.00066236	0.012019	-0.0223	0.010789	-0.0077994	-0.016901	-0.0054167	-0.0027975	-0.00977	0.029346	-0.021958	0.0027835	0.01094	-0.01306	-0.003698	-0.0039062
9.32	0.77702	0.00058807	-0.0010134	0.0014097	-0.0015315	-0.003632	0.0029371	-0.002172	0.0022105	0.001636	-0.001684	0.011721	-0.020104	0.0087935	-0.011669	-0.015695	-0.0067047	-0.0023024	-0.012484	0.027359	-0.020469	0.0030731	0.011687	-0.0059745	-0.0014226	-0.0055896
9.35	0.00011805	0.0006047	-0.00095813	0.0014312	-0.0014865	-0.0032742	0.0032163	-0.0020749	0.0019314	0.00094456	-0.0016805	0.011431	-0.020731	0.0085522	-0.010062	-0.017886	-0.0058888	-0.0040424	-0.013772	0.028962	-0.020072	-0.0011199	0.007743	-0.0073501	-0.00044228	-0.0063665
9.38	0.00014741	0.00063566	-0.00094461	0.0013689	-0.0016947	-0.0034941	0.0030426	-0.0016699	0.0023406	0.0015743	-0.0016195	0.011278	-0.019829	0.0081177	-0.010888	-0.017512	-0.0057471	-0.0042031	-0.011945	0.028509	-0.021257	0.0016685	0.011989	-0.0094602	-0.00099421	-0.0056871
9.41	0.0001535	0.00061628	-0.00093709	0.0014071	-0.0015277	-0.0033571	0.0029668	-0.0014417	0.0020495	0.0015414	-0.0012939	0.011168	-0.019812	0.0089794	-0.010854	-0.016135	-0.0042912	-0.0019051	-0.012127	0.02611	-0.020103	-0.0027898	0.0092988	-0.012613	-0.0029381	-0.0067604
9.44	0.00011388	0.00074467	-0.00099786	0.0013018	-0.0014815	-0.0032415	0.0029415	-0.001747	0.0022919	0.0013115	-0.0013255	0.011475	-0.019574	0.0090063	-0.010643	-0.016676	-0.004589	-0.0045018	-0.012959	0.025832	-0.021891	0.0044888	0.012852	-0.0075026	-0.0024739	-0.0065238
9.47	0.00010439	0.00069096	-0.0010588	0.0013197	-0.0015171	-0.0030657	0.0030506	-0.0013254	0.0029329	0.0017276	-0.0012311	0.010739	-0.019235	0.0097921	-0.010092	-0.016904	-0.0066772	-0.0026402	-0.013166	0.027695	-0.021616	0.0016886	0.016355	-0.0086773	-0.0028256	-0.0037926
9.50	0.96628	0.00071906	-0.0010388	0.0013876	-0.0013922	-0.0031893	0.0030524	-0.0016307	0.00267	0.0010253	-0.0013609	0.011275	-0.020897	0.0096085	-0.010422	-0.01759	-0.0054269	-0.0024914	-0.010921	0.022835	-0.022033	0.003422	0.010821	-0.0043877	0.0021873	-0.0063636
9.53	0.0001198	0.00073458	-0.0010553	0.0013309	-0.0013576	-0.0032752	0.0030184	-0.0019042	0.0024326	0.0010488	-0.0018212	0.011519	-0.019336	0.0086589	-0.0096678	-0.017694	-0.0064373	-0.0040425	-0.012552	0.026931	-0.021545	0.0039335	0.0044726	-0.0019452	0.0010986	-0.0021244
9.56	0.00011083	0.00069708	-0.0010155	0.0012831	-0.0013667	-0.0031062	0.002877	-0.0017593	0.002381	0.0011894	-0.0016638	0.011598	-0.018204	0.0085424	-0.0095813	-0.017169	-0.0058616	-0.0050931	-0.012242	0.026404	-0.021497	0.0028098	0.0084682	-0.0077196	-0.0010667	-0.0022213
