# Supplementary material for: Glucose metabolism sustains heme-induced Trypanosoma cruzi epimastigote growth in vitro
Source: PLoS Negl Trop Dis. 2023 Nov 10;17(11):e0011725. doi: 10.1371/journal.pntd.0011725 (PMC10664871; doi:10.1371/journal.pntd.0011725)
Supplement: S7 Table — The peak intensity of metabolites identified in cell-free medium in low Glc (6.6 mM) medium in yellow or in high Glc (12 mM) medium in orange vs. parasites media. ↓ corresponds to decreased metabolite levels relative to cell-free medium (consumption); ↑ corresponds to increased metabolite levels relative to cell-free medium (secretion). All metabolites between parentheses were molecules identified using the Human Metabolome Database (HMDB) and the Biological Magnetic Resonance Bank (BMRB) database. *Metabolites are molecules with two peaks sum. The data are represented in Fig 6. (XLSX) [file pntd.0011725.s010.xlsx]

## Sheet: INDEX
	S7	ANOVA_culture_medium	Statistical analysis of culture supernatants vs. each cell-free media (low or high Glc)

## Sheet: S7_ANOVA_CULTURE MEDIUM
2way ANoVA_method Benjamini, krieger and Yekutiele
cell-free medium (low Glc) vs. control or heme (low Glc medium)							cell-free medium (high Glc) vs. high Glc or heme (high Glc medium)
	False discovery rate (q)	0.05
Compound identified in culture medium	δH (ppm); culture medium samples (1 vs. 2)	Significant?	Fold change (sample2 vs. sample1)	Individual P Value	q value	Status (↑ or ↓)	δH (ppm); culture medium samples (1 vs. 2)	Significant?	Fold change (sample2 vs. sample1)	Individual P Value	q value	Status (↑ or ↓)
	0,01						0,01
	cell-free medium (low Glc) vs. control (low Glc medium)	No	0.976864	0.993	>0,9999		cell-free medium (high Glc) vs. high Glc medium	No	1.01959	0.9944	>0,9999
	cell-free medium (low Glc) vs. heme (low Glc medium)	No	0.968895	0.9907	>0,9999		cell-free medium (high Glc) vs. heme (high Glc medium)	No	1.05316	0.9849	>0,9999
	0,04						0,04
	cell-free medium (low Glc) vs. control (low Glc medium)	No	0.973007	0.9918	>0,9999		cell-free medium (high Glc) vs. high Glc medium	No	1.02476	0.993	>0,9999
	cell-free medium (low Glc) vs. heme (low Glc medium)	No	0.967914	0.9903	>0,9999		cell-free medium (high Glc) vs. heme (high Glc medium)	No	1.05426	0.9846	>0,9999
	0,07						0,07
	cell-free medium (low Glc) vs. control (low Glc medium)	No	0.972697	0.9917	>0,9999		cell-free medium (high Glc) vs. high Glc medium	No	1.02459	0.9931	>0,9999
	cell-free medium (low Glc) vs. heme (low Glc medium)	No	0.967339	0.99	>0,9999		cell-free medium (high Glc) vs. heme (high Glc medium)	No	1.05841	0.9834	>0,9999
	0,10						0,10
	cell-free medium (low Glc) vs. control (low Glc medium)	No	0.977986	0.9933	>0,9999		cell-free medium (high Glc) vs. high Glc medium	No	1.02943	0.9916	>0,9999
	cell-free medium (low Glc) vs. heme (low Glc medium)	No	0.972672	0.9916	>0,9999		cell-free medium (high Glc) vs. heme (high Glc medium)	No	1.06552	0.9813	>0,9999
	0,13						0,13
	cell-free medium (low Glc) vs. control (low Glc medium)	No	0.976482	0.9927	>0,9999		cell-free medium (high Glc) vs. high Glc medium	No	1.02386	0.9931	>0,9999
	cell-free medium (low Glc) vs. heme (low Glc medium)	No	0.967476	0.99	>0,9999		cell-free medium (high Glc) vs. heme (high Glc medium)	No	1.05923	0.9829	>0,9999
	0,16						0,16
	cell-free medium (low Glc) vs. control (low Glc medium)	No	0.971801	0.9908	>0,9999		cell-free medium (high Glc) vs. high Glc medium	No	1.00874	0.9973	>0,9999
	cell-free medium (low Glc) vs. heme (low Glc medium)	No	0.962085	0.9876	>0,9999		cell-free medium (high Glc) vs. heme (high Glc medium)	No	1.04471	0.9862	>0,9999
	0,19						0,19
	cell-free medium (low Glc) vs. control (low Glc medium)	No	0.977734	0.993	>0,9999		cell-free medium (high Glc) vs. high Glc medium	No	1.0255	0.9926	>0,9999
	cell-free medium (low Glc) vs. heme (low Glc medium)	No	0.972044	0.9913	>0,9999		cell-free medium (high Glc) vs. heme (high Glc medium)	No	1.06375	0.9815	>0,9999
	0,22						0,22
	cell-free medium (low Glc) vs. control (low Glc medium)	No	0.971562	0.991	>0,9999		cell-free medium (high Glc) vs. high Glc medium	No	1.01631	0.9952	>0,9999
	cell-free medium (low Glc) vs. heme (low Glc medium)	No	0.966413	0.9893	>0,9999		cell-free medium (high Glc) vs. heme (high Glc medium)	No	1.04707	0.9861	>0,9999
	0,25						0,25
	cell-free medium (low Glc) vs. control (low Glc medium)	No	0.971061	0.9909	>0,9999		cell-free medium (high Glc) vs. high Glc medium	No	1.0223	0.9935	>0,9999
	cell-free medium (low Glc) vs. heme (low Glc medium)	No	0.965372	0.9892	>0,9999		cell-free medium (high Glc) vs. heme (high Glc medium)	No	1.05358	0.9844	>0,9999
	0,28						0,28
	cell-free medium (low Glc) vs. control (low Glc medium)	No	0.972783	0.9913	>0,9999		cell-free medium (high Glc) vs. high Glc medium	No	1.01972	0.9942	>0,9999
	cell-free medium (low Glc) vs. heme (low Glc medium)	No	0.96695	0.9895	>0,9999		cell-free medium (high Glc) vs. heme (high Glc medium)	No	1.05089	0.9849	>0,9999
	0,31						0,31
	cell-free medium (low Glc) vs. control (low Glc medium)	No	0.96809	0.9897	>0,9999		cell-free medium (high Glc) vs. high Glc medium	No	1.01498	0.9955	>0,9999
	cell-free medium (low Glc) vs. heme (low Glc medium)	No	0.961852	0.9877	>0,9999		cell-free medium (high Glc) vs. heme (high Glc medium)	No	1.04258	0.9872	>0,9999
	0,34						0,34
	cell-free medium (low Glc) vs. control (low Glc medium)	No	0.966211	0.9891	>0,9999		cell-free medium (high Glc) vs. high Glc medium	No	1.01421	0.9957	>0,9999
	cell-free medium (low Glc) vs. heme (low Glc medium)	No	0.96046	0.9872	>0,9999		cell-free medium (high Glc) vs. heme (high Glc medium)	No	1.04526	0.9864	>0,9999
	0,37						0,37
	cell-free medium (low Glc) vs. control (low Glc medium)	No	0.964511	0.9883	>0,9999		cell-free medium (high Glc) vs. high Glc medium	No	1.01361	0.9958	>0,9999
	cell-free medium (low Glc) vs. heme (low Glc medium)	No	0.959608	0.9866	>0,9999		cell-free medium (high Glc) vs. heme (high Glc medium)	No	1.04442	0.9863	>0,9999
	0,40						0,40
	cell-free medium (low Glc) vs. control (low Glc medium)	No	0.965376	0.9882	>0,9999		cell-free medium (high Glc) vs. high Glc medium	No	1.01529	0.9952	>0,9999
	cell-free medium (low Glc) vs. heme (low Glc medium)	No	0.956948	0.9854	>0,9999		cell-free medium (high Glc) vs. heme (high Glc medium)	No	1.04336	0.9864	>0,9999
	0,43						0,43
	cell-free medium (low Glc) vs. control (low Glc medium)	No	0.96585	0.9882	>0,9999		cell-free medium (high Glc) vs. high Glc medium	No	1.0153	0.9951	>0,9999
	cell-free medium (low Glc) vs. heme (low Glc medium)	No	0.955066	0.9845	>0,9999		cell-free medium (high Glc) vs. heme (high Glc medium)	No	1.03629	0.9884	>0,9999
	0,46						0,46
	cell-free medium (low Glc) vs. control (low Glc medium)	No	0.972567	0.9902	>0,9999		cell-free medium (high Glc) vs. high Glc medium	No	1.02941	0.9904	>0,9999
	cell-free medium (low Glc) vs. heme (low Glc medium)	No	0.972567	0.9903	>0,9999		cell-free medium (high Glc) vs. heme (high Glc medium)	No	1.05882	0.9807	>0,9999
	0,49						0,49
	cell-free medium (low Glc) vs. control (low Glc medium)	No	0.962924	0.9865	>0,9999		cell-free medium (high Glc) vs. high Glc medium	No	1.01403	0.9953	>0,9999
	cell-free medium (low Glc) vs. heme (low Glc medium)	No	0.95572	0.9839	>0,9999		cell-free medium (high Glc) vs. heme (high Glc medium)	No	1.04091	0.9862	>0,9999
	0,52						0,52
	cell-free medium (low Glc) vs. control (low Glc medium)	No	0.971886	0.9894	>0,9999		cell-free medium (high Glc) vs. high Glc medium	No	1.02203	0.9923	>0,9999
	cell-free medium (low Glc) vs. heme (low Glc medium)	No	0.966961	0.9875	>0,9999		cell-free medium (high Glc) vs. heme (high Glc medium)	No	1.05767	0.9799	>0,9999
	0,55						0,55
	cell-free medium (low Glc) vs. control (low Glc medium)	No	0.973369	0.9901	>0,9999		cell-free medium (high Glc) vs. high Glc medium	No	1.02033	0.9929	>0,9999
	cell-free medium (low Glc) vs. heme (low Glc medium)	No	0.963873	0.9865	>0,9999		cell-free medium (high Glc) vs. heme (high Glc medium)	No	1.05506	0.9809	>0,9999
	0,58						0,58
	cell-free medium (low Glc) vs. control (low Glc medium)	No	0.966766	0.987	>0,9999		cell-free medium (high Glc) vs. high Glc medium	No	1.01847	0.9934	>0,9999
	cell-free medium (low Glc) vs. heme (low Glc medium)	No	0.95905	0.984	>0,9999		cell-free medium (high Glc) vs. heme (high Glc medium)	No	1.051	0.9817	>0,9999
	0,61						0,61
	cell-free medium (low Glc) vs. control (low Glc medium)	No	0.967132	0.9867	>0,9999		cell-free medium (high Glc) vs. high Glc medium	No	1.00927	0.9965	>0,9999
	cell-free medium (low Glc) vs. heme (low Glc medium)	No	0.962545	0.9848	>0,9999		cell-free medium (high Glc) vs. heme (high Glc medium)	No	1.04107	0.9846	>0,9999
	0,64						0,64
	cell-free medium (low Glc) vs. control (low Glc medium)	No	0.960483	0.9825	>0,9999		cell-free medium (high Glc) vs. high Glc medium	No	1.00174	0.9992	>0,9999
	cell-free medium (low Glc) vs. heme (low Glc medium)	No	0.952264	0.9788	>0,9999		cell-free medium (high Glc) vs. heme (high Glc medium)	No	1.03304	0.9865	>0,9999
	0,67						0,67
	cell-free medium (low Glc) vs. control (low Glc medium)	No	0.961773	0.9816	>0,9999		cell-free medium (high Glc) vs. high Glc medium	No	1.00319	0.9986	>0,9999
	cell-free medium (low Glc) vs. heme (low Glc medium)	No	0.952779	0.9773	>0,9999		cell-free medium (high Glc) vs. heme (high Glc medium)	No	1.02872	0.9872	>0,9999
	0,70						0,70
	cell-free medium (low Glc) vs. control (low Glc medium)	No	0.956928	0.9772	>0,9999		cell-free medium (high Glc) vs. high Glc medium	No	0.996954	0.9985	>0,9999
	cell-free medium (low Glc) vs. heme (low Glc medium)	No	0.945832	0.9713	>0,9999		cell-free medium (high Glc) vs. heme (high Glc medium)	No	1.01603	0.9921	>0,9999
	0,73						0,73
	cell-free medium (low Glc) vs. control (low Glc medium)	No	0.948985	0.9677	>0,9999		cell-free medium (high Glc) vs. high Glc medium	No	0.977707	0.9867	>0,9999
	cell-free medium (low Glc) vs. heme (low Glc medium)	No	0.928432	0.9547	>0,9999		cell-free medium (high Glc) vs. heme (high Glc medium)	No	0.982617	0.9896	>0,9999
	0,76						0,76
	cell-free medium (low Glc) vs. control (low Glc medium)	No	0.940766	0.9519	0.9995		cell-free medium (high Glc) vs. high Glc medium	No	0.962997	0.9716	>0,9999
	cell-free medium (low Glc) vs. heme (low Glc medium)	No	0.906986	0.9246	0.9995		cell-free medium (high Glc) vs. heme (high Glc medium)	No	0.955473	0.9658	>0,9999
	0,79						0,79
	cell-free medium (low Glc) vs. control (low Glc medium)	No	0.924828	0.916	0.9618		cell-free medium (high Glc) vs. high Glc medium	No	0.936123	0.9306	0.9771
	cell-free medium (low Glc) vs. heme (low Glc medium)	No	0.885517	0.8724	0.9618		cell-free medium (high Glc) vs. heme (high Glc medium)	No	0.922907	0.9164	0.9771
	0,82						0,82
	cell-free medium (low Glc) vs. control (low Glc medium)	No	0.919321	0.8538	0.8965		cell-free medium (high Glc) vs. high Glc medium	No	0.917073	0.8532	0.8959
	cell-free medium (low Glc) vs. heme (low Glc medium)	No	0.855626	0.7416	0.8965		cell-free medium (high Glc) vs. heme (high Glc medium)	No	0.881153	0.7906	0.8959
	0,85						0,85
	cell-free medium (low Glc) vs. control (low Glc medium)	No	0.928113	0.7198	0.7557		cell-free medium (high Glc) vs. high Glc medium	No	0.91992	0.69	0.7245
	cell-free medium (low Glc) vs. heme (low Glc medium)	No	0.853895	0.4659	0.7557		cell-free medium (high Glc) vs. heme (high Glc medium)	No	0.866733	0.5074	0.7245
	0,88						0,88
	cell-free medium (low Glc) vs. control (low Glc medium)	No	0.97262	0.7655	0.8037		cell-free medium (high Glc) vs. high Glc medium	No	0.961008	0.6702	0.7037
	cell-free medium (low Glc) vs. heme (low Glc medium)	No	0.924082	0.4075	0.8037		cell-free medium (high Glc) vs. heme (high Glc medium)	No	0.933351	0.4668	0.7037
	0,91						0,91
	cell-free medium (low Glc) vs. control (low Glc medium)	No	0.952798	0.4332	0.4549		cell-free medium (high Glc) vs. high Glc medium	No	0.937993	0.2997	0.3147
	cell-free medium (low Glc) vs. heme (low Glc medium)	No	0.894848	0.0808	0.1697		cell-free medium (high Glc) vs. heme (high Glc medium)	No	0.898216	0.0888	0.1864
	0,94						0,94
BCAA	cell-free medium (low Glc) vs. control (low Glc medium)	Yes	0.891942	<0,0001	<0,0001	↓	cell-free medium (high Glc) vs. high Glc medium	Yes	0.887545	<0,0001	<0,0001	↓
BCAA	cell-free medium (low Glc) vs. heme (low Glc medium)	Yes	0.810996	<0,0001	<0,0001	↓	cell-free medium (high Glc) vs. heme (high Glc medium)	Yes	0.819391	<0,0001	<0,0001	↓
	0,97						0,97
BCAA	cell-free medium (low Glc) vs. control (low Glc medium)	No	0.994108	0.6999	0.7349		cell-free medium (high Glc) vs. high Glc medium	No	0.977455	0.1379	0.2896
BCAA	cell-free medium (low Glc) vs. heme (low Glc medium)	No	1.01101	0.4721	0.7349		cell-free medium (high Glc) vs. heme (high Glc medium)	No	1.00801	0.5979	0.6278
	1,00						1,00
BCAA	cell-free medium (low Glc) vs. control (low Glc medium)	Yes	1.18749	<0,0001	<0,0001	↑	cell-free medium (high Glc) vs. high Glc medium	Yes	1.21785	<0,0001	<0,0001	↑
BCAA	cell-free medium (low Glc) vs. heme (low Glc medium)	Yes	1.29019	<0,0001	<0,0001	↑	cell-free medium (high Glc) vs. heme (high Glc medium)	Yes	1.32527	<0,0001	<0,0001	↑
	1,03						1,03
L-valine	cell-free medium (low Glc) vs. control (low Glc medium)	Yes	0.859172	0.019	0.0199	↓	cell-free medium (high Glc) vs. high Glc medium	Yes	0.861211	0.0197	0.0207	↓
L-valine	cell-free medium (low Glc) vs. heme (low Glc medium)	Yes	0.745998	<0,0001	<0,0001	↓	cell-free medium (high Glc) vs. heme (high Glc medium)	Yes	0.77065	0.0001	0.0002	↓
	1,06						1,06
L-valine	cell-free medium (low Glc) vs. control (low Glc medium)	No	1.11419	0.1553	0.0815		cell-free medium (high Glc) vs. high Glc medium	No	1.10063	0.2086	0.219
L-valine	cell-free medium (low Glc) vs. heme (low Glc medium)	Yes	1.1968	0.0143	0.015	↑	cell-free medium (high Glc) vs. heme (high Glc medium)	No	1.17612	0.0277	0.0583
	1,09						1,09
	cell-free medium (low Glc) vs. control (low Glc medium)	No	1.13187	0.7532	0.7908		cell-free medium (high Glc) vs. high Glc medium	No	1.10287	0.8031	0.8432
	cell-free medium (low Glc) vs. heme (low Glc medium)	No	1.17298	0.6802	0.7908		cell-free medium (high Glc) vs. heme (high Glc medium)	No	1.16639	0.6869	0.8432
	1,12						1,12
	cell-free medium (low Glc) vs. control (low Glc medium)	No	1.06417	0.9071	0.9586		cell-free medium (high Glc) vs. high Glc medium	No	1.05249	0.9234	0.9695
	cell-free medium (low Glc) vs. heme (low Glc medium)	No	1.06043	0.913	0.9586		cell-free medium (high Glc) vs. heme (high Glc medium)	No	1.06331	0.9078	0.9695
	1,15						1,15
	cell-free medium (low Glc) vs. control (low Glc medium)	No	0.961838	0.9245	0.9707		cell-free medium (high Glc) vs. high Glc medium	No	0.960032	0.9203	0.9663
	cell-free medium (low Glc) vs. heme (low Glc medium)	No	0.92134	0.8451	0.9707		cell-free medium (high Glc) vs. heme (high Glc medium)	No	0.934705	0.8701	0.9663
	1,18						1,18
	cell-free medium (low Glc) vs. control (low Glc medium)	No	0.881532	0.365	0.3833		cell-free medium (high Glc) vs. high Glc medium	No	0.889046	0.3924	0.412
	cell-free medium (low Glc) vs. heme (low Glc medium)	No	0.826357	0.1843	0.3833		cell-free medium (high Glc) vs. heme (high Glc medium)	No	0.851119	0.251	0.412
	1,21						1,21
	cell-free medium (low Glc) vs. control (low Glc medium)	No	0.962867	0.803	0.9944		cell-free medium (high Glc) vs. high Glc medium	No	0.964537	0.8107	0.9882
	cell-free medium (low Glc) vs. heme (low Glc medium)	No	0.990175	0.9471	0.9944		cell-free medium (high Glc) vs. heme (high Glc medium)	No	0.989009	0.9411	0.9882
	1,24						1,24
	cell-free medium (low Glc) vs. control (low Glc medium)	No	0.985976	0.946	0.9933		cell-free medium (high Glc) vs. high Glc medium	No	0.968002	0.8779	0.9246
	cell-free medium (low Glc) vs. heme (low Glc medium)	No	0.969106	0.8824	0.9933		cell-free medium (high Glc) vs. heme (high Glc medium)	No	0.968621	0.8805	0.9246
	1,27						1,27
	cell-free medium (low Glc) vs. control (low Glc medium)	No	0.930325	0.6834	0.7176		cell-free medium (high Glc) vs. high Glc medium	No	0.918471	0.6326	0.6643
	cell-free medium (low Glc) vs. heme (low Glc medium)	No	0.899635	0.557	0.7176		cell-free medium (high Glc) vs. heme (high Glc medium)	No	0.912212	0.6066	0.6643
	1,30						1,30
	cell-free medium (low Glc) vs. control (low Glc medium)	No	0.861982	0.4895	0.514		cell-free medium (high Glc) vs. high Glc medium	No	0.848846	0.4511	0.4736
	cell-free medium (low Glc) vs. heme (low Glc medium)	No	0.824235	0.3787	0.514		cell-free medium (high Glc) vs. heme (high Glc medium)	No	0.82677	0.388	0.4736
	1.33						1.33
L-threonine	cell-free medium (low Glc) vs. control (low Glc medium)	Yes	0.718812	<0,0001	<0,0001	↓	cell-free medium (high Glc) vs. high Glc medium	Yes	0.708208	<0,0001	<0,0001	↓
L-threonine	cell-free medium (low Glc) vs. heme (low Glc medium)	Yes	0.591543	<0,0001	<0,0001	↓	cell-free medium (high Glc) vs. heme (high Glc medium)	Yes	0.602564	<0,0001	<0,0001	↓
	1.36						1.36
	cell-free medium (low Glc) vs. control (low Glc medium)	Yes	1.28506	0.0546	0.0287	↑	cell-free medium (high Glc) vs. high Glc medium	No	1.23488	0.1102	0.0579
	cell-free medium (low Glc) vs. heme (low Glc medium)	Yes	1.55242	0.0002	0.0002	↑	cell-free medium (high Glc) vs. heme (high Glc medium)	Yes	1.49089	0.0009	0.0009	↑
	1,39						1,39
	cell-free medium (low Glc) vs. control (low Glc medium)	No	1.05547	0.7918	0.8394		cell-free medium (high Glc) vs. high Glc medium	No	1.0282	0.8913	0.9359
	cell-free medium (low Glc) vs. heme (low Glc medium)	No	1.05323	0.7994	0.8394		cell-free medium (high Glc) vs. heme (high Glc medium)	No	1.04291	0.8347	0.9359
	1,42						1,42
	cell-free medium (low Glc) vs. control (low Glc medium)	No	1.00739	0.9581	>0,9999		cell-free medium (high Glc) vs. high Glc medium	No	0.98731	0.9271	0.9735
	cell-free medium (low Glc) vs. heme (low Glc medium)	No	0.962512	0.7908	>0,9999		cell-free medium (high Glc) vs. heme (high Glc medium)	No	0.960828	0.7783	0.9735
	1,45						1,45
Homoarginine	cell-free medium (low Glc) vs. control (low Glc medium)	No	1.03055	0.7716	>0,9999		cell-free medium (high Glc) vs. high Glc medium	No	1.01416	0.8918	>0,9999
Homoarginine	cell-free medium (low Glc) vs. heme (low Glc medium)	No	0.995622	0.9667	>0,9999		cell-free medium (high Glc) vs. heme (high Glc medium)	No	0.999483	0.9964	>0,9999
	1,48						1,48
L-alanine	cell-free medium (low Glc) vs. control (low Glc medium)	Yes	1.41605	<0,0001	<0,0001	↑	cell-free medium (high Glc) vs. high Glc medium	Yes	1.40844	<0,0001	<0,0001	↑
L-alanine	cell-free medium (low Glc) vs. heme (low Glc medium)	Yes	1.33653	<0,0001	<0,0001	↑	cell-free medium (high Glc) vs. heme (high Glc medium)	Yes	1.36066	<0,0001	<0,0001	↑
	1,48+1,51						1,48+1,51
L-alanine*	cell-free medium (low Glc) vs. control (low Glc medium)	Yes	1.55472	<0,0001	<0,0001	↑	cell-free medium (high Glc) vs. high Glc medium	Yes	1.52571	<0,0001	<0,0001	↑
L-alanine*	cell-free medium (low Glc) vs. heme (low Glc medium)	Yes	1.64468	<0,0001	<0,0001	↑	cell-free medium (high Glc) vs. heme (high Glc medium)	Yes	1.63535	<0,0001	<0,0001	↑
	1,51						1,51
L-alanine	cell-free medium (low Glc) vs. control (low Glc medium)	Yes	2.03241	<0,0001	<0,0001	↑	cell-free medium (high Glc) vs. high Glc medium	Yes	1.93441	<0,0001	<0,0001	↑
L-alanine	cell-free medium (low Glc) vs. heme (low Glc medium)	Yes	2.70613	<0,0001	<0,0001	↑	cell-free medium (high Glc) vs. heme (high Glc medium)	Yes	2.59272	<0,0001	<0,0001	↑
	1,54						1,54
L-lysine	cell-free medium (low Glc) vs. control (low Glc medium)	No	1.03807	0.831	0.8726		cell-free medium (high Glc) vs. high Glc medium	No	1.01627	0.9267	0.973
L-lysine	cell-free medium (low Glc) vs. heme (low Glc medium)	No	1.04205	0.8132	0.8726		cell-free medium (high Glc) vs. heme (high Glc medium)	No	1.03761	0.8311	0.973
	1,57						1,57
	cell-free medium (low Glc) vs. control (low Glc medium)	No	1.22503	0.4787	0.5026		cell-free medium (high Glc) vs. high Glc medium	No	1.19598	0.5303	0.5569
	cell-free medium (low Glc) vs. heme (low Glc medium)	No	1.25092	0.4294	0.5026		cell-free medium (high Glc) vs. heme (high Glc medium)	No	1.2387	0.4448	0.5569
	1,60						1,60
	cell-free medium (low Glc) vs. control (low Glc medium)	No	1.0302	0.9208	>0,9999		cell-free medium (high Glc) vs. high Glc medium	No	1.01221	0.9671	>0,9999
	cell-free medium (low Glc) vs. heme (low Glc medium)	No	1.01184	0.969	>0,9999		cell-free medium (high Glc) vs. heme (high Glc medium)	No	1.01042	0.9716	>0,9999
	1,63						1,63
	cell-free medium (low Glc) vs. control (low Glc medium)	No	0.996549	0.9891	>0,9999		cell-free medium (high Glc) vs. high Glc medium	No	0.978871	0.9328	0.9795
	cell-free medium (low Glc) vs. heme (low Glc medium)	No	0.967464	0.8977	>0,9999		cell-free medium (high Glc) vs. heme (high Glc medium)	No	0.967934	0.8977	0.9795
	1,66						1,66
	cell-free medium (low Glc) vs. control (low Glc medium)	No	0.975729	0.8884	0.9328		cell-free medium (high Glc) vs. high Glc medium	No	0.951418	0.7769	0.8158
	cell-free medium (low Glc) vs. heme (low Glc medium)	No	0.935277	0.7093	0.9328		cell-free medium (high Glc) vs. heme (high Glc medium)	No	0.935961	0.709	0.8158
	1,69						1,69
	cell-free medium (low Glc) vs. control (low Glc medium)	No	0.884751	0.1737	0.0912		cell-free medium (high Glc) vs. high Glc medium	Yes	0.855219	0.0807	0.0423	↓
	cell-free medium (low Glc) vs. heme (low Glc medium)	Yes	0.792437	0.0144	0.0151	↓	cell-free medium (high Glc) vs. heme (high Glc medium)	Yes	0.790014	0.0113	0.0119	↓
	1,72						1,72
L-arginine+L-lysine	cell-free medium (low Glc) vs. control (low Glc medium)	No	0.936946	0.1826	0.0959		cell-free medium (high Glc) vs. high Glc medium	Yes	0.910508	0.056	0.0294	↓
L-arginine+L-lysine	cell-free medium (low Glc) vs. heme (low Glc medium)	Yes	0.886237	0.0162	0.017	↓	cell-free medium (high Glc) vs. heme (high Glc medium)	Yes	0.89158	0.0206	0.0216	↓
	1,75						1,75
	cell-free medium (low Glc) vs. control (low Glc medium)	No	1.12587	0.1902	0.1997		cell-free medium (high Glc) vs. high Glc medium	No	1.07739	0.4183	0.4392
	cell-free medium (low Glc) vs. heme (low Glc medium)	No	1.17566	0.0677	0.1421		cell-free medium (high Glc) vs. heme (high Glc medium)	No	1.15904	0.0962	0.202
	1,78						1,78
	cell-free medium (low Glc) vs. control (low Glc medium)	No	1.16721	0.5189	0.5448		cell-free medium (high Glc) vs. high Glc medium	No	1.12134	0.637	0.6689
	cell-free medium (low Glc) vs. heme (low Glc medium)	No	1.22379	0.3881	0.5448		cell-free medium (high Glc) vs. heme (high Glc medium)	No	1.21055	0.4128	0.6689
	1,81						1,81
	cell-free medium (low Glc) vs. control (low Glc medium)	No	1.06101	0.8639	0.9415		cell-free medium (high Glc) vs. high Glc medium	No	1.03555	0.9194	0.9654
	cell-free medium (low Glc) vs. heme (low Glc medium)	No	1.04619	0.8966	0.9415		cell-free medium (high Glc) vs. heme (high Glc medium)	No	1.04949	0.8881	0.9654
	1,84						1,84
	cell-free medium (low Glc) vs. control (low Glc medium)	No	0.991975	0.9804	>0,9999		cell-free medium (high Glc) vs. high Glc medium	No	0.965442	0.9124	0.9581
	cell-free medium (low Glc) vs. heme (low Glc medium)	No	0.964815	0.9123	>0,9999		cell-free medium (high Glc) vs. heme (high Glc medium)	No	0.962951	0.9063	0.9581
	1,87						1,87
L-arginine	cell-free medium (low Glc) vs. control (low Glc medium)	No	0.937838	0.7716	0.8102		cell-free medium (high Glc) vs. high Glc medium	No	0.915254	0.6883	0.7228
L-arginine	cell-free medium (low Glc) vs. heme (low Glc medium)	No	0.874636	0.5583	0.8102		cell-free medium (high Glc) vs. heme (high Glc medium)	No	0.876962	0.5597	0.7228
	1,90						1,90
L-arginine	cell-free medium (low Glc) vs. control (low Glc medium)	No	0.924352	0.4462	0.4685		cell-free medium (high Glc) vs. high Glc medium	No	0.90515	0.3327	0.3493
L-arginine	cell-free medium (low Glc) vs. heme (low Glc medium)	No	0.847933	0.1259	0.2643		cell-free medium (high Glc) vs. heme (high Glc medium)	No	0.84696	0.1179	0.2477
	1,93						1,93
Acetate	cell-free medium (low Glc) vs. control (low Glc medium)	Yes	1.64969	<0,0001	<0,0001	↑	cell-free medium (high Glc) vs. high Glc medium	Yes	1.64079	<0,0001	<0,0001	↑
Acetate	cell-free medium (low Glc) vs. heme (low Glc medium)	Yes	1.75306	<0,0001	<0,0001	↑	cell-free medium (high Glc) vs. heme (high Glc medium)	Yes	1.76506	<0,0001	<0,0001	↑
	1,96						1,96
	cell-free medium (low Glc) vs. control (low Glc medium)	No	1.17055	0.3272	0.3435		cell-free medium (high Glc) vs. high Glc medium	No	1.15482	0.3716	0.3902
	cell-free medium (low Glc) vs. heme (low Glc medium)	No	1.29196	0.0935	0.1963		cell-free medium (high Glc) vs. heme (high Glc medium)	No	1.26914	0.1203	0.2527
	1,99						1,99
L-proline	cell-free medium (low Glc) vs. control (low Glc medium)	No	0.942614	0.7133	0.749		cell-free medium (high Glc) vs. high Glc medium	No	0.930211	0.651	0.6836
L-proline	cell-free medium (low Glc) vs. heme (low Glc medium)	No	0.88037	0.4444	0.749		cell-free medium (high Glc) vs. heme (high Glc medium)	No	0.884144	0.4528	0.6836
	2,02						2,02
	cell-free medium (low Glc) vs. control (low Glc medium)	No	0.984774	0.8734	0.9171		cell-free medium (high Glc) vs. high Glc medium	No	0.966148	0.719	0.755
	cell-free medium (low Glc) vs. heme (low Glc medium)	No	0.960598	0.6791	0.9171		cell-free medium (high Glc) vs. heme (high Glc medium)	No	0.96335	0.6967	0.755
	2,05						2,05
L-glutamine+L-glutamate	cell-free medium (low Glc) vs. control (low Glc medium)	No	0.993436	0.9241	0.9703		cell-free medium (high Glc) vs. high Glc medium	No	0.982494	0.7983	0.8382
L-glutamine+L-glutamate	cell-free medium (low Glc) vs. heme (low Glc medium)	No	0.970933	0.6741	0.9703		cell-free medium (high Glc) vs. heme (high Glc medium)	No	0.971909	0.6818	0.8382
	2,08						2,08
L-glutamine+L-glutamate	cell-free medium (low Glc) vs. control (low Glc medium)	No	1.05641	0.4642	0.4969		cell-free medium (high Glc) vs. high Glc medium	No	1.04749	0.5368	0.5636
L-glutamine+L-glutamate	cell-free medium (low Glc) vs. heme (low Glc medium)	No	1.05529	0.4732	0.4969		cell-free medium (high Glc) vs. heme (high Glc medium)	No	1.06266	0.4151	0.5636
	2,11						2,11
L-glutamine+L-glutamate	cell-free medium (low Glc) vs. control (low Glc medium)	No	1.05044	0.591	0.6205		cell-free medium (high Glc) vs. high Glc medium	No	1.04109	0.6613	0.6943
L-glutamine+L-glutamate	cell-free medium (low Glc) vs. heme (low Glc medium)	No	1.06209	0.5082	0.6205		cell-free medium (high Glc) vs. heme (high Glc medium)	No	1.06972	0.4573	0.6943
	2,14						2,14
	cell-free medium (low Glc) vs. control (low Glc medium)	No	0.964466	0.6827	0.7462		cell-free medium (high Glc) vs. high Glc medium	No	0.956074	0.6122	0.7761
	cell-free medium (low Glc) vs. heme (low Glc medium)	No	0.96775	0.7107	0.7462		cell-free medium (high Glc) vs. heme (high Glc medium)	No	0.971174	0.7392	0.7761
	2,17						2,17
	cell-free medium (low Glc) vs. control (low Glc medium)	No	1.03644	0.8302	0.8717		cell-free medium (high Glc) vs. high Glc medium	No	1.02128	0.9005	0.9455
	cell-free medium (low Glc) vs. heme (low Glc medium)	No	1.03826	0.8219	0.8717		cell-free medium (high Glc) vs. heme (high Glc medium)	No	1.03753	0.8246	0.9455
	2,20						2,20
	cell-free medium (low Glc) vs. control (low Glc medium)	No	1.00214	0.9922	>0,9999		cell-free medium (high Glc) vs. high Glc medium	No	0.985961	0.9483	0.9957
	cell-free medium (low Glc) vs. heme (low Glc medium)	No	0.944005	0.7993	>0,9999		cell-free medium (high Glc) vs. heme (high Glc medium)	No	0.950108	0.8186	0.9957
	2,23						2,23
	cell-free medium (low Glc) vs. control (low Glc medium)	No	0.996791	0.986	>0,9999		cell-free medium (high Glc) vs. high Glc medium	No	0.97749	0.9012	0.9463
	cell-free medium (low Glc) vs. heme (low Glc medium)	No	0.947584	0.7753	>0,9999		cell-free medium (high Glc) vs. heme (high Glc medium)	No	0.951918	0.7913	0.9463
	2,26						2,26
	cell-free medium (low Glc) vs. control (low Glc medium)	No	0.988818	0.9456	0.9929		cell-free medium (high Glc) vs. high Glc medium	No	0.965617	0.8325	0.8741
	cell-free medium (low Glc) vs. heme (low Glc medium)	No	0.949042	0.7565	0.9929		cell-free medium (high Glc) vs. heme (high Glc medium)	No	0.948668	0.7523	0.8741
	2,29						2,29
	cell-free medium (low Glc) vs. control (low Glc medium)	No	0.968998	0.8055	0.8458		cell-free medium (high Glc) vs. high Glc medium	No	0.944903	0.6575	0.6903
	cell-free medium (low Glc) vs. heme (low Glc medium)	No	0.91273	0.4883	0.8458		cell-free medium (high Glc) vs. heme (high Glc medium)	No	0.915814	0.4983	0.6903
	2,32						2,32
	cell-free medium (low Glc) vs. control (low Glc medium)	No	1.0077	0.9409	0.9879		cell-free medium (high Glc) vs. high Glc medium	No	0.988206	0.9093	0.9547
	cell-free medium (low Glc) vs. heme (low Glc medium)	No	0.985205	0.8871	0.9879		cell-free medium (high Glc) vs. heme (high Glc medium)	No	0.986155	0.8934	0.9547
	2,35						2,35
L-proline	cell-free medium (low Glc) vs. control (low Glc medium)	No	0.907557	0.1018	0.0534		cell-free medium (high Glc) vs. high Glc medium	Yes	0.905337	0.0919	0.0483	↓
L-proline	cell-free medium (low Glc) vs. heme (low Glc medium)	Yes	0.831552	0.0029	0.003	↓	cell-free medium (high Glc) vs. heme (high Glc medium)	Yes	0.845289	0.0059	0.0062	↓
	2,38						2,38
L-glutamate	cell-free medium (low Glc) vs. control (low Glc medium)	Yes	1.16664	0.0824	0.0433	↑	cell-free medium (high Glc) vs. high Glc medium	No	1.12967	0.175	0.0919
L-glutamate	cell-free medium (low Glc) vs. heme (low Glc medium)	Yes	1.32471	0.0007	0.0008	↑	cell-free medium (high Glc) vs. heme (high Glc medium)	Yes	1.30114	0.0017	0.0017	↑
	2,41						2,41
Succinate	cell-free medium (low Glc) vs. control (low Glc medium)	Yes	1.3368	<0,0001	<0,0001	↑	cell-free medium (high Glc) vs. high Glc medium	Yes	1.30709	<0,0001	<0,0001	↑
Succinate	cell-free medium (low Glc) vs. heme (low Glc medium)	Yes	1.1179	0.0785	0.0412	↑	cell-free medium (high Glc) vs. heme (high Glc medium)	Yes	1.25133	0.0001	0.0002	↑
	2,41+2,44						2,41+2,44
Succinate*	cell-free medium (low Glc) vs. control (low Glc medium)	Yes	1.70522	<0,0001	<0,0001	↑	cell-free medium (high Glc) vs. high Glc medium	Yes	1.66199	<0,0001	<0,0001	↑
Succinate*	cell-free medium (low Glc) vs. heme (low Glc medium)	Yes	2.102	<0,0001	<0,0001	↑	cell-free medium (high Glc) vs. heme (high Glc medium)	Yes	2.07838	<0,0001	<0,0001	↑
	2,44						2,44
Succinate	cell-free medium (low Glc) vs. control (low Glc medium)	Yes	2.52937	<0,0001	<0,0001	↑	cell-free medium (high Glc) vs. high Glc medium	Yes	2.46618	<0,0001	<0,0001	↑
Succinate	cell-free medium (low Glc) vs. heme (low Glc medium)	Yes	4.30329	<0,0001	<0,0001	↑	cell-free medium (high Glc) vs. heme (high Glc medium)	Yes	3.95243	<0,0001	<0,0001	↑
	2,47						2,47
	cell-free medium (low Glc) vs. control (low Glc medium)	No	1.04366	0.8307	0.8723		cell-free medium (high Glc) vs. high Glc medium	No	1.02373	0.9063	0.9517
	cell-free medium (low Glc) vs. heme (low Glc medium)	No	1.12641	0.5368	0.8723		cell-free medium (high Glc) vs. heme (high Glc medium)	No	1.1104	0.5861	0.9517
	2,50						2,50
	cell-free medium (low Glc) vs. control (low Glc medium)	No	1.013	0.9533	>0,9999		cell-free medium (high Glc) vs. high Glc medium	No	0.99365	0.9766	>0,9999
	cell-free medium (low Glc) vs. heme (low Glc medium)	No	1.01691	0.9395	>0,9999		cell-free medium (high Glc) vs. heme (high Glc medium)	No	1.01379	0.9501	>0,9999
	2,53						2,53
	cell-free medium (low Glc) vs. control (low Glc medium)	No	0.948836	0.8207	0.8618		cell-free medium (high Glc) vs. high Glc medium	No	0.946325	0.8112	0.8518
	cell-free medium (low Glc) vs. heme (low Glc medium)	No	0.899649	0.657	0.8618		cell-free medium (high Glc) vs. heme (high Glc medium)	No	0.905791	0.6748	0.8518
	2,56						2,56
	cell-free medium (low Glc) vs. control (low Glc medium)	No	0.898874	0.6821	0.7162		cell-free medium (high Glc) vs. high Glc medium	No	0.896937	0.6742	0.708
	cell-free medium (low Glc) vs. heme (low Glc medium)	No	0.841601	0.5213	0.7162		cell-free medium (high Glc) vs. heme (high Glc medium)	No	0.846378	0.5309	0.708
	2,59						2,59
	cell-free medium (low Glc) vs. control (low Glc medium)	No	1.16917	0.6859	0.7202		cell-free medium (high Glc) vs. high Glc medium	No	1.10704	0.7966	0.8365
	cell-free medium (low Glc) vs. heme (low Glc medium)	No	1.23935	0.5669	0.7202		cell-free medium (high Glc) vs. heme (high Glc medium)	No	1.25443	0.5401	0.8365
	2,62						2,62
	cell-free medium (low Glc) vs. control (low Glc medium)	No	0.978646	0.9635	>0,9999		cell-free medium (high Glc) vs. high Glc medium	No	0.964105	0.9384	>0,9999
	cell-free medium (low Glc) vs. heme (low Glc medium)	No	0.998183	0.9964	>0,9999		cell-free medium (high Glc) vs. heme (high Glc medium)	No	0.996318	0.9937	>0,9999
	2,65						2,65
	cell-free medium (low Glc) vs. control (low Glc medium)	No	0.854766	0.6843	0.7185		cell-free medium (high Glc) vs. high Glc medium	No	0.840813	0.6527	0.6854
	cell-free medium (low Glc) vs. heme (low Glc medium)	No	0.799653	0.5744	0.7185		cell-free medium (high Glc) vs. heme (high Glc medium)	No	0.804698	0.581	0.6854
	2,68						2,68
	cell-free medium (low Glc) vs. control (low Glc medium)	No	0.921602	0.7575	0.7953		cell-free medium (high Glc) vs. high Glc medium	No	0.917588	0.7446	0.7819
	cell-free medium (low Glc) vs. heme (low Glc medium)	No	0.828705	0.4988	0.7953		cell-free medium (high Glc) vs. heme (high Glc medium)	No	0.860302	0.5814	0.7819
	2,71						2,71
	cell-free medium (low Glc) vs. control (low Glc medium)	No	0.937284	0.7925	0.8322		cell-free medium (high Glc) vs. high Glc medium	No	0.91006	0.7003	0.7353
	cell-free medium (low Glc) vs. heme (low Glc medium)	No	0.913535	0.7165	0.8322		cell-free medium (high Glc) vs. heme (high Glc medium)	No	0.90357	0.6797	0.7353
	2,74						2,74
	cell-free medium (low Glc) vs. control (low Glc medium)	No	0.93359	0.6163	0.6471		cell-free medium (high Glc) vs. high Glc medium	No	0.902837	0.4533	0.476
	cell-free medium (low Glc) vs. heme (low Glc medium)	No	0.913937	0.5158	0.6471		cell-free medium (high Glc) vs. heme (high Glc medium)	No	0.899884	0.4397	0.476
	2,77						2,77
Succinate semialdehyde	cell-free medium (low Glc) vs. control (low Glc medium)	No	1.09185	0.4553	0.4781		cell-free medium (high Glc) vs. high Glc medium	No	1.08684	0.4844	0.5086
Succinate semialdehyde	cell-free medium (low Glc) vs. heme (low Glc medium)	No	1.11742	0.3399	0.4781		cell-free medium (high Glc) vs. heme (high Glc medium)	No	1.13082	0.2924	0.5086
	2,80						2,80
	cell-free medium (low Glc) vs. control (low Glc medium)	No	0.988131	0.9752	>0,9999		cell-free medium (high Glc) vs. high Glc medium	No	0.969445	0.9355	0.9894
	cell-free medium (low Glc) vs. heme (low Glc medium)	No	0.966246	0.9295	>0,9999		cell-free medium (high Glc) vs. heme (high Glc medium)	No	0.972463	0.9423	0.9894
	2,83						2,83
	cell-free medium (low Glc) vs. control (low Glc medium)	No	0.940279	0.8939	0.9386		cell-free medium (high Glc) vs. high Glc medium	No	0.922364	0.8611	0.9042
	cell-free medium (low Glc) vs. heme (low Glc medium)	No	0.881866	0.7924	0.9386		cell-free medium (high Glc) vs. heme (high Glc medium)	No	0.885752	0.7977	0.9042
	2,86						2,86
	cell-free medium (low Glc) vs. control (low Glc medium)	No	1.08689	0.875	0.9187		cell-free medium (high Glc) vs. high Glc medium	No	1.05666	0.9164	0.9622
	cell-free medium (low Glc) vs. heme (low Glc medium)	No	1.09115	0.8682	0.9187		cell-free medium (high Glc) vs. heme (high Glc medium)	No	1.08958	0.869	0.9622
	2,89						2,89
	cell-free medium (low Glc) vs. control (low Glc medium)	No	1.09428	0.885	0.9293		cell-free medium (high Glc) vs. high Glc medium	No	1.05107	0.9362	0.983
	cell-free medium (low Glc) vs. heme (low Glc medium)	No	1.09365	0.885	0.9293		cell-free medium (high Glc) vs. heme (high Glc medium)	No	1.08764	0.8902	0.983
	2,92						2,92
	cell-free medium (low Glc) vs. control (low Glc medium)	No	1.00122	0.9986	>0,9999		cell-free medium (high Glc) vs. high Glc medium	No	0.96357	0.952	0.9996
	cell-free medium (low Glc) vs. heme (low Glc medium)	No	0.962918	0.9527	>0,9999		cell-free medium (high Glc) vs. heme (high Glc medium)	No	0.95507	0.9416	0.9996
	2,95						2,95
	cell-free medium (low Glc) vs. control (low Glc medium)	No	1.10567	0.8622	0.9245		cell-free medium (high Glc) vs. high Glc medium	No	1.0933	0.8771	0.9209
	cell-free medium (low Glc) vs. heme (low Glc medium)	No	1.0915	0.8804	0.9245		cell-free medium (high Glc) vs. heme (high Glc medium)	No	1.09749	0.8722	0.9209
	2,98						2,98
L-lysine	cell-free medium (low Glc) vs. control (low Glc medium)	No	0.981235	0.9711	>0,9999		cell-free medium (high Glc) vs. high Glc medium	No	0.951389	0.9228	0.969
L-lysine	cell-free medium (low Glc) vs. heme (low Glc medium)	No	0.938272	0.9041	>0,9999		cell-free medium (high Glc) vs. heme (high Glc medium)	No	0.937004	0.8998	0.969
	3,01						3,01
	cell-free medium (low Glc) vs. control (low Glc medium)	No	0.864948	0.5484	0.5758		cell-free medium (high Glc) vs. high Glc medium	No	0.856796	0.5208	0.5469
	cell-free medium (low Glc) vs. heme (low Glc medium)	No	0.762456	0.2914	0.5758		cell-free medium (high Glc) vs. heme (high Glc medium)	No	0.777017	0.3174	0.5469
	3,04						3,04
	cell-free medium (low Glc) vs. control (low Glc medium)	No	0.979814	0.8696	0.9131		cell-free medium (high Glc) vs. high Glc medium	No	0.971695	0.8191	0.9178
	cell-free medium (low Glc) vs. heme (low Glc medium)	No	0.968825	0.8005	0.9131		cell-free medium (high Glc) vs. heme (high Glc medium)	No	0.980395	0.874	0.9178
	3,07						3,07
	cell-free medium (low Glc) vs. control (low Glc medium)	No	0.968185	0.9209	>0,9999		cell-free medium (high Glc) vs. high Glc medium	No	0.952124	0.8815	>0,9999
	cell-free medium (low Glc) vs. heme (low Glc medium)	No	1.00312	0.9927	>0,9999		cell-free medium (high Glc) vs. heme (high Glc medium)	No	0.98922	0.9736	>0,9999
	3,10						3,10
	cell-free medium (low Glc) vs. control (low Glc medium)	No	0.916863	0.8371	0.879		cell-free medium (high Glc) vs. high Glc medium	No	0.896252	0.7946	0.854
	cell-free medium (low Glc) vs. heme (low Glc medium)	No	0.910588	0.8251	0.879		cell-free medium (high Glc) vs. heme (high Glc medium)	No	0.906114	0.8133	0.854
	3,13						3,13
L-phenylalanine+Ltyrosine	cell-free medium (low Glc) vs. control (low Glc medium)	No	0.849079	0.5453	0.5725		cell-free medium (high Glc) vs. high Glc medium	No	0.83427	0.5013	0.5264
L-phenylalanine+Ltyrosine	cell-free medium (low Glc) vs. heme (low Glc medium)	No	0.806444	0.4383	0.5725		cell-free medium (high Glc) vs. heme (high Glc medium)	No	0.807626	0.4353	0.5264
	3,16						3,16
L-phenylalanine+Ltyrosine	cell-free medium (low Glc) vs. control (low Glc medium)	No	0.871698	0.6445	0.6767		cell-free medium (high Glc) vs. high Glc medium	No	0.850937	0.5867	0.616
L-phenylalanine+Ltyrosine	cell-free medium (low Glc) vs. heme (low Glc medium)	No	0.809164	0.4922	0.6767		cell-free medium (high Glc) vs. heme (high Glc medium)	No	0.80505	0.4768	0.616
	3,19						3,19
Homoarginine+4-GuanidiNobutyrate	cell-free medium (low Glc) vs. control (low Glc medium)	No	0.834804	0.4348	0.4565		cell-free medium (high Glc) vs. high Glc medium	No	0.825706	0.3853	0.4045
Homoarginine+4-GuanidiNobutyrate	cell-free medium (low Glc) vs. heme (low Glc medium)	No	0.633696	0.0833	0.175		cell-free medium (high Glc) vs. heme (high Glc medium)	No	0.623558	0.0609	0.1279
	3,22						3,22
Choline	cell-free medium (low Glc) vs. control (low Glc medium)	Yes	0.829	0.0805	0.0423	↓	cell-free medium (high Glc) vs. high Glc medium	Yes	0.809423	0.0398	0.0418	↓
Choline	cell-free medium (low Glc) vs. heme (low Glc medium)	Yes	0.764661	0.0162	0.017	↓	cell-free medium (high Glc) vs. heme (high Glc medium)	Yes	0.761848	0.0102	0.0215	↓
	3,25						3,25
Glucose+betaine	cell-free medium (low Glc) vs. control (low Glc medium)	Yes	0.784779	0.0217	0.0228	↓	cell-free medium (high Glc) vs. high Glc medium	Yes	0.804808	0.0108	0.0113	↓
Glucose+betaine	cell-free medium (low Glc) vs. heme (low Glc medium)	Yes	0.696672	0.0012	0.0026	↓	cell-free medium (high Glc) vs. heme (high Glc medium)	Yes	0.74945	0.0011	0.0023	↓
	3,28						3,28
	cell-free medium (low Glc) vs. control (low Glc medium)	No	1.00036	0.9931	>0,9999		cell-free medium (high Glc) vs. high Glc medium	No	0.997036	0.9398	0.9868
	cell-free medium (low Glc) vs. heme (low Glc medium)	No	1.00087	0.9832	>0,9999		cell-free medium (high Glc) vs. heme (high Glc medium)	No	1.01139	0.7725	0.9868
	3,31						3,31
	cell-free medium (low Glc) vs. control (low Glc medium)	No	1.03223	0.9183	0.9643		cell-free medium (high Glc) vs. high Glc medium	No	1.01099	0.9702	>0,9999
	cell-free medium (low Glc) vs. heme (low Glc medium)	No	1.06016	0.8491	0.9643		cell-free medium (high Glc) vs. heme (high Glc medium)	No	1.04843	0.8716	>0,9999
	3,34						3,34
Glucose+L-phenylalanine+D-Glucuronate	cell-free medium (low Glc) vs. control (low Glc medium)	No	0.833721	0.5787	0.6076		cell-free medium (high Glc) vs. high Glc medium	No	0.806221	0.4856	0.5099
Glucose+L-phenylalanine+D-Glucuronate	cell-free medium (low Glc) vs. heme (low Glc medium)	No	0.727326	0.3627	0.6076		cell-free medium (high Glc) vs. heme (high Glc medium)	No	0.731076	0.3328	0.5099
	3,37						3,37
	cell-free medium (low Glc) vs. control (low Glc medium)	No	0.938318	0.8122	>0,9999		cell-free medium (high Glc) vs. high Glc medium	No	0.873861	0.5921	0.8567
	cell-free medium (low Glc) vs. heme (low Glc medium)	No	0.994209	0.9825	>0,9999		cell-free medium (high Glc) vs. heme (high Glc medium)	No	0.945106	0.8159	0.8567
	3,40						3,40
Glucose+	cell-free medium (low Glc) vs. control (low Glc medium)	Yes	0.527305	0.0003	0.0003	↓	cell-free medium (high Glc) vs. high Glc medium	Yes	0.616059	<0,0001	<0,0001	↓
Glucose+	cell-free medium (low Glc) vs. heme (low Glc medium)	Yes	0.343409	<0,0001	<0,0001	↓	cell-free medium (high Glc) vs. heme (high Glc medium)	Yes	0.484353	<0,0001	<0,0001	↓
	3,43						3,43
Glucose+L-proline	cell-free medium (low Glc) vs. control (low Glc medium)	Yes	0.606099	0.0003	0.0003	↓	cell-free medium (high Glc) vs. high Glc medium	Yes	0.742631	0.0008	0.0008	↓
Glucose+L-proline	cell-free medium (low Glc) vs. heme (low Glc medium)	Yes	0.443713	<0,0001	<0,0001	↓	cell-free medium (high Glc) vs. heme (high Glc medium)	Yes	0.645245	<0,0001	<0,0001	↓
	3,46						3,46
Glucose+trehalose	cell-free medium (low Glc) vs. control (low Glc medium)	Yes	0.643288	0.0016	0.0017	↓	cell-free medium (high Glc) vs. high Glc medium	Yes	0.72941	0.0005	0.0005	↓
Glucose+trehalose	cell-free medium (low Glc) vs. heme (low Glc medium)	Yes	0.47726	<0,0001	<0,0001	↓	cell-free medium (high Glc) vs. heme (high Glc medium)	Yes	0.61532	<0,0001	<0,0001	↓
	3,49						3,49
Glucose+	cell-free medium (low Glc) vs. control (low Glc medium)	Yes	0.604062	0.0002	0.0002	↓	cell-free medium (high Glc) vs. high Glc medium	Yes	0.739731	0.0004	0.0004	↓
Glucose+	cell-free medium (low Glc) vs. heme (low Glc medium)	Yes	0.440353	<0,0001	<0,0001	↓	cell-free medium (high Glc) vs. heme (high Glc medium)	Yes	0.649174	<0,0001	<0,0001	↓
	3,52						3,52
	cell-free medium (low Glc) vs. control (low Glc medium)	No	0.745464	0.1568	0.1646		cell-free medium (high Glc) vs. high Glc medium	No	0.797798	0.1507	0.1583
	cell-free medium (low Glc) vs. heme (low Glc medium)	No	0.618458	0.0339	0.0711		cell-free medium (high Glc) vs. heme (high Glc medium)	No	0.70903	0.0386	0.0811
	3,55						3,55
Glucose+	cell-free medium (low Glc) vs. control (low Glc medium)	Yes	0.724743	0.0026	0.0027	↓	cell-free medium (high Glc) vs. high Glc medium	Yes	0.765355	0.0018	0.0019	↓
Glucose+	cell-free medium (low Glc) vs. heme (low Glc medium)	Yes	0.581709	<0,0001	<0,0001	↓	cell-free medium (high Glc) vs. heme (high Glc medium)	Yes	0.665698	<0,0001	<0,0001	↓
	3,58						3,58
L-glycine+glycerol	cell-free medium (low Glc) vs. control (low Glc medium)	Yes	1.126	0.0177	0.0185	↑	cell-free medium (high Glc) vs. high Glc medium	Yes	1.14217	0.007	0.0074	↑
L-glycine+glycerol	cell-free medium (low Glc) vs. heme (low Glc medium)	Yes	1.13279	0.0124	0.0185	↑	cell-free medium (high Glc) vs. heme (high Glc medium)	Yes	1.16688	0.0016	0.0033	↑
	3,61						3,61
L-threonine+glycerol	cell-free medium (low Glc) vs. control (low Glc medium)	Yes	0.784502	0.0044	0.0047	↓	cell-free medium (high Glc) vs. high Glc medium	Yes	0.792325	0.0053	0.0056	↓
L-threonine+glycerol	cell-free medium (low Glc) vs. heme (low Glc medium)	Yes	0.71884	0.0002	0.0004	↓	cell-free medium (high Glc) vs. heme (high Glc medium)	Yes	0.73107	0.0003	0.0006	↓
	3,64						3,64
	cell-free medium (low Glc) vs. control (low Glc medium)	No	1.05531	0.5736	0.6023		cell-free medium (high Glc) vs. high Glc medium	No	1.03521	0.713	0.7486
	cell-free medium (low Glc) vs. heme (low Glc medium)	No	1.06284	0.5229	0.6023		cell-free medium (high Glc) vs. heme (high Glc medium)	No	1.06519	0.4958	0.7486
	3,67						3,67
	cell-free medium (low Glc) vs. control (low Glc medium)	No	0.91989	0.2351	0.2469		cell-free medium (high Glc) vs. high Glc medium	No	0.91902	0.2192	0.2301
	cell-free medium (low Glc) vs. heme (low Glc medium)	No	0.883108	0.0833	0.175		cell-free medium (high Glc) vs. heme (high Glc medium)	No	0.895229	0.1121	0.2301
	3,70						3,70
	cell-free medium (low Glc) vs. control (low Glc medium)	No	0.898066	0.2353	0.2471		cell-free medium (high Glc) vs. high Glc medium	No	0.883878	0.1173	0.1231
	cell-free medium (low Glc) vs. heme (low Glc medium)	No	0.857976	0.0983	0.2064		cell-free medium (high Glc) vs. heme (high Glc medium)	No	0.852589	0.0468	0.0982
	3,73						3,73
Glucose+Fructose	cell-free medium (low Glc) vs. control (low Glc medium)	Yes	0.699953	<0,0001	<0,0001	↓	cell-free medium (high Glc) vs. high Glc medium	Yes	0.752558	<0,0001	<0,0001	↓
Glucose+Fructose	cell-free medium (low Glc) vs. heme (low Glc medium)	Yes	0.579903	<0,0001	<0,0001	↓	cell-free medium (high Glc) vs. heme (high Glc medium)	Yes	0.671696	<0,0001	<0,0001	↓
	3,76						3,76
Glucose+	cell-free medium (low Glc) vs. control (low Glc medium)	Yes	0.867873	0.0088	0.0092	↓	cell-free medium (high Glc) vs. high Glc medium	Yes	0.884475	0.01	0.0105	↓
Glucose+	cell-free medium (low Glc) vs. heme (low Glc medium)	Yes	0.821027	0.0004	0.0008	↓	cell-free medium (high Glc) vs. heme (high Glc medium)	Yes	0.867813	0.0032	0.0068	↓
	3,79						3,79
	cell-free medium (low Glc) vs. control (low Glc medium)	No	1.04566	0.3562	0.7481		cell-free medium (high Glc) vs. high Glc medium	No	1.03337	0.4592	0.9643
	cell-free medium (low Glc) vs. heme (low Glc medium)	No	0.987421	0.7999	0.8399		cell-free medium (high Glc) vs. heme (high Glc medium)	No	1.00429	0.9245	0.9707
	3,82						3,82
	cell-free medium (low Glc) vs. control (low Glc medium)	No	0.931904	0.3444	0.3616		cell-free medium (high Glc) vs. high Glc medium	No	0.923228	0.2301	0.2416
	cell-free medium (low Glc) vs. heme (low Glc medium)	No	0.913396	0.2292	0.3616		cell-free medium (high Glc) vs. heme (high Glc medium)	No	0.903892	0.133	0.2416
	3,85						3,85
Glucose+	cell-free medium (low Glc) vs. control (low Glc medium)	Yes	0.626707	<0,0001	<0,0001	↓	cell-free medium (high Glc) vs. high Glc medium	Yes	0.675019	<0,0001	<0,0001	↓
Glucose+	cell-free medium (low Glc) vs. heme (low Glc medium)	Yes	0.522447	<0,0001	<0,0001	↓	cell-free medium (high Glc) vs. heme (high Glc medium)	Yes	0.598658	<0,0001	<0,0001	↓
	3,88						3,88
Fructose+glucose+manNose	cell-free medium (low Glc) vs. control (low Glc medium)	No	0.921198	0.292	0.3066		cell-free medium (high Glc) vs. high Glc medium	No	0.902959	0.14	0.147
Fructose+glucose+manNose	cell-free medium (low Glc) vs. heme (low Glc medium)	No	0.855444	0.0532	0.1117		cell-free medium (high Glc) vs. heme (high Glc medium)	No	0.854471	0.027	0.0566
	3,91						3,91
Glucose+betaine	cell-free medium (low Glc) vs. control (low Glc medium)	Yes	0.84261	0.0143	0.0151	↓	cell-free medium (high Glc) vs. high Glc medium	Yes	0.885126	0.0414	0.0435	↓
Glucose+betaine	cell-free medium (low Glc) vs. heme (low Glc medium)	Yes	0.815683	0.0042	0.0087	↓	cell-free medium (high Glc) vs. heme (high Glc medium)	Yes	0.875363	0.0269	0.0435	↓
	3,94						3,94
	cell-free medium (low Glc) vs. control (low Glc medium)	Yes	0.721323	0.0252	0.0265	↓	cell-free medium (high Glc) vs. high Glc medium	No	0.754482	0.0461	0.051
	cell-free medium (low Glc) vs. heme (low Glc medium)	Yes	0.673509	0.0087	0.0184	↓	cell-free medium (high Glc) vs. heme (high Glc medium)	No	0.757166	0.0485	0.051
	3,97						3,97
	cell-free medium (low Glc) vs. control (low Glc medium)	Yes	0.509966	<0,0001	<0,0001	↓	cell-free medium (high Glc) vs. high Glc medium	Yes	0.480545	<0,0001	<0,0001	↓
	cell-free medium (low Glc) vs. heme (low Glc medium)	Yes	0.434092	<0,0001	<0,0001	↓	cell-free medium (high Glc) vs. heme (high Glc medium)	Yes	0.432291	<0,0001	<0,0001	↓
	4,00						4,00
	cell-free medium (low Glc) vs. control (low Glc medium)	Yes	0.710048	0.0314	0.0329	↓	cell-free medium (high Glc) vs. high Glc medium	Yes	0.72008	0.0376	0.0395	↓
	cell-free medium (low Glc) vs. heme (low Glc medium)	Yes	0.646675	0.0087	0.0183	↓	cell-free medium (high Glc) vs. heme (high Glc medium)	Yes	0.665911	0.0131	0.0275	↓
	4,03						4,03
Choline	cell-free medium (low Glc) vs. control (low Glc medium)	No	0.968295	0.8956	0.9726		cell-free medium (high Glc) vs. high Glc medium	No	0.99805	0.994	>0,9999
Choline	cell-free medium (low Glc) vs. heme (low Glc medium)	No	0.977689	0.9263	0.9726		cell-free medium (high Glc) vs. heme (high Glc medium)	No	1.01877	0.939	>0,9999
	4,06						4,06
	cell-free medium (low Glc) vs. control (low Glc medium)	No	1.06727	0.8234	0.9567		cell-free medium (high Glc) vs. high Glc medium	No	1.07274	0.8109	0.8618
	cell-free medium (low Glc) vs. heme (low Glc medium)	No	1.03364	0.9111	0.9567		cell-free medium (high Glc) vs. heme (high Glc medium)	No	1.06882	0.8208	0.8618
	4,09						4,09
	cell-free medium (low Glc) vs. control (low Glc medium)	No	1.12775	0.7308	0.7925		cell-free medium (high Glc) vs. high Glc medium	No	1.15218	0.686	0.7745
	cell-free medium (low Glc) vs. heme (low Glc medium)	No	1.1162	0.7547	0.7925		cell-free medium (high Glc) vs. heme (high Glc medium)	No	1.12607	0.7376	0.7745
	4,12						4,12
	cell-free medium (low Glc) vs. control (low Glc medium)	No	0.89266	0.6108	0.6414		cell-free medium (high Glc) vs. high Glc medium	No	0.905672	0.6526	0.6852
	cell-free medium (low Glc) vs. heme (low Glc medium)	No	0.830301	0.4206	0.6414		cell-free medium (high Glc) vs. heme (high Glc medium)	No	0.854353	0.4869	0.6852
	4,15						4,15
	cell-free medium (low Glc) vs. control (low Glc medium)	No	1.01148	0.9665	>0,9999		cell-free medium (high Glc) vs. high Glc medium	No	1.01142	0.9671	>0,9999
	cell-free medium (low Glc) vs. heme (low Glc medium)	No	1.09186	0.7386	>0,9999		cell-free medium (high Glc) vs. heme (high Glc medium)	No	1.11445	0.6837	>0,9999
	4,18						4,18
	cell-free medium (low Glc) vs. control (low Glc medium)	No	0.954293	0.892	0.9378		cell-free medium (high Glc) vs. high Glc medium	No	0.961251	0.91	0.9948
	cell-free medium (low Glc) vs. heme (low Glc medium)	No	0.954946	0.8932	0.9378		cell-free medium (high Glc) vs. heme (high Glc medium)	No	0.977566	0.9474	0.9948
	4,21						4,21
	cell-free medium (low Glc) vs. control (low Glc medium)	No	0.965725	0.943	0.9935		cell-free medium (high Glc) vs. high Glc medium	No	0.968508	0.948	>0,9999
	cell-free medium (low Glc) vs. heme (low Glc medium)	No	0.967578	0.9462	0.9935		cell-free medium (high Glc) vs. heme (high Glc medium)	No	0.993702	0.9892	>0,9999
	4,24						4,24
	cell-free medium (low Glc) vs. control (low Glc medium)	No	1	0.9997	>0,9999		cell-free medium (high Glc) vs. high Glc medium	No	1.02538	0.9745	>0,9999
	cell-free medium (low Glc) vs. heme (low Glc medium)	No	1.00366	0.9963	>0,9999		cell-free medium (high Glc) vs. heme (high Glc medium)	No	1.03538	0.9636	>0,9999
	4,27						4,27
	cell-free medium (low Glc) vs. control (low Glc medium)	No	1.12948	0.8909	0.9557		cell-free medium (high Glc) vs. high Glc medium	No	1.12536	0.897	0.9418
	cell-free medium (low Glc) vs. heme (low Glc medium)	No	1.10652	0.9102	0.9557		cell-free medium (high Glc) vs. heme (high Glc medium)	No	1.14354	0.882	0.9418
	4,30						4,30
	cell-free medium (low Glc) vs. control (low Glc medium)	No	1.00432	0.9965	>0,9999		cell-free medium (high Glc) vs. high Glc medium	No	1.01629	0.9851	>0,9999
	cell-free medium (low Glc) vs. heme (low Glc medium)	No	0.98532	0.9868	>0,9999		cell-free medium (high Glc) vs. heme (high Glc medium)	No	1.01991	0.982	>0,9999
	4,33						4,33
	cell-free medium (low Glc) vs. control (low Glc medium)	No	0.915123	0.9149	0.9606		cell-free medium (high Glc) vs. high Glc medium	No	0.919549	0.9212	0.9696
	cell-free medium (low Glc) vs. heme (low Glc medium)	No	0.891975	0.8914	0.9606		cell-free medium (high Glc) vs. heme (high Glc medium)	No	0.921963	0.9234	0.9696
	4,36						4,36
	cell-free medium (low Glc) vs. control (low Glc medium)	No	0.899067	0.908	0.9534		cell-free medium (high Glc) vs. high Glc medium	No	0.910062	0.9204	0.9665
	cell-free medium (low Glc) vs. heme (low Glc medium)	No	0.871925	0.8831	0.9534		cell-free medium (high Glc) vs. heme (high Glc medium)	No	0.907391	0.9182	0.9665
	4,39						4,39
	cell-free medium (low Glc) vs. control (low Glc medium)	No	0.993979	0.9958	>0,9999		cell-free medium (high Glc) vs. high Glc medium	No	1.00612	0.9959	>0,9999
	cell-free medium (low Glc) vs. heme (low Glc medium)	No	0.980821	0.9867	>0,9999		cell-free medium (high Glc) vs. heme (high Glc medium)	No	1.026	0.9826	>0,9999
	5,15						5,15
	cell-free medium (low Glc) vs. control (low Glc medium)	No	0.996778	0.999	>0,9999		cell-free medium (high Glc) vs. high Glc medium	No	1.04246	0.9883	>0,9999
	cell-free medium (low Glc) vs. heme (low Glc medium)	No	0.985499	0.9958	>0,9999		cell-free medium (high Glc) vs. heme (high Glc medium)	No	1.05995	0.9835	>0,9999
	5,18						5,18
	cell-free medium (low Glc) vs. control (low Glc medium)	No	1.0008	0.9998	>0,9999		cell-free medium (high Glc) vs. high Glc medium	No	1.0459	0.9871	>0,9999
	cell-free medium (low Glc) vs. heme (low Glc medium)	No	0.985945	0.9959	>0,9999		cell-free medium (high Glc) vs. heme (high Glc medium)	No	1.05576	0.9843	>0,9999
	5,21						5,21
Trehalose	cell-free medium (low Glc) vs. control (low Glc medium)	No	1.08021	0.97	>0,9999		cell-free medium (high Glc) vs. high Glc medium	No	1.12067	0.9558	>0,9999
Trehalose	cell-free medium (low Glc) vs. heme (low Glc medium)	No	1.05699	0.9787	>0,9999		cell-free medium (high Glc) vs. heme (high Glc medium)	No	1.12522	0.9542	>0,9999
	5,24						5,24
Glucose	cell-free medium (low Glc) vs. control (low Glc medium)	Yes	0.791655	0.0294	0.0308	↓	cell-free medium (high Glc) vs. high Glc medium	No	0.833609	0.1186	0.0623
Glucose	cell-free medium (low Glc) vs. heme (low Glc medium)	Yes	0.605905	0.001	0.0022	↓	cell-free medium (high Glc) vs. heme (high Glc medium)	Yes	0.642314	0.0065	0.0069	↓
	5,27						5,27
	cell-free medium (low Glc) vs. control (low Glc medium)	No	0.854376	0.9406	0.9877		cell-free medium (high Glc) vs. high Glc medium	No	1.02599	0.9883	>0,9999
	cell-free medium (low Glc) vs. heme (low Glc medium)	No	0.802734	0.9197	0.9877		cell-free medium (high Glc) vs. heme (high Glc medium)	No	1.03758	0.9831	>0,9999
	5,30						5,30
	cell-free medium (low Glc) vs. control (low Glc medium)	No	0.990422	0.9972	>0,9999		cell-free medium (high Glc) vs. high Glc medium	No	1.03983	0.9886	>0,9999
	cell-free medium (low Glc) vs. heme (low Glc medium)	No	0.97256	0.9918	>0,9999		cell-free medium (high Glc) vs. heme (high Glc medium)	No	1.05505	0.9842	>0,9999
	5,33						5,33
	cell-free medium (low Glc) vs. control (low Glc medium)	No	0.996411	0.9988	>0,9999		cell-free medium (high Glc) vs. high Glc medium	No	1.0377	0.989	>0,9999
	cell-free medium (low Glc) vs. heme (low Glc medium)	No	0.988208	0.9964	>0,9999		cell-free medium (high Glc) vs. heme (high Glc medium)	No	1.05628	0.9837	>0,9999
	5,36						5,36
	cell-free medium (low Glc) vs. control (low Glc medium)	No	1.00211	0.9993	>0,9999		cell-free medium (high Glc) vs. high Glc medium	No	1.04389	0.9876	>0,9999
	cell-free medium (low Glc) vs. heme (low Glc medium)	No	0.993407	0.9981	>0,9999		cell-free medium (high Glc) vs. heme (high Glc medium)	No	1.06246	0.9824	>0,9999
	5,39						5,39
	cell-free medium (low Glc) vs. control (low Glc medium)	No	0.995232	0.9985	>0,9999		cell-free medium (high Glc) vs. high Glc medium	No	1.03262	0.9903	>0,9999
	cell-free medium (low Glc) vs. heme (low Glc medium)	No	0.973149	0.9917	>0,9999		cell-free medium (high Glc) vs. heme (high Glc medium)	No	1.04278	0.9874	>0,9999
	5,42						5,42
	cell-free medium (low Glc) vs. control (low Glc medium)	No	1.01883	0.9939	>0,9999		cell-free medium (high Glc) vs. high Glc medium	No	1.0769	0.976	>0,9999
	cell-free medium (low Glc) vs. heme (low Glc medium)	No	1.00966	0.9969	>0,9999		cell-free medium (high Glc) vs. heme (high Glc medium)	No	1.0721	0.9775	>0,9999
	5,45						5,45
	cell-free medium (low Glc) vs. control (low Glc medium)	No	1.03541	0.9894	>0,9999		cell-free medium (high Glc) vs. high Glc medium	No	1.06844	0.9805	>0,9999
	cell-free medium (low Glc) vs. heme (low Glc medium)	No	1.02968	0.9911	>0,9999		cell-free medium (high Glc) vs. heme (high Glc medium)	No	1.10363	0.9705	>0,9999
	5,48						5,48
	cell-free medium (low Glc) vs. control (low Glc medium)	No	1.01298	0.9961	>0,9999		cell-free medium (high Glc) vs. high Glc medium	No	1.0613	0.9822	>0,9999
	cell-free medium (low Glc) vs. heme (low Glc medium)	No	1.02672	0.9919	>0,9999		cell-free medium (high Glc) vs. heme (high Glc medium)	No	1.09466	0.9724	>0,9999
	5,51						5,51
	cell-free medium (low Glc) vs. control (low Glc medium)	No	0.99637	0.9989	>0,9999		cell-free medium (high Glc) vs. high Glc medium	No	1.04684	0.9866	>0,9999
	cell-free medium (low Glc) vs. heme (low Glc medium)	No	0.988592	0.9965	>0,9999		cell-free medium (high Glc) vs. heme (high Glc medium)	No	1.06062	0.9826	>0,9999
	5,54						5,54
	cell-free medium (low Glc) vs. control (low Glc medium)	No	0.998669	0.9996	>0,9999		cell-free medium (high Glc) vs. high Glc medium	No	1.05686	0.9842	>0,9999
	cell-free medium (low Glc) vs. heme (low Glc medium)	No	0.992281	0.9977	>0,9999		cell-free medium (high Glc) vs. heme (high Glc medium)	No	1.06857	0.981	>0,9999
	5,57						5,57
	cell-free medium (low Glc) vs. control (low Glc medium)	No	0.996592	0.999	>0,9999		cell-free medium (high Glc) vs. high Glc medium	No	1.04557	0.9871	>0,9999
	cell-free medium (low Glc) vs. heme (low Glc medium)	No	0.988204	0.9965	>0,9999		cell-free medium (high Glc) vs. heme (high Glc medium)	No	1.05256	0.9851	>0,9999
	5,60						5,60
	cell-free medium (low Glc) vs. control (low Glc medium)	No	0.992173	0.9977	>0,9999		cell-free medium (high Glc) vs. high Glc medium	No	1.04259	0.9878	>0,9999
	cell-free medium (low Glc) vs. heme (low Glc medium)	No	0.984086	0.9953	>0,9999		cell-free medium (high Glc) vs. heme (high Glc medium)	No	1.04955	0.9859	>0,9999
	5,63						5,63
	cell-free medium (low Glc) vs. control (low Glc medium)	No	0.93838	0.9776	>0,9999		cell-free medium (high Glc) vs. high Glc medium	No	0.973234	0.9906	>0,9999
	cell-free medium (low Glc) vs. heme (low Glc medium)	No	0.874627	0.9545	>0,9999		cell-free medium (high Glc) vs. heme (high Glc medium)	No	0.924876	0.9737	>0,9999
	5,66						5,66
	cell-free medium (low Glc) vs. control (low Glc medium)	No	1.05688	0.9823	>0,9999		cell-free medium (high Glc) vs. high Glc medium	No	1.10359	0.969	>0,9999
	cell-free medium (low Glc) vs. heme (low Glc medium)	No	1.10532	0.9672	>0,9999		cell-free medium (high Glc) vs. heme (high Glc medium)	No	1.16015	0.9522	>0,9999
	5,69						5,69
	cell-free medium (low Glc) vs. control (low Glc medium)	No	0.985384	0.9953	>0,9999		cell-free medium (high Glc) vs. high Glc medium	No	1.02739	0.9917	>0,9999
	cell-free medium (low Glc) vs. heme (low Glc medium)	No	0.972473	0.9912	>0,9999		cell-free medium (high Glc) vs. heme (high Glc medium)	No	1.02894	0.9911	>0,9999
	5,72						5,72
	cell-free medium (low Glc) vs. control (low Glc medium)	No	0.97354	0.991	>0,9999		cell-free medium (high Glc) vs. high Glc medium	No	1.00793	0.9974	>0,9999
	cell-free medium (low Glc) vs. heme (low Glc medium)	No	0.946396	0.9818	>0,9999		cell-free medium (high Glc) vs. heme (high Glc medium)	No	0.994476	0.9982	>0,9999
	5,75						5,75
	cell-free medium (low Glc) vs. control (low Glc medium)	No	0.967052	0.9881	>0,9999		cell-free medium (high Glc) vs. high Glc medium	No	1.0009	0.9997	>0,9999
	cell-free medium (low Glc) vs. heme (low Glc medium)	No	0.931108	0.9751	>0,9999		cell-free medium (high Glc) vs. heme (high Glc medium)	No	0.978007	0.9922	>0,9999
	5,78						5,78
	cell-free medium (low Glc) vs. control (low Glc medium)	No	0.963281	0.9848	>0,9999		cell-free medium (high Glc) vs. high Glc medium	No	0.993189	0.9972	>0,9999
	cell-free medium (low Glc) vs. heme (low Glc medium)	No	0.904939	0.9605	>0,9999		cell-free medium (high Glc) vs. heme (high Glc medium)	No	0.948044	0.9789	>0,9999
	5,81						5,81
	cell-free medium (low Glc) vs. control (low Glc medium)	No	1.05827	0.9732	>0,9999		cell-free medium (high Glc) vs. high Glc medium	No	1.1268	0.9427	>0,9999
	cell-free medium (low Glc) vs. heme (low Glc medium)	No	0.989589	0.9952	>0,9999		cell-free medium (high Glc) vs. heme (high Glc medium)	No	1.02539	0.9885	>0,9999
	5,84						5,84
	cell-free medium (low Glc) vs. control (low Glc medium)	No	1.10643	0.9568	>0,9999		cell-free medium (high Glc) vs. high Glc medium	No	1.12645	0.9499	0.9974
	cell-free medium (low Glc) vs. heme (low Glc medium)	No	1.1358	0.9449	>0,9999		cell-free medium (high Glc) vs. heme (high Glc medium)	No	1.18618	0.9264	0.9974
	5,87						5,87
	cell-free medium (low Glc) vs. control (low Glc medium)	No	0.99387	0.9977	>0,9999		cell-free medium (high Glc) vs. high Glc medium	No	1.01664	0.9938	>0,9999
	cell-free medium (low Glc) vs. heme (low Glc medium)	No	0.965468	0.9869	>0,9999		cell-free medium (high Glc) vs. heme (high Glc medium)	No	1.01387	0.9949	>0,9999
	5,90						5,90
	cell-free medium (low Glc) vs. control (low Glc medium)	No	0.771764	0.8681	0.9115		cell-free medium (high Glc) vs. high Glc medium	No	0.770389	0.868	0.9113
	cell-free medium (low Glc) vs. heme (low Glc medium)	No	0.720304	0.8387	0.9115		cell-free medium (high Glc) vs. heme (high Glc medium)	No	0.742611	0.8521	0.9113
	5,93						5,93
	cell-free medium (low Glc) vs. control (low Glc medium)	No	0.569353	0.6375	0.6693		cell-free medium (high Glc) vs. high Glc medium	No	0.564351	0.6367	0.6709
	cell-free medium (low Glc) vs. heme (low Glc medium)	No	0.55465	0.6259	0.6693		cell-free medium (high Glc) vs. heme (high Glc medium)	No	0.567367	0.639	0.6709
	5,96						5,96
	cell-free medium (low Glc) vs. control (low Glc medium)	No	1.03097	0.9865	>0,9999		cell-free medium (high Glc) vs. high Glc medium	No	1.05502	0.9767	>0,9999
	cell-free medium (low Glc) vs. heme (low Glc medium)	No	1.03204	0.9861	>0,9999		cell-free medium (high Glc) vs. heme (high Glc medium)	No	1.07311	0.969	>0,9999
	5,99						5,99
	cell-free medium (low Glc) vs. control (low Glc medium)	No	0.890641	0.9512	0.9988		cell-free medium (high Glc) vs. high Glc medium	No	0.927885	0.9686	>0,9999
	cell-free medium (low Glc) vs. heme (low Glc medium)	No	0.822184	0.9208	0.9988		cell-free medium (high Glc) vs. heme (high Glc medium)	No	0.863381	0.9405	>0,9999
	6,02						6,02
	cell-free medium (low Glc) vs. control (low Glc medium)	No	1.16	0.9381	0.9852		cell-free medium (high Glc) vs. high Glc medium	No	1.16237	0.9389	0.9858
	cell-free medium (low Glc) vs. heme (low Glc medium)	No	1.1596	0.9383	0.9852		cell-free medium (high Glc) vs. heme (high Glc medium)	No	1.21984	0.9173	0.9858
	6,05						6,05
	cell-free medium (low Glc) vs. control (low Glc medium)	No	0.911479	0.9648	>0,9999		cell-free medium (high Glc) vs. high Glc medium	No	0.929252	0.9724	>0,9999
	cell-free medium (low Glc) vs. heme (low Glc medium)	No	0.92821	0.9715	>0,9999		cell-free medium (high Glc) vs. heme (high Glc medium)	No	0.958443	0.9838	>0,9999
	6,08						6,08
	cell-free medium (low Glc) vs. control (low Glc medium)	No	0.935595	0.9738	>0,9999		cell-free medium (high Glc) vs. high Glc medium	No	0.925173	0.97	>0,9999
	cell-free medium (low Glc) vs. heme (low Glc medium)	No	0.908155	0.9627	>0,9999		cell-free medium (high Glc) vs. heme (high Glc medium)	No	0.93465	0.9739	>0,9999
	6,11						6,11
	cell-free medium (low Glc) vs. control (low Glc medium)	No	1.05111	0.981	>0,9999		cell-free medium (high Glc) vs. high Glc medium	No	1.07633	0.9725	>0,9999
	cell-free medium (low Glc) vs. heme (low Glc medium)	No	1.07697	0.9714	>0,9999		cell-free medium (high Glc) vs. heme (high Glc medium)	No	1.12868	0.9538	>0,9999
	6,14						6,14
	cell-free medium (low Glc) vs. control (low Glc medium)	No	1.0319	0.9894	>0,9999		cell-free medium (high Glc) vs. high Glc medium	No	1.06051	0.9805	>0,9999
	cell-free medium (low Glc) vs. heme (low Glc medium)	No	1.01583	0.9947	>0,9999		cell-free medium (high Glc) vs. heme (high Glc medium)	No	1.07227	0.9767	>0,9999
	6,17						6,17
	cell-free medium (low Glc) vs. control (low Glc medium)	No	0.96502	0.9889	>0,9999		cell-free medium (high Glc) vs. high Glc medium	No	1.02828	0.9916	>0,9999
	cell-free medium (low Glc) vs. heme (low Glc medium)	No	0.965264	0.989	>0,9999		cell-free medium (high Glc) vs. heme (high Glc medium)	No	1.04018	0.988	>0,9999
	6,20						6,20
	cell-free medium (low Glc) vs. control (low Glc medium)	No	1.02523	0.9926	>0,9999		cell-free medium (high Glc) vs. high Glc medium	No	1.05609	0.9842	>0,9999
	cell-free medium (low Glc) vs. heme (low Glc medium)	No	1.02523	0.9927	>0,9999		cell-free medium (high Glc) vs. heme (high Glc medium)	No	1.0889	0.9749	>0,9999
	6,23						6,23
	cell-free medium (low Glc) vs. control (low Glc medium)	No	1.01605	0.9954	>0,9999		cell-free medium (high Glc) vs. high Glc medium	No	1.05481	0.9849	>0,9999
	cell-free medium (low Glc) vs. heme (low Glc medium)	No	1.01441	0.9959	>0,9999		cell-free medium (high Glc) vs. heme (high Glc medium)	No	1.07317	0.9798	>0,9999
	6,26						6,26
	cell-free medium (low Glc) vs. control (low Glc medium)	No	1.01659	0.9954	>0,9999		cell-free medium (high Glc) vs. high Glc medium	No	1.05882	0.9842	>0,9999
	cell-free medium (low Glc) vs. heme (low Glc medium)	No	1.01272	0.9964	>0,9999		cell-free medium (high Glc) vs. heme (high Glc medium)	No	1.07785	0.979	>0,9999
	6,29						6,29
	cell-free medium (low Glc) vs. control (low Glc medium)	No	1.03024	0.9917	>0,9999		cell-free medium (high Glc) vs. high Glc medium	No	1.06953	0.9814	>0,9999
	cell-free medium (low Glc) vs. heme (low Glc medium)	No	1.02604	0.9928	>0,9999		cell-free medium (high Glc) vs. heme (high Glc medium)	No	1.08846	0.9764	>0,9999
	6,32						6,32
	cell-free medium (low Glc) vs. control (low Glc medium)	No	1.02976	0.9917	>0,9999		cell-free medium (high Glc) vs. high Glc medium	No	1.06821	0.9816	>0,9999
	cell-free medium (low Glc) vs. heme (low Glc medium)	No	1.02781	0.9923	>0,9999		cell-free medium (high Glc) vs. heme (high Glc medium)	No	1.08724	0.9765	>0,9999
	6,35						6,35
	cell-free medium (low Glc) vs. control (low Glc medium)	No	1.08448	0.9771	>0,9999		cell-free medium (high Glc) vs. high Glc medium	No	1.1161	0.9694	>0,9999
	cell-free medium (low Glc) vs. heme (low Glc medium)	No	1.11455	0.969	>0,9999		cell-free medium (high Glc) vs. heme (high Glc medium)	No	1.16727	0.9558	>0,9999
	6,38						6,38
	cell-free medium (low Glc) vs. control (low Glc medium)	No	1.10802	0.97	>0,9999		cell-free medium (high Glc) vs. high Glc medium	No	1.13948	0.9622	>0,9999
	cell-free medium (low Glc) vs. heme (low Glc medium)	No	1.14616	0.9594	>0,9999		cell-free medium (high Glc) vs. heme (high Glc medium)	No	1.20076	0.9457	>0,9999
	6,41						6,41
	cell-free medium (low Glc) vs. control (low Glc medium)	No	1.04573	0.9871	>0,9999		cell-free medium (high Glc) vs. high Glc medium	No	1.07436	0.9794	>0,9999
	cell-free medium (low Glc) vs. heme (low Glc medium)	No	1.0471	0.9866	>0,9999		cell-free medium (high Glc) vs. heme (high Glc medium)	No	1.09202	0.9745	>0,9999
	6,44						6,44
	cell-free medium (low Glc) vs. control (low Glc medium)	No	1.02125	0.9941	>0,9999		cell-free medium (high Glc) vs. high Glc medium	No	1.05451	0.9853	>0,9999
	cell-free medium (low Glc) vs. heme (low Glc medium)	No	1.02657	0.9926	>0,9999		cell-free medium (high Glc) vs. heme (high Glc medium)	No	1.07913	0.9786	>0,9999
	6,47						6,47
	cell-free medium (low Glc) vs. control (low Glc medium)	No	1.01179	0.9967	>0,9999		cell-free medium (high Glc) vs. high Glc medium	No	1.04552	0.9878	>0,9999
	cell-free medium (low Glc) vs. heme (low Glc medium)	No	1.00786	0.9978	>0,9999		cell-free medium (high Glc) vs. heme (high Glc medium)	No	1.05815	0.9844	>0,9999
	6,50						6,50
	cell-free medium (low Glc) vs. control (low Glc medium)	No	1.00584	0.9984	>0,9999		cell-free medium (high Glc) vs. high Glc medium	No	1.03493	0.9904	>0,9999
	cell-free medium (low Glc) vs. heme (low Glc medium)	No	1.00334	0.9991	>0,9999		cell-free medium (high Glc) vs. heme (high Glc medium)	No	1.04677	0.9871	>0,9999
	6,53						6,53
	cell-free medium (low Glc) vs. control (low Glc medium)	No	1.01196	0.9966	>0,9999		cell-free medium (high Glc) vs. high Glc medium	No	1.04096	0.9886	>0,9999
	cell-free medium (low Glc) vs. heme (low Glc medium)	No	1.01603	0.9954	>0,9999		cell-free medium (high Glc) vs. heme (high Glc medium)	No	1.06243	0.9825	>0,9999
	6,56						6,56
	cell-free medium (low Glc) vs. control (low Glc medium)	No	1.01645	0.9954	>0,9999		cell-free medium (high Glc) vs. high Glc medium	No	1.05048	0.9862	>0,9999
	cell-free medium (low Glc) vs. heme (low Glc medium)	No	1.01868	0.9948	>0,9999		cell-free medium (high Glc) vs. heme (high Glc medium)	No	1.06005	0.9836	>0,9999
	6,59						6,59
	cell-free medium (low Glc) vs. control (low Glc medium)	No	1.00028	0.9999	>0,9999		cell-free medium (high Glc) vs. high Glc medium	No	1.02909	0.992	>0,9999
	cell-free medium (low Glc) vs. heme (low Glc medium)	No	0.995557	0.9988	>0,9999		cell-free medium (high Glc) vs. heme (high Glc medium)	No	1.03946	0.9892	>0,9999
	6,62						6,62
	cell-free medium (low Glc) vs. control (low Glc medium)	No	1.01383	0.9962	>0,9999		cell-free medium (high Glc) vs. high Glc medium	No	1.04631	0.9875	>0,9999
	cell-free medium (low Glc) vs. heme (low Glc medium)	No	1.00818	0.9977	>0,9999		cell-free medium (high Glc) vs. heme (high Glc medium)	No	1.05627	0.9848	>0,9999
	6,65						6,65
	cell-free medium (low Glc) vs. control (low Glc medium)	No	1.00297	0.9991	>0,9999		cell-free medium (high Glc) vs. high Glc medium	No	1.02672	0.9924	>0,9999
	cell-free medium (low Glc) vs. heme (low Glc medium)	No	1.00297	0.9992	>0,9999		cell-free medium (high Glc) vs. heme (high Glc medium)	No	1.0398	0.9887	>0,9999
	6,68						6,68
	cell-free medium (low Glc) vs. control (low Glc medium)	No	0.996698	0.999	>0,9999		cell-free medium (high Glc) vs. high Glc medium	No	1.01169	0.9964	>0,9999
	cell-free medium (low Glc) vs. heme (low Glc medium)	No	0.9873	0.9961	>0,9999		cell-free medium (high Glc) vs. heme (high Glc medium)	No	1.01818	0.9945	>0,9999
	6,71						6,71
	cell-free medium (low Glc) vs. control (low Glc medium)	No	1.00548	0.9984	>0,9999		cell-free medium (high Glc) vs. high Glc medium	No	1.02455	0.9927	>0,9999
	cell-free medium (low Glc) vs. heme (low Glc medium)	No	0.998173	0.9995	>0,9999		cell-free medium (high Glc) vs. heme (high Glc medium)	No	1.03015	0.9911	>0,9999
	6,74						6,74
	cell-free medium (low Glc) vs. control (low Glc medium)	No	0.988243	0.9959	>0,9999		cell-free medium (high Glc) vs. high Glc medium	No	0.992375	0.9973	>0,9999
	cell-free medium (low Glc) vs. heme (low Glc medium)	No	0.988909	0.9961	>0,9999		cell-free medium (high Glc) vs. heme (high Glc medium)	No	1.00516	0.9981	>0,9999
	6,77						6,77
	cell-free medium (low Glc) vs. control (low Glc medium)	No	1.00967	0.9966	>0,9999		cell-free medium (high Glc) vs. high Glc medium	No	1.01106	0.996	>0,9999
	cell-free medium (low Glc) vs. heme (low Glc medium)	No	1.00835	0.9971	>0,9999		cell-free medium (high Glc) vs. heme (high Glc medium)	No	1.02234	0.9919	>0,9999
	6,80						6,80
	cell-free medium (low Glc) vs. control (low Glc medium)	No	0.992529	0.9968	>0,9999		cell-free medium (high Glc) vs. high Glc medium	No	0.984032	0.993	>0,9999
	cell-free medium (low Glc) vs. heme (low Glc medium)	No	0.957726	0.9821	>0,9999		cell-free medium (high Glc) vs. heme (high Glc medium)	No	0.96262	0.9838	>0,9999
	6,83						6,83
	cell-free medium (low Glc) vs. control (low Glc medium)	No	0.99338	0.995	>0,9999		cell-free medium (high Glc) vs. high Glc medium	No	0.975033	0.9805	>0,9999
	cell-free medium (low Glc) vs. heme (low Glc medium)	No	0.937977	0.9529	>0,9999		cell-free medium (high Glc) vs. heme (high Glc medium)	No	0.935813	0.9498	>0,9999
	6,86						6,86
	cell-free medium (low Glc) vs. control (low Glc medium)	No	1.11661	0.8529	0.9673		cell-free medium (high Glc) vs. high Glc medium	No	1.08714	0.8868	0.9716
	cell-free medium (low Glc) vs. heme (low Glc medium)	No	1.06227	0.9212	0.9673		cell-free medium (high Glc) vs. heme (high Glc medium)	No	1.05728	0.9253	0.9716
	6,89						6,89
	cell-free medium (low Glc) vs. control (low Glc medium)	No	0.896924	0.7103	0.7458		cell-free medium (high Glc) vs. high Glc medium	No	0.885095	0.674	0.7077
	cell-free medium (low Glc) vs. heme (low Glc medium)	No	0.814355	0.504	0.7458		cell-free medium (high Glc) vs. heme (high Glc medium)	No	0.822764	0.5168	0.7077
	6,92						6,92
L-tyrosine	cell-free medium (low Glc) vs. control (low Glc medium)	No	1.01373	0.9589	>0,9999		cell-free medium (high Glc) vs. high Glc medium	No	1.00362	0.9885	>0,9999
L-tyrosine	cell-free medium (low Glc) vs. heme (low Glc medium)	No	1.07501	0.7749	>0,9999		cell-free medium (high Glc) vs. heme (high Glc medium)	No	1.06703	0.7975	>0,9999
	6,95						6,95
L-tyrosine	cell-free medium (low Glc) vs. control (low Glc medium)	No	1.0939	0.9254	0.9717		cell-free medium (high Glc) vs. high Glc medium	No	1.09887	0.9217	0.9677
L-tyrosine	cell-free medium (low Glc) vs. heme (low Glc medium)	No	1.1152	0.9087	0.9717		cell-free medium (high Glc) vs. heme (high Glc medium)	No	1.13994	0.89	0.9677
	6,98						6,98
	cell-free medium (low Glc) vs. control (low Glc medium)	No	0.979024	0.9866	>0,9999		cell-free medium (high Glc) vs. high Glc medium	No	0.982315	0.9887	>0,9999
	cell-free medium (low Glc) vs. heme (low Glc medium)	No	0.972755	0.9826	>0,9999		cell-free medium (high Glc) vs. heme (high Glc medium)	No	0.993445	0.9959	>0,9999
	7,01						7,01
	cell-free medium (low Glc) vs. control (low Glc medium)	No	0.641037	0.7019	0.737		cell-free medium (high Glc) vs. high Glc medium	No	0.63963	0.6998	0.7348
	cell-free medium (low Glc) vs. heme (low Glc medium)	No	0.621201	0.6863	0.737		cell-free medium (high Glc) vs. heme (high Glc medium)	No	0.633426	0.6949	0.7348
	7,04						7,04
	cell-free medium (low Glc) vs. control (low Glc medium)	No	0.764615	0.8009	0.841		cell-free medium (high Glc) vs. high Glc medium	No	0.698352	0.7439	0.7811
	cell-free medium (low Glc) vs. heme (low Glc medium)	No	0.657104	0.7133	0.841		cell-free medium (high Glc) vs. heme (high Glc medium)	No	0.667308	0.7186	0.7811
	7,07						7,07
	cell-free medium (low Glc) vs. control (low Glc medium)	No	0.726027	0.6551	0.6878		cell-free medium (high Glc) vs. high Glc medium	No	0.726619	0.6514	0.6839
	cell-free medium (low Glc) vs. heme (low Glc medium)	No	0.634306	0.5514	0.6878		cell-free medium (high Glc) vs. heme (high Glc medium)	No	0.63789	0.5489	0.6839
	7,10						7,10
L-histidine	cell-free medium (low Glc) vs. control (low Glc medium)	No	0.45729	0.185	0.1943		cell-free medium (high Glc) vs. high Glc medium	No	0.457661	0.1828	0.1919
L-histidine	cell-free medium (low Glc) vs. heme (low Glc medium)	No	0.392253	0.1377	0.1943		cell-free medium (high Glc) vs. heme (high Glc medium)	No	0.390766	0.1345	0.1919
	7,13						7,13
	cell-free medium (low Glc) vs. control (low Glc medium)	No	1.15292	0.8435	0.8925		cell-free medium (high Glc) vs. high Glc medium	No	1.08296	0.9133	0.959
	cell-free medium (low Glc) vs. heme (low Glc medium)	No	0.853823	0.85	0.8925		cell-free medium (high Glc) vs. heme (high Glc medium)	No	0.852941	0.8469	0.959
	7,16						7,16
indoxyl	cell-free medium (low Glc) vs. control (low Glc medium)	No	1.14458	0.8431	>0,9999		cell-free medium (high Glc) vs. high Glc medium	No	1.27048	0.7038	>0,9999
indoxyl	cell-free medium (low Glc) vs. heme (low Glc medium)	No	0.990078	0.9894	>0,9999		cell-free medium (high Glc) vs. heme (high Glc medium)	No	1.00706	0.9918	>0,9999
	7,19						7,19
L-tyrosine+L-tryptophane	cell-free medium (low Glc) vs. control (low Glc medium)	No	0.974298	0.9167	0.9625		cell-free medium (high Glc) vs. high Glc medium	No	0.96592	0.8871	0.9315
L-tyrosine+L-tryptophane	cell-free medium (low Glc) vs. heme (low Glc medium)	No	0.906949	0.7044	0.9625		cell-free medium (high Glc) vs. heme (high Glc medium)	No	0.908723	0.7039	0.9315
	7,22						7,22
	cell-free medium (low Glc) vs. control (low Glc medium)	No	1.11245	0.67	0.7035		cell-free medium (high Glc) vs. high Glc medium	No	1.08663	0.7421	0.7792
	cell-free medium (low Glc) vs. heme (low Glc medium)	No	1.13576	0.6075	0.7035		cell-free medium (high Glc) vs. heme (high Glc medium)	No	1.17222	0.512	0.7792
	7,25						7,25
	cell-free medium (low Glc) vs. control (low Glc medium)	No	1.27543	0.6722	0.7058		cell-free medium (high Glc) vs. high Glc medium	No	1.25398	0.6919	0.7265
	cell-free medium (low Glc) vs. heme (low Glc medium)	No	1.39545	0.5439	0.7058		cell-free medium (high Glc) vs. heme (high Glc medium)	No	1.324	0.6139	0.7265
	7,28						7,28
	cell-free medium (low Glc) vs. control (low Glc medium)	No	1.10314	0.8138	0.8545		cell-free medium (high Glc) vs. high Glc medium	No	1.06184	0.8844	0.9287
	cell-free medium (low Glc) vs. heme (low Glc medium)	No	1.16256	0.7101	0.8545		cell-free medium (high Glc) vs. heme (high Glc medium)	No	1.14062	0.7421	0.9287
	7,31						7,31
	cell-free medium (low Glc) vs. control (low Glc medium)	No	1.18533	0.6184	0.6493		cell-free medium (high Glc) vs. high Glc medium	No	1.13823	0.7002	0.7352
	cell-free medium (low Glc) vs. heme (low Glc medium)	No	1.21171	0.5695	0.6493		cell-free medium (high Glc) vs. heme (high Glc medium)	No	1.18596	0.6051	0.7352
	7,34						7,34
L-phenylalanine	cell-free medium (low Glc) vs. control (low Glc medium)	Yes	0.872762	0.0776	0.0408	↓	cell-free medium (high Glc) vs. high Glc medium	Yes	0.864174	0.0574	0.0301	↓
L-phenylalanine	cell-free medium (low Glc) vs. heme (low Glc medium)	Yes	0.8189	0.0121	0.0127	↓	cell-free medium (high Glc) vs. heme (high Glc medium)	Yes	0.829474	0.0171	0.0179	↓
	7,37						7,37
L-phenylalanine	cell-free medium (low Glc) vs. control (low Glc medium)	No	1.22821	0.3081	0.3235		cell-free medium (high Glc) vs. high Glc medium	No	1.20372	0.3625	0.3806
L-phenylalanine	cell-free medium (low Glc) vs. heme (low Glc medium)	No	1.32297	0.1493	0.3135		cell-free medium (high Glc) vs. heme (high Glc medium)	No	1.29927	0.1809	0.38
	7,40						7,40
L-phenylalanine	cell-free medium (low Glc) vs. control (low Glc medium)	No	1.01614	0.9082	0.9536		cell-free medium (high Glc) vs. high Glc medium	No	1.00765	0.9569	>0,9999
L-phenylalanine	cell-free medium (low Glc) vs. heme (low Glc medium)	No	1.02863	0.8377	0.9536		cell-free medium (high Glc) vs. heme (high Glc medium)	No	1.03711	0.7911	>0,9999
	7,43						7,43
L-phenylalanine	cell-free medium (low Glc) vs. control (low Glc medium)	Yes	0.803876	0.0348	0.0366	↓	cell-free medium (high Glc) vs. high Glc medium	Yes	0.79819	0.0287	0.0301	↓
L-phenylalanine	cell-free medium (low Glc) vs. heme (low Glc medium)	Yes	0.713114	0.002	0.0043	↓	cell-free medium (high Glc) vs. heme (high Glc medium)	Yes	0.723608	0.0027	0.0058	↓
	7,46						7,46
	cell-free medium (low Glc) vs. control (low Glc medium)	No	1.3148	0.3148	0.3305		cell-free medium (high Glc) vs. high Glc medium	No	1.33235	0.3138	0.3295
	cell-free medium (low Glc) vs. heme (low Glc medium)	No	1.60468	0.0536	0.1125		cell-free medium (high Glc) vs. heme (high Glc medium)	No	1.64314	0.0513	0.1077
	7,49						7,49
	cell-free medium (low Glc) vs. control (low Glc medium)	No	1.09028	0.9412	0.9882		cell-free medium (high Glc) vs. high Glc medium	No	1.14276	0.9145	0.9602
	cell-free medium (low Glc) vs. heme (low Glc medium)	No	1.10381	0.9323	0.9882		cell-free medium (high Glc) vs. heme (high Glc medium)	No	1.19905	0.881	0.9602
	7,52						7,52
L-tryptophane	cell-free medium (low Glc) vs. control (low Glc medium)	No	1.06893	0.9508	>0,9999		cell-free medium (high Glc) vs. high Glc medium	No	1.09806	0.9334	0.98
L-tryptophane	cell-free medium (low Glc) vs. heme (low Glc medium)	No	1.03782	0.973	>0,9999		cell-free medium (high Glc) vs. heme (high Glc medium)	No	1.0998	0.9321	0.98
	7,55						7,55
	cell-free medium (low Glc) vs. control (low Glc medium)	No	1.16169	0.8213	0.8624		cell-free medium (high Glc) vs. high Glc medium	No	1.19113	0.7946	0.8344
	cell-free medium (low Glc) vs. heme (low Glc medium)	No	1.17696	0.8048	0.8624		cell-free medium (high Glc) vs. heme (high Glc medium)	No	1.21221	0.7729	0.8344
	7,58						7,58
	cell-free medium (low Glc) vs. control (low Glc medium)	No	1.19825	0.8707	0.9142		cell-free medium (high Glc) vs. high Glc medium	No	1.23423	0.8543	0.897
	cell-free medium (low Glc) vs. heme (low Glc medium)	No	1.22302	0.8546	0.9142		cell-free medium (high Glc) vs. heme (high Glc medium)	No	1.29187	0.8192	0.897
	7,61						7,61
	cell-free medium (low Glc) vs. control (low Glc medium)	No	1.15176	0.9072	0.9526		cell-free medium (high Glc) vs. high Glc medium	No	1.18098	0.8944	0.9391
	cell-free medium (low Glc) vs. heme (low Glc medium)	No	1.19093	0.8835	0.9526		cell-free medium (high Glc) vs. heme (high Glc medium)	No	1.25594	0.851	0.9391
	7,64						7,64
	cell-free medium (low Glc) vs. control (low Glc medium)	No	1.14271	0.9148	0.9606		cell-free medium (high Glc) vs. high Glc medium	No	1.16427	0.9055	0.9508
	cell-free medium (low Glc) vs. heme (low Glc medium)	No	1.16186	0.9034	0.9606		cell-free medium (high Glc) vs. heme (high Glc medium)	No	1.22231	0.8724	0.9508
	7,67						7,67
	cell-free medium (low Glc) vs. control (low Glc medium)	No	1.12705	0.9262	0.9725		cell-free medium (high Glc) vs. high Glc medium	No	1.15167	0.9155	0.9612
	cell-free medium (low Glc) vs. heme (low Glc medium)	No	1.16061	0.9068	0.9725		cell-free medium (high Glc) vs. heme (high Glc medium)	No	1.21435	0.8807	0.9612
	7,70						7,70
	cell-free medium (low Glc) vs. control (low Glc medium)	No	1.10284	0.9443	0.9915		cell-free medium (high Glc) vs. high Glc medium	No	1.12648	0.9342	0.9809
	cell-free medium (low Glc) vs. heme (low Glc medium)	No	1.11498	0.9378	0.9915		cell-free medium (high Glc) vs. heme (high Glc medium)	No	1.17431	0.9094	0.9809
	7,73						7,73
L-tryptophane	cell-free medium (low Glc) vs. control (low Glc medium)	No	1.07386	0.9434	>0,9999		cell-free medium (high Glc) vs. high Glc medium	No	1.08716	0.9346	0.9813
L-tryptophane	cell-free medium (low Glc) vs. heme (low Glc medium)	No	1.05964	0.9542	>0,9999		cell-free medium (high Glc) vs. heme (high Glc medium)	No	1.09667	0.9276	0.9813
	7,76						7,76
	cell-free medium (low Glc) vs. control (low Glc medium)	No	1.03565	0.9669	>0,9999		cell-free medium (high Glc) vs. high Glc medium	No	1.03442	0.9688	>0,9999
	cell-free medium (low Glc) vs. heme (low Glc medium)	No	1.02462	0.9771	>0,9999		cell-free medium (high Glc) vs. heme (high Glc medium)	No	1.05737	0.9482	>0,9999
	7,79						7,79
	cell-free medium (low Glc) vs. control (low Glc medium)	No	0.892958	0.927	0.9734		cell-free medium (high Glc) vs. high Glc medium	No	0.942326	0.9617	>0,9999
	cell-free medium (low Glc) vs. heme (low Glc medium)	No	0.874022	0.9142	0.9734		cell-free medium (high Glc) vs. heme (high Glc medium)	No	0.91051	0.9407	>0,9999
	7,82						7,82
	cell-free medium (low Glc) vs. control (low Glc medium)	No	0.755392	0.7967	0.8365		cell-free medium (high Glc) vs. high Glc medium	No	0.760844	0.8088	0.8817
	cell-free medium (low Glc) vs. heme (low Glc medium)	No	0.73871	0.7831	0.8365		cell-free medium (high Glc) vs. heme (high Glc medium)	No	0.800196	0.8397	0.8817
	7,85						7,85
	cell-free medium (low Glc) vs. control (low Glc medium)	No	0.36791	0.1724	0.181		cell-free medium (high Glc) vs. high Glc medium	No	0.348607	0.1576	0.1704
	cell-free medium (low Glc) vs. heme (low Glc medium)	No	0.357258	0.1653	0.181		cell-free medium (high Glc) vs. heme (high Glc medium)	No	0.35587	0.1623	0.1704
	7,88						7,88
	cell-free medium (low Glc) vs. control (low Glc medium)	No	0.72336	0.7594	0.7973		cell-free medium (high Glc) vs. high Glc medium	No	0.706113	0.7495	0.7893
	cell-free medium (low Glc) vs. heme (low Glc medium)	No	0.697813	0.7378	0.7973		cell-free medium (high Glc) vs. heme (high Glc medium)	No	0.708759	0.7517	0.7893
	7,91						7,91
	cell-free medium (low Glc) vs. control (low Glc medium)	No	0.717088	0.7117	0.7473		cell-free medium (high Glc) vs. high Glc medium	No	0.567984	0.5808	0.6286
	cell-free medium (low Glc) vs. heme (low Glc medium)	No	0.567905	0.5725	0.7473		cell-free medium (high Glc) vs. heme (high Glc medium)	No	0.588372	0.5987	0.6286
	7,94						7,94
	cell-free medium (low Glc) vs. control (low Glc medium)	No	1.34019	0.7823	>0,9999		cell-free medium (high Glc) vs. high Glc medium	No	1.29431	0.8173	>0,9999
	cell-free medium (low Glc) vs. heme (low Glc medium)	No	0.956683	0.972	>0,9999		cell-free medium (high Glc) vs. heme (high Glc medium)	No	0.994323	0.9965	>0,9999
	7,97						7,97
	cell-free medium (low Glc) vs. control (low Glc medium)	No	1.21141	0.8616	0.9047		cell-free medium (high Glc) vs. high Glc medium	No	1.31523	0.8011	0.858
	cell-free medium (low Glc) vs. heme (low Glc medium)	No	1.22319	0.8545	0.9047		cell-free medium (high Glc) vs. heme (high Glc medium)	No	1.2892	0.8172	0.858
	8,00						8,00
	cell-free medium (low Glc) vs. control (low Glc medium)	No	1.02798	0.9787	>0,9999		cell-free medium (high Glc) vs. high Glc medium	No	1.25716	0.81	0.8906
	cell-free medium (low Glc) vs. heme (low Glc medium)	No	1.20539	0.8441	>0,9999		cell-free medium (high Glc) vs. heme (high Glc medium)	No	1.20518	0.8482	0.8906
	8,03						8,03
	cell-free medium (low Glc) vs. control (low Glc medium)	No	0.996766	0.9966	>0,9999		cell-free medium (high Glc) vs. high Glc medium	No	1.03503	0.9671	>0,9999
	cell-free medium (low Glc) vs. heme (low Glc medium)	No	0.980598	0.9809	>0,9999		cell-free medium (high Glc) vs. heme (high Glc medium)	No	1.00667	0.994	>0,9999
	8,06						8,06
	cell-free medium (low Glc) vs. control (low Glc medium)	No	1.09543	0.9257	0.9883		cell-free medium (high Glc) vs. high Glc medium	No	1.08189	0.9379	0.9848
	cell-free medium (low Glc) vs. heme (low Glc medium)	No	1.07555	0.9412	0.9883		cell-free medium (high Glc) vs. heme (high Glc medium)	No	1.09639	0.9266	0.9848
	8,09						8,09
	cell-free medium (low Glc) vs. control (low Glc medium)	No	1.05811	0.9601	>0,9999		cell-free medium (high Glc) vs. high Glc medium	No	1.06408	0.9568	>0,9999
	cell-free medium (low Glc) vs. heme (low Glc medium)	No	0.99244	0.9949	>0,9999		cell-free medium (high Glc) vs. heme (high Glc medium)	No	1.01678	0.9887	>0,9999
	8,12						8,12
	cell-free medium (low Glc) vs. control (low Glc medium)	No	1.19104	0.8797	0.9386		cell-free medium (high Glc) vs. high Glc medium	No	1.24248	0.8504	0.9179
	cell-free medium (low Glc) vs. heme (low Glc medium)	No	1.16828	0.8939	0.9386		cell-free medium (high Glc) vs. heme (high Glc medium)	No	1.20349	0.8742	0.9179
	8,15						8,15
	cell-free medium (low Glc) vs. control (low Glc medium)	No	1.2547	0.8509	0.8935		cell-free medium (high Glc) vs. high Glc medium	No	1.28416	0.8363	0.8782
	cell-free medium (low Glc) vs. heme (low Glc medium)	No	1.33991	0.8017	0.8935		cell-free medium (high Glc) vs. heme (high Glc medium)	No	1.31034	0.8215	0.8782
	8,18						8,18
	cell-free medium (low Glc) vs. control (low Glc medium)	No	1.09502	0.9198	>0,9999		cell-free medium (high Glc) vs. high Glc medium	No	1	0.9996	>0,9999
	cell-free medium (low Glc) vs. heme (low Glc medium)	No	1.02675	0.9774	>0,9999		cell-free medium (high Glc) vs. heme (high Glc medium)	No	1.06373	0.9461	>0,9999
	8,21						8,21
	cell-free medium (low Glc) vs. control (low Glc medium)	No	1.15329	0.8213	0.9194		cell-free medium (high Glc) vs. high Glc medium	No	1.16486	0.8092	0.8497
	cell-free medium (low Glc) vs. heme (low Glc medium)	No	1.10592	0.8756	0.9194		cell-free medium (high Glc) vs. heme (high Glc medium)	No	1.22838	0.7373	0.8497
	8,24						8,24
	cell-free medium (low Glc) vs. control (low Glc medium)	No	1.39201	0.6551	0.6878		cell-free medium (high Glc) vs. high Glc medium	No	1.31255	0.7237	0.7599
	cell-free medium (low Glc) vs. heme (low Glc medium)	No	1.46173	0.5984	0.6878		cell-free medium (high Glc) vs. heme (high Glc medium)	No	1.48376	0.5846	0.7599
	8,27						8,27
	cell-free medium (low Glc) vs. control (low Glc medium)	No	1.50875	0.6844	0.7187		cell-free medium (high Glc) vs. high Glc medium	No	1.56781	0.657	0.6898
	cell-free medium (low Glc) vs. heme (low Glc medium)	No	1.66667	0.5943	0.7187		cell-free medium (high Glc) vs. heme (high Glc medium)	No	1.60583	0.6356	0.6898
	8,30						8,30
	cell-free medium (low Glc) vs. control (low Glc medium)	No	1.66961	0.6589	0.6919		cell-free medium (high Glc) vs. high Glc medium	No	1.69904	0.6502	0.6827
	cell-free medium (low Glc) vs. heme (low Glc medium)	No	1.86396	0.5692	0.6919		cell-free medium (high Glc) vs. heme (high Glc medium)	No	1.93302	0.5457	0.6827
	8,33						8,33
	cell-free medium (low Glc) vs. control (low Glc medium)	No	1.65849	0.6671	0.7005		cell-free medium (high Glc) vs. high Glc medium	No	1.67128	0.6652	0.6984
	cell-free medium (low Glc) vs. heme (low Glc medium)	No	1.86803	0.5707	0.7005		cell-free medium (high Glc) vs. heme (high Glc medium)	No	1.90674	0.5595	0.6984
	8,36						8,36
	cell-free medium (low Glc) vs. control (low Glc medium)	No	1.46799	0.6733	0.7069		cell-free medium (high Glc) vs. high Glc medium	No	1.45653	0.6842	0.7185
	cell-free medium (low Glc) vs. heme (low Glc medium)	No	1.61565	0.5797	0.7069		cell-free medium (high Glc) vs. heme (high Glc medium)	No	1.60329	0.591	0.7185
	8,39						8,39
	cell-free medium (low Glc) vs. control (low Glc medium)	No	1.61605	0.6241	0.6553		cell-free medium (high Glc) vs. high Glc medium	No	1.63489	0.6182	0.6491
	cell-free medium (low Glc) vs. heme (low Glc medium)	No	1.85754	0.4953	0.6553		cell-free medium (high Glc) vs. heme (high Glc medium)	No	1.87729	0.4911	0.6491
	8,42						8,42
	cell-free medium (low Glc) vs. control (low Glc medium)	No	1.81349	0.6142	0.6449		cell-free medium (high Glc) vs. high Glc medium	No	1.80429	0.6239	0.6551
	cell-free medium (low Glc) vs. heme (low Glc medium)	No	2.19371	0.4594	0.6449		cell-free medium (high Glc) vs. heme (high Glc medium)	No	2.24317	0.4483	0.6551
	8,45						8,45
Formate	cell-free medium (low Glc) vs. control (low Glc medium)	No	1.80241	0.5964	0.6262		cell-free medium (high Glc) vs. high Glc medium	No	1.71518	0.633	0.6647
Formate	cell-free medium (low Glc) vs. heme (low Glc medium)	No	2.11849	0.4605	0.6262		cell-free medium (high Glc) vs. heme (high Glc medium)	No	2.10128	0.4623	0.6647
	8,48						8,48
	cell-free medium (low Glc) vs. control (low Glc medium)	No	1.31835	0.616	0.6468		cell-free medium (high Glc) vs. high Glc medium	No	1.2879	0.6539	0.6866
	cell-free medium (low Glc) vs. heme (low Glc medium)	No	1.45751	0.471	0.6468		cell-free medium (high Glc) vs. heme (high Glc medium)	No	1.49299	0.4427	0.6866
	8,51						8,51
	cell-free medium (low Glc) vs. control (low Glc medium)	No	1.74725	0.6582	0.6911		cell-free medium (high Glc) vs. high Glc medium	No	1.73409	0.6737	0.7074
	cell-free medium (low Glc) vs. heme (low Glc medium)	No	2.16358	0.4912	0.6911		cell-free medium (high Glc) vs. heme (high Glc medium)	No	2.21473	0.4864	0.7074
	8,54						8,54
	cell-free medium (low Glc) vs. control (low Glc medium)	No	1.63007	0.7358	0.7726		cell-free medium (high Glc) vs. high Glc medium	No	1.62174	0.7479	0.7853
	cell-free medium (low Glc) vs. heme (low Glc medium)	No	2.18478	0.5258	0.7726		cell-free medium (high Glc) vs. heme (high Glc medium)	No	2.19709	0.5361	0.7853
	8,57						8,57
	cell-free medium (low Glc) vs. control (low Glc medium)	No	1.50391	0.7979	0.8378		cell-free medium (high Glc) vs. high Glc medium	No	1.52161	0.7989	0.8388
	cell-free medium (low Glc) vs. heme (low Glc medium)	No	1.97557	0.62	0.8378		cell-free medium (high Glc) vs. heme (high Glc medium)	No	2.00446	0.6237	0.8388
	8,60						8,60
	cell-free medium (low Glc) vs. control (low Glc medium)	No	1.38768	0.8494	0.8919		cell-free medium (high Glc) vs. high Glc medium	No	1.40808	0.8483	0.8907
	cell-free medium (low Glc) vs. heme (low Glc medium)	No	1.5941	0.7711	0.8919		cell-free medium (high Glc) vs. heme (high Glc medium)	No	1.66215	0.7564	0.8907
	8,63						8,63
	cell-free medium (low Glc) vs. control (low Glc medium)	No	1.31292	0.8877	0.932		cell-free medium (high Glc) vs. high Glc medium	No	1.32981	0.8869	0.9312
	cell-free medium (low Glc) vs. heme (low Glc medium)	No	1.46336	0.8343	0.932		cell-free medium (high Glc) vs. heme (high Glc medium)	No	1.53781	0.8166	0.9312
	8,66						8,66
	cell-free medium (low Glc) vs. control (low Glc medium)	No	1.29211	0.8952	0.94		cell-free medium (high Glc) vs. high Glc medium	No	1.30865	0.8945	0.9392
	cell-free medium (low Glc) vs. heme (low Glc medium)	No	1.43149	0.8457	0.94		cell-free medium (high Glc) vs. heme (high Glc medium)	No	1.50634	0.8277	0.9392
	8,69						8,69
	cell-free medium (low Glc) vs. control (low Glc medium)	No	1.20995	0.9305	0.977		cell-free medium (high Glc) vs. high Glc medium	No	1.22086	0.9303	0.9768
	cell-free medium (low Glc) vs. heme (low Glc medium)	No	1.32578	0.8923	0.977		cell-free medium (high Glc) vs. heme (high Glc medium)	No	1.3987	0.8745	0.9768
	8,72						8,72
	cell-free medium (low Glc) vs. control (low Glc medium)	No	1.13604	0.9537	>0,9999		cell-free medium (high Glc) vs. high Glc medium	No	1.15377	0.95	0.9975
	cell-free medium (low Glc) vs. heme (low Glc medium)	No	1.20304	0.9309	>0,9999		cell-free medium (high Glc) vs. heme (high Glc medium)	No	1.28005	0.9092	0.9975
	8,75						8,75
	cell-free medium (low Glc) vs. control (low Glc medium)	No	1.16236	0.946	0.9933		cell-free medium (high Glc) vs. high Glc medium	No	1.18032	0.9429	0.99
	cell-free medium (low Glc) vs. heme (low Glc medium)	No	1.21191	0.9296	0.9933		cell-free medium (high Glc) vs. heme (high Glc medium)	No	1.29271	0.9075	0.99
	8,78						8,78
	cell-free medium (low Glc) vs. control (low Glc medium)	No	1.13062	0.9565	>0,9999		cell-free medium (high Glc) vs. high Glc medium	No	1.14559	0.9537	>0,9999
	cell-free medium (low Glc) vs. heme (low Glc medium)	No	1.17369	0.9423	>0,9999		cell-free medium (high Glc) vs. heme (high Glc medium)	No	1.24764	0.9214	>0,9999
	8,81						8,81
	cell-free medium (low Glc) vs. control (low Glc medium)	No	1.09967	0.9671	>0,9999		cell-free medium (high Glc) vs. high Glc medium	No	1.11516	0.9636	>0,9999
	cell-free medium (low Glc) vs. heme (low Glc medium)	No	1.12477	0.9588	>0,9999		cell-free medium (high Glc) vs. heme (high Glc medium)	No	1.19685	0.9377	>0,9999
	8,84						8,84
	cell-free medium (low Glc) vs. control (low Glc medium)	No	1.11147	0.9628	>0,9999		cell-free medium (high Glc) vs. high Glc medium	No	1.13859	0.956	>0,9999
	cell-free medium (low Glc) vs. heme (low Glc medium)	No	1.12955	0.9568	>0,9999		cell-free medium (high Glc) vs. heme (high Glc medium)	No	1.211	0.9331	>0,9999
	8,87						8,87
	cell-free medium (low Glc) vs. control (low Glc medium)	No	1.07534	0.9753	>0,9999		cell-free medium (high Glc) vs. high Glc medium	No	1.10573	0.9669	>0,9999
	cell-free medium (low Glc) vs. heme (low Glc medium)	No	1.09518	0.9688	>0,9999		cell-free medium (high Glc) vs. heme (high Glc medium)	No	1.16175	0.9493	>0,9999
	8,90						8,90
	cell-free medium (low Glc) vs. control (low Glc medium)	No	1.06417	0.9794	>0,9999		cell-free medium (high Glc) vs. high Glc medium	No	1.08599	0.9734	>0,9999
	cell-free medium (low Glc) vs. heme (low Glc medium)	No	1.08291	0.9734	>0,9999		cell-free medium (high Glc) vs. heme (high Glc medium)	No	1.13958	0.9567	>0,9999
	8,93						8,93
	cell-free medium (low Glc) vs. control (low Glc medium)	No	1.03977	0.9863	>0,9999		cell-free medium (high Glc) vs. high Glc medium	No	1.05165	0.9829	>0,9999
	cell-free medium (low Glc) vs. heme (low Glc medium)	No	1.03617	0.9875	>0,9999		cell-free medium (high Glc) vs. heme (high Glc medium)	No	1.09498	0.9685	>0,9999
	8,96						8,96
	cell-free medium (low Glc) vs. control (low Glc medium)	No	1.00648	0.9975	>0,9999		cell-free medium (high Glc) vs. high Glc medium	No	1.01626	0.9939	>0,9999
	cell-free medium (low Glc) vs. heme (low Glc medium)	No	0.996466	0.9986	>0,9999		cell-free medium (high Glc) vs. heme (high Glc medium)	No	1.05859	0.9778	>0,9999
	8,99						8,99
	cell-free medium (low Glc) vs. control (low Glc medium)	No	1.02445	0.9921	>0,9999		cell-free medium (high Glc) vs. high Glc medium	No	1.04451	0.9863	>0,9999
	cell-free medium (low Glc) vs. heme (low Glc medium)	No	1.02613	0.9915	>0,9999		cell-free medium (high Glc) vs. heme (high Glc medium)	No	1.10342	0.9683	>0,9999
	9,02						9,02
	cell-free medium (low Glc) vs. control (low Glc medium)	No	1.02677	0.9916	>0,9999		cell-free medium (high Glc) vs. high Glc medium	No	1.05538	0.9833	>0,9999
	cell-free medium (low Glc) vs. heme (low Glc medium)	No	1.02235	0.9929	>0,9999		cell-free medium (high Glc) vs. heme (high Glc medium)	No	1.0895	0.9731	>0,9999
	9,05						9,05
	cell-free medium (low Glc) vs. control (low Glc medium)	No	1.02094	0.9935	>0,9999		cell-free medium (high Glc) vs. high Glc medium	No	1.064	0.9812	>0,9999
	cell-free medium (low Glc) vs. heme (low Glc medium)	No	1.02642	0.9918	>0,9999		cell-free medium (high Glc) vs. heme (high Glc medium)	No	1.10487	0.9691	>0,9999
	9,08						9,08
	cell-free medium (low Glc) vs. control (low Glc medium)	No	1.01296	0.9961	>0,9999		cell-free medium (high Glc) vs. high Glc medium	No	1.05413	0.9843	>0,9999
	cell-free medium (low Glc) vs. heme (low Glc medium)	No	1.01092	0.9967	>0,9999		cell-free medium (high Glc) vs. heme (high Glc medium)	No	1.08256	0.9761	>0,9999
	9,11						9,11
	cell-free medium (low Glc) vs. control (low Glc medium)	No	1.01063	0.9967	>0,9999		cell-free medium (high Glc) vs. high Glc medium	No	1.04193	0.9878	>0,9999
	cell-free medium (low Glc) vs. heme (low Glc medium)	No	1.00455	0.9986	>0,9999		cell-free medium (high Glc) vs. heme (high Glc medium)	No	1.07814	0.9773	>0,9999
	9,14						9,14
	cell-free medium (low Glc) vs. control (low Glc medium)	No	0.99602	0.9988	>0,9999		cell-free medium (high Glc) vs. high Glc medium	No	1.03319	0.9902	>0,9999
	cell-free medium (low Glc) vs. heme (low Glc medium)	No	0.990796	0.9971	>0,9999		cell-free medium (high Glc) vs. heme (high Glc medium)	No	1.06183	0.9817	>0,9999
	9,17						9,17
	cell-free medium (low Glc) vs. control (low Glc medium)	No	1.00546	0.9984	>0,9999		cell-free medium (high Glc) vs. high Glc medium	No	1.05159	0.9855	>0,9999
	cell-free medium (low Glc) vs. heme (low Glc medium)	No	1.00026	>0,9999	>0,9999		cell-free medium (high Glc) vs. heme (high Glc medium)	No	1.08571	0.9759	>0,9999
	9,20						9,20
	cell-free medium (low Glc) vs. control (low Glc medium)	No	1.01169	0.9965	>0,9999		cell-free medium (high Glc) vs. high Glc medium	No	1.0533	0.9851	>0,9999
	cell-free medium (low Glc) vs. heme (low Glc medium)	No	0.99974	0.9998	>0,9999		cell-free medium (high Glc) vs. heme (high Glc medium)	No	1.0846	0.9763	>0,9999
	9,23						9,23
	cell-free medium (low Glc) vs. control (low Glc medium)	No	1.00392	0.9988	>0,9999		cell-free medium (high Glc) vs. high Glc medium	No	1.0393	0.9889	>0,9999
	cell-free medium (low Glc) vs. heme (low Glc medium)	No	0.995298	0.9986	>0,9999		cell-free medium (high Glc) vs. heme (high Glc medium)	No	1.06962	0.9804	>0,9999
	9,26						9,26
	cell-free medium (low Glc) vs. control (low Glc medium)	No	0.997358	0.9992	>0,9999		cell-free medium (high Glc) vs. high Glc medium	No	1.04359	0.9879	>0,9999
	cell-free medium (low Glc) vs. heme (low Glc medium)	No	0.994188	0.9983	>0,9999		cell-free medium (high Glc) vs. heme (high Glc medium)	No	1.07037	0.9805	>0,9999
	9,29						9,29
	cell-free medium (low Glc) vs. control (low Glc medium)	No	0.996092	0.9988	>0,9999		cell-free medium (high Glc) vs. high Glc medium	No	1.04273	0.988	>0,9999
	cell-free medium (low Glc) vs. heme (low Glc medium)	No	0.987493	0.9963	>0,9999		cell-free medium (high Glc) vs. heme (high Glc medium)	No	1.06157	0.9827	>0,9999
	9,32						9,32
	cell-free medium (low Glc) vs. control (low Glc medium)	No	0.993056	0.9979	>0,9999		cell-free medium (high Glc) vs. high Glc medium	No	1.03042	0.9913	>0,9999
	cell-free medium (low Glc) vs. heme (low Glc medium)	No	0.981224	0.9944	>0,9999		cell-free medium (high Glc) vs. heme (high Glc medium)	No	1.05503	0.9843	>0,9999
	9,35						9,35
	cell-free medium (low Glc) vs. control (low Glc medium)	No	0.99451	0.9984	>0,9999		cell-free medium (high Glc) vs. high Glc medium	No	1.03561	0.9901	>0,9999
	cell-free medium (low Glc) vs. heme (low Glc medium)	No	0.987451	0.9963	>0,9999		cell-free medium (high Glc) vs. heme (high Glc medium)	No	1.0667	0.9814	>0,9999
	9,38						9,38
	cell-free medium (low Glc) vs. control (low Glc medium)	No	1.00233	0.9993	>0,9999		cell-free medium (high Glc) vs. high Glc medium	No	1.03889	0.9889	>0,9999
	cell-free medium (low Glc) vs. heme (low Glc medium)	No	0.99328	0.998	>0,9999		cell-free medium (high Glc) vs. heme (high Glc medium)	No	1.06861	0.9804	>0,9999
	9,41						9,41
	cell-free medium (low Glc) vs. control (low Glc medium)	No	1.00185	0.9995	>0,9999		cell-free medium (high Glc) vs. high Glc medium	No	1.03904	0.9892	>0,9999
	cell-free medium (low Glc) vs. heme (low Glc medium)	No	0.994709	0.9984	>0,9999		cell-free medium (high Glc) vs. heme (high Glc medium)	No	1.06982	0.9806	>0,9999
	9,44						9,44
	cell-free medium (low Glc) vs. control (low Glc medium)	No	1.00267	0.9992	>0,9999		cell-free medium (high Glc) vs. high Glc medium	No	1.03897	0.9893	>0,9999
	cell-free medium (low Glc) vs. heme (low Glc medium)	No	0.995456	0.9987	>0,9999		cell-free medium (high Glc) vs. heme (high Glc medium)	No	1.06648	0.9816	>0,9999
	9,47						9,47
	cell-free medium (low Glc) vs. control (low Glc medium)	No	0.993256	0.9981	>0,9999		cell-free medium (high Glc) vs. high Glc medium	No	1.03663	0.9901	>0,9999
	cell-free medium (low Glc) vs. heme (low Glc medium)	No	0.987591	0.9965	>0,9999		cell-free medium (high Glc) vs. heme (high Glc medium)	No	1.06424	0.9825	>0,9999
	9,50						9,50
	cell-free medium (low Glc) vs. control (low Glc medium)	No	0.994908	0.9985	>0,9999		cell-free medium (high Glc) vs. high Glc medium	No	1.03703	0.9899	>0,9999
	cell-free medium (low Glc) vs. heme (low Glc medium)	No	0.989011	0.9968	>0,9999		cell-free medium (high Glc) vs. heme (high Glc medium)	No	1.06537	0.9821	>0,9999
	9,53						9,53
	cell-free medium (low Glc) vs. control (low Glc medium)	No	1.00027	>0,9999	>0,9999		cell-free medium (high Glc) vs. high Glc medium	No	1.04255	0.9884	>0,9999
	cell-free medium (low Glc) vs. heme (low Glc medium)	No	0.991685	0.9976	>0,9999		cell-free medium (high Glc) vs. heme (high Glc medium)	No	1.07033	0.9808	>0,9999
	9,56						9,56
	cell-free medium (low Glc) vs. control (low Glc medium)	No	0.999454	0.9999	>0,9999		cell-free medium (high Glc) vs. high Glc medium	No	1.03876	0.9896	>0,9999
	cell-free medium (low Glc) vs. heme (low Glc medium)	No	0.992625	0.9979	>0,9999		cell-free medium (high Glc) vs. heme (high Glc medium)	No	1.06635	0.9821	>0,9999
