# Supplementary material for: Glucose metabolism sustains heme-induced Trypanosoma cruzi epimastigote growth in vitro
Source: PLoS Negl Trop Dis. 2023 Nov 10;17(11):e0011725. doi: 10.1371/journal.pntd.0011725 (PMC10664871; doi:10.1371/journal.pntd.0011725)
Supplement: S8 Table — Statistical analysis of metabolites intensity between epimastigote supernatants samples. The table has the compound name with its proton chemical shift value, fold change analysis, p-value, q-value, and status of the metabolite relative to the samples. *Metabolites are molecules with two peaks sum. The data are represented in Fig 6. (XLSX) [file pntd.0011725.s011.xlsx]

## Sheet: INDEX
	S8	ANOVA_culture_medium_smp	Statistical analysis among parasites supernatants

## Sheet: S8_ANOVA_CULTURE_MEDIUM_SMP
2way ANoVA_method Benjamini, krieger and Yekutiele - culture medium samples
	False discovery rate (q)	0.05
Compound identified in culture medium	δH (ppm); culture medium samples (1 vs. 2)	Significant?	Fold change (sample2 vs. sample1)	Individual P Value	q value	Status (↑ or ↓)
	0,01
	control (low Glc medium) vs. high Glc medium	No	0.958947	0.9874	>0,9999
	control (low Glc medium) vs. heme (low Glc medium)	No	0.991842	0.9975	>0,9999
	control (low Glc medium) vs. heme (high Glc medium)	No	0.990526	0.9971	>0,9999
	high Glc medium vs. heme (low Glc medium)	No	1.0343	0.9898	>0,9999
	high Glc medium vs. heme (high Glc medium)	No	1.03293	0.9903	>0,9999
	heme (low Glc medium) vs. heme (high Glc medium)	No	0.998673	0.9996	>0,9999
	0,04
	control (low Glc medium) vs. high Glc medium	No	0.963884	0.9888	>0,9999
	control (low Glc medium) vs. heme (low Glc medium)	No	0.994766	0.9984	>0,9999
	control (low Glc medium) vs. heme (high Glc medium)	No	0.991625	0.9974	>0,9999
	high Glc medium vs. heme (low Glc medium)	No	1.03204	0.9904	>0,9999
	high Glc medium vs. heme (high Glc medium)	No	1.02878	0.9914	>0,9999
	heme (low Glc medium) vs. heme (high Glc medium)	No	0.996843	0.999	>0,9999
	0,07
	control (low Glc medium) vs. high Glc medium	No	0.9617	0.9881	>0,9999
	control (low Glc medium) vs. heme (low Glc medium)	No	0.994491	0.9983	>0,9999
	control (low Glc medium) vs. heme (high Glc medium)	No	0.993442	0.998	>0,9999
	high Glc medium vs. heme (low Glc medium)	No	1.0341	0.9898	>0,9999
	high Glc medium vs. heme (high Glc medium)	No	1.03301	0.9901	>0,9999
	heme (low Glc medium) vs. heme (high Glc medium)	No	0.998945	0.9997	>0,9999
	0,10
	control (low Glc medium) vs. high Glc medium	No	0.959379	0.9872	>0,9999
	control (low Glc medium) vs. heme (low Glc medium)	No	0.994567	0.9983	>0,9999
	control (low Glc medium) vs. heme (high Glc medium)	No	0.993014	0.9978	>0,9999
	high Glc medium vs. heme (low Glc medium)	No	1.03668	0.9889	>0,9999
	high Glc medium vs. heme (high Glc medium)	No	1.03506	0.9894	>0,9999
	heme (low Glc medium) vs. heme (high Glc medium)	No	0.998439	0.9995	>0,9999
	0,13
	control (low Glc medium) vs. high Glc medium	No	0.9567	0.9863	>0,9999
	control (low Glc medium) vs. heme (low Glc medium)	No	0.990776	0.9971	>0,9999
	control (low Glc medium) vs. heme (high Glc medium)	No	0.989751	0.9968	>0,9999
	high Glc medium vs. heme (low Glc medium)	No	1.03562	0.9892	>0,9999
	high Glc medium vs. heme (high Glc medium)	No	1.03455	0.9895	>0,9999
	heme (low Glc medium) vs. heme (high Glc medium)	No	0.998966	0.9997	>0,9999
	0,16
	control (low Glc medium) vs. high Glc medium	No	0.957327	0.9858	>0,9999
	control (low Glc medium) vs. heme (low Glc medium)	No	0.990002	0.9966	>0,9999
	control (low Glc medium) vs. heme (high Glc medium)	No	0.991465	0.9972	>0,9999
	high Glc medium vs. heme (low Glc medium)	No	1.03413	0.9891	>0,9999
	high Glc medium vs. heme (high Glc medium)	No	1.03566	0.9886	>0,9999
	heme (low Glc medium) vs. heme (high Glc medium)	No	1.00148	0.9995	>0,9999
	0,19
	control (low Glc medium) vs. high Glc medium	No	0.956478	0.986	>0,9999
	control (low Glc medium) vs. heme (low Glc medium)	No	0.99418	0.9982	>0,9999
	control (low Glc medium) vs. heme (high Glc medium)	No	0.992156	0.9975	>0,9999
	high Glc medium vs. heme (low Glc medium)	No	1.03942	0.9879	>0,9999
	high Glc medium vs. heme (high Glc medium)	No	1.0373	0.9885	>0,9999
	heme (low Glc medium) vs. heme (high Glc medium)	No	0.997964	0.9993	>0,9999
	0,22
	control (low Glc medium) vs. high Glc medium	No	0.95887	0.9867	>0,9999
	control (low Glc medium) vs. heme (low Glc medium)	No	0.994701	0.9982	>0,9999
	control (low Glc medium) vs. heme (high Glc medium)	No	0.987888	0.9961	>0,9999
	high Glc medium vs. heme (low Glc medium)	No	1.03737	0.9885	>0,9999
	high Glc medium vs. heme (high Glc medium)	No	1.03026	0.9906	>0,9999
	heme (low Glc medium) vs. heme (high Glc medium)	No	0.993151	0.9978	>0,9999
	0,25
	control (low Glc medium) vs. high Glc medium	No	0.957463	0.9865	>0,9999
	control (low Glc medium) vs. heme (low Glc medium)	No	0.994142	0.9982	>0,9999
	control (low Glc medium) vs. heme (high Glc medium)	No	0.986755	0.9958	>0,9999
	high Glc medium vs. heme (low Glc medium)	No	1.03831	0.9883	>0,9999
	high Glc medium vs. heme (high Glc medium)	No	1.03059	0.9906	>0,9999
	heme (low Glc medium) vs. heme (high Glc medium)	No	0.99257	0.9976	>0,9999
	0,28
	control (low Glc medium) vs. high Glc medium	No	0.956033	0.9857	>0,9999
	control (low Glc medium) vs. heme (low Glc medium)	No	0.994004	0.9981	>0,9999
	control (low Glc medium) vs. heme (high Glc medium)	No	0.985261	0.9952	>0,9999
	high Glc medium vs. heme (low Glc medium)	No	1.03972	0.9876	>0,9999
	high Glc medium vs. heme (high Glc medium)	No	1.03057	0.9905	>0,9999
	heme (low Glc medium) vs. heme (high Glc medium)	No	0.991204	0.9971	>0,9999
	0,31
	control (low Glc medium) vs. high Glc medium	No	0.957125	0.986	>0,9999
	control (low Glc medium) vs. heme (low Glc medium)	No	0.993556	0.9979	>0,9999
	control (low Glc medium) vs. heme (high Glc medium)	No	0.983147	0.9945	>0,9999
	high Glc medium vs. heme (low Glc medium)	No	1.03806	0.9881	>0,9999
	high Glc medium vs. heme (high Glc medium)	No	1.02719	0.9915	>0,9999
	heme (low Glc medium) vs. heme (high Glc medium)	No	0.989524	0.9966	>0,9999
	0,34
	control (low Glc medium) vs. high Glc medium	No	0.955853	0.9856	>0,9999
	control (low Glc medium) vs. heme (low Glc medium)	No	0.994048	0.998	>0,9999
	control (low Glc medium) vs. heme (high Glc medium)	No	0.985119	0.9952	>0,9999
	high Glc medium vs. heme (low Glc medium)	No	1.03996	0.9875	>0,9999
	high Glc medium vs. heme (high Glc medium)	No	1.03062	0.9904	>0,9999
	heme (low Glc medium) vs. heme (high Glc medium)	No	0.991018	0.9971	>0,9999
	0,37
	control (low Glc medium) vs. high Glc medium	No	0.955701	0.9851	>0,9999
	control (low Glc medium) vs. heme (low Glc medium)	No	0.994916	0.9982	>0,9999
	control (low Glc medium) vs. heme (high Glc medium)	No	0.984749	0.9948	>0,9999
	high Glc medium vs. heme (low Glc medium)	No	1.04103	0.9869	>0,9999
	high Glc medium vs. heme (high Glc medium)	No	1.0304	0.9902	>0,9999
	heme (low Glc medium) vs. heme (high Glc medium)	No	0.989781	0.9966	>0,9999
	0,40
	control (low Glc medium) vs. high Glc medium	No	0.955875	0.9848	>0,9999
	control (low Glc medium) vs. heme (low Glc medium)	No	0.991269	0.997	>0,9999
	control (low Glc medium) vs. heme (high Glc medium)	No	0.982303	0.9939	>0,9999
	high Glc medium vs. heme (low Glc medium)	No	1.03703	0.9878	>0,9999
	high Glc medium vs. heme (high Glc medium)	No	1.02765	0.9909	>0,9999
	heme (low Glc medium) vs. heme (high Glc medium)	No	0.990955	0.9969	>0,9999
	0,43
	control (low Glc medium) vs. high Glc medium	No	0.956734	0.9849	>0,9999
	control (low Glc medium) vs. heme (low Glc medium)	No	0.988835	0.9961	>0,9999
	control (low Glc medium) vs. heme (high Glc medium)	No	0.976506	0.9918	>0,9999
	high Glc medium vs. heme (low Glc medium)	No	1.03355	0.9888	>0,9999
	high Glc medium vs. heme (high Glc medium)	No	1.02067	0.9931	>0,9999
	heme (low Glc medium) vs. heme (high Glc medium)	No	0.987532	0.9957	>0,9999
	0,46
	control (low Glc medium) vs. high Glc medium	No	0.955899	0.984	>0,9999
	control (low Glc medium) vs. heme (low Glc medium)	No	1	>0,9999	>0,9999
	control (low Glc medium) vs. heme (high Glc medium)	No	0.98321	0.9939	>0,9999
	high Glc medium vs. heme (low Glc medium)	No	1.04614	0.9839	>0,9999
	high Glc medium vs. heme (high Glc medium)	No	1.02857	0.99	>0,9999
	heme (low Glc medium) vs. heme (high Glc medium)	No	0.98321	0.9939	>0,9999
	0,49
	control (low Glc medium) vs. high Glc medium	No	0.954455	0.9831	>0,9999
	control (low Glc medium) vs. heme (low Glc medium)	No	0.992519	0.9972	>0,9999
	control (low Glc medium) vs. heme (high Glc medium)	No	0.979758	0.9925	>0,9999
	high Glc medium vs. heme (low Glc medium)	No	1.03988	0.9859	>0,9999
	high Glc medium vs. heme (high Glc medium)	No	1.02651	0.9906	>0,9999
	heme (low Glc medium) vs. heme (high Glc medium)	No	0.987143	0.9953	>0,9999
	0,52
	control (low Glc medium) vs. high Glc medium	No	0.95038	0.9809	>0,9999
	control (low Glc medium) vs. heme (low Glc medium)	No	0.994932	0.9981	>0,9999
	control (low Glc medium) vs. heme (high Glc medium)	No	0.98353	0.9937	>0,9999
	high Glc medium vs. heme (low Glc medium)	No	1.04688	0.9828	>0,9999
	high Glc medium vs. heme (high Glc medium)	No	1.03488	0.9872	>0,9999
	heme (low Glc medium) vs. heme (high Glc medium)	No	0.98854	0.9956	>0,9999
	0,55
	control (low Glc medium) vs. high Glc medium	No	0.94719	0.9797	>0,9999
	control (low Glc medium) vs. heme (low Glc medium)	No	0.990244	0.9962	>0,9999
	control (low Glc medium) vs. heme (high Glc medium)	No	0.979427	0.9921	>0,9999
	high Glc medium vs. heme (low Glc medium)	No	1.04545	0.9835	>0,9999
	high Glc medium vs. heme (high Glc medium)	No	1.03403	0.9876	>0,9999
	heme (low Glc medium) vs. heme (high Glc medium)	No	0.989077	0.9959	>0,9999
	0,58
	control (low Glc medium) vs. high Glc medium	No	0.948025	0.9793	>0,9999
	control (low Glc medium) vs. heme (low Glc medium)	No	0.99202	0.9968	>0,9999
	control (low Glc medium) vs. heme (high Glc medium)	No	0.97831	0.9914	>0,9999
	high Glc medium vs. heme (low Glc medium)	No	1.04641	0.9825	>0,9999
	high Glc medium vs. heme (high Glc medium)	No	1.03194	0.988	>0,9999
	heme (low Glc medium) vs. heme (high Glc medium)	No	0.98618	0.9946	>0,9999
	0,61
	control (low Glc medium) vs. high Glc medium	No	0.946848	0.9782	>0,9999
	control (low Glc medium) vs. heme (low Glc medium)	No	0.995258	0.9981	>0,9999
	control (low Glc medium) vs. heme (high Glc medium)	No	0.976684	0.9904	>0,9999
	high Glc medium vs. heme (low Glc medium)	No	1.05113	0.9801	>0,9999
	high Glc medium vs. heme (high Glc medium)	No	1.03151	0.9878	>0,9999
	heme (low Glc medium) vs. heme (high Glc medium)	No	0.981338	0.9923	>0,9999
	0,64
	control (low Glc medium) vs. high Glc medium	No	0.943929	0.975	>0,9999
	control (low Glc medium) vs. heme (low Glc medium)	No	0.991444	0.9962	>0,9999
	control (low Glc medium) vs. heme (high Glc medium)	No	0.973421	0.9881	>0,9999
	high Glc medium vs. heme (low Glc medium)	No	1.05034	0.9788	>0,9999
	high Glc medium vs. heme (high Glc medium)	No	1.03124	0.9869	>0,9999
	heme (low Glc medium) vs. heme (high Glc medium)	No	0.981822	0.9919	>0,9999
	0,67
	control (low Glc medium) vs. high Glc medium	No	0.945057	0.9733	>0,9999
	control (low Glc medium) vs. heme (low Glc medium)	No	0.990648	0.9955	>0,9999
	control (low Glc medium) vs. heme (high Glc medium)	No	0.969105	0.985	>0,9999
	high Glc medium vs. heme (low Glc medium)	No	1.04824	0.9778	>0,9999
	high Glc medium vs. heme (high Glc medium)	No	1.02545	0.9883	>0,9999
	heme (low Glc medium) vs. heme (high Glc medium)	No	0.978254	0.9895	>0,9999
	0,70
	control (low Glc medium) vs. high Glc medium	No	0.948886	0.9727	>0,9999
	control (low Glc medium) vs. heme (low Glc medium)	No	0.988404	0.9938	>0,9999
	control (low Glc medium) vs. heme (high Glc medium)	No	0.967043	0.9824	>0,9999
	high Glc medium vs. heme (low Glc medium)	No	1.04165	0.9789	>0,9999
	high Glc medium vs. heme (high Glc medium)	No	1.01913	0.9903	>0,9999
	heme (low Glc medium) vs. heme (high Glc medium)	No	0.978388	0.9886	>0,9999
	0,73
	control (low Glc medium) vs. high Glc medium	No	0.949852	0.9684	>0,9999
	control (low Glc medium) vs. heme (low Glc medium)	No	0.978342	0.9863	>0,9999
	control (low Glc medium) vs. heme (high Glc medium)	No	0.954622	0.9714	>0,9999
	high Glc medium vs. heme (low Glc medium)	No	1.02999	0.982	>0,9999
	high Glc medium vs. heme (high Glc medium)	No	1.00502	0.997	>0,9999
	heme (low Glc medium) vs. heme (high Glc medium)	No	0.975754	0.985	>0,9999
	0,76
	control (low Glc medium) vs. high Glc medium	No	0.950361	0.9603	>0,9999
	control (low Glc medium) vs. heme (low Glc medium)	No	0.964093	0.9713	>0,9999
	control (low Glc medium) vs. heme (high Glc medium)	No	0.942936	0.9544	>0,9999
	high Glc medium vs. heme (low Glc medium)	No	1.01445	0.989	>0,9999
	high Glc medium vs. heme (high Glc medium)	No	0.992187	0.9941	>0,9999
	heme (low Glc medium) vs. heme (high Glc medium)	No	0.978054	0.9831	>0,9999
	0,79
	control (low Glc medium) vs. high Glc medium	No	0.950783	0.9457	>0,9999
	control (low Glc medium) vs. heme (low Glc medium)	No	0.957494	0.9538	>0,9999
	control (low Glc medium) vs. heme (high Glc medium)	No	0.93736	0.9311	>0,9999
	high Glc medium vs. heme (low Glc medium)	No	1.00706	0.9919	>0,9999
	high Glc medium vs. heme (high Glc medium)	No	0.985882	0.9854	>0,9999
	heme (low Glc medium) vs. heme (high Glc medium)	No	0.978972	0.9773	>0,9999
	0,82
	control (low Glc medium) vs. high Glc medium	No	0.955196	0.9212	>0,9999
	control (low Glc medium) vs. heme (low Glc medium)	No	0.930716	0.8785	>0,9999
	control (low Glc medium) vs. heme (high Glc medium)	No	0.917783	0.8558	>0,9999
	high Glc medium vs. heme (low Glc medium)	No	0.974371	0.957	>0,9999
	high Glc medium vs. heme (high Glc medium)	No	0.960832	0.934	>0,9999
	heme (low Glc medium) vs. heme (high Glc medium)	No	0.986104	0.977	>0,9999
	0,85
	control (low Glc medium) vs. high Glc medium	No	0.966716	0.8714	>0,9999
	control (low Glc medium) vs. heme (low Glc medium)	No	0.920033	0.6974	>0,9999
	control (low Glc medium) vs. heme (high Glc medium)	No	0.910823	0.6648	>0,9999
	high Glc medium vs. heme (low Glc medium)	No	0.951711	0.8204	>0,9999
	high Glc medium vs. heme (high Glc medium)	No	0.942183	0.7861	>0,9999
	heme (low Glc medium) vs. heme (high Glc medium)	No	0.989989	0.9646	>0,9999
	0,88
	control (low Glc medium) vs. high Glc medium	No	0.96865	0.7264	0.9634
	control (low Glc medium) vs. heme (low Glc medium)	No	0.950096	0.5778	0.9634
	control (low Glc medium) vs. heme (high Glc medium)	No	0.940773	0.5092	0.9634
	high Glc medium vs. heme (low Glc medium)	No	0.980845	0.8363	0.9634
	high Glc medium vs. heme (high Glc medium)	No	0.971221	0.7564	0.9634
	heme (low Glc medium) vs. heme (high Glc medium)	No	0.990188	0.9175	0.9634
	0,91
	control (low Glc medium) vs. high Glc medium	No	0.970141	0.6194	0.7804
	control (low Glc medium) vs. heme (low Glc medium)	No	0.939178	0.3121	0.7804
	control (low Glc medium) vs. heme (high Glc medium)	No	0.929001	0.2378	0.7804
	high Glc medium vs. heme (low Glc medium)	No	0.968084	0.6071	0.7804
	high Glc medium vs. heme (high Glc medium)	No	0.957593	0.4941	0.7804
	heme (low Glc medium) vs. heme (high Glc medium)	No	0.989163	0.8653	0.9086
	0,94
BCAA	control (low Glc medium) vs. high Glc medium	No	0.98375	0.5444	0.2287
BCAA	control (low Glc medium) vs. heme (low Glc medium)	Yes	0.909247	0.0007	0.0008	↓
BCAA	control (low Glc medium) vs. heme (high Glc medium)	Yes	0.90821	0.0006	0.0008	↓
BCAA	high Glc medium vs. heme (low Glc medium)	Yes	0.924266	0.0055	0.0029	↓
BCAA	high Glc medium vs. heme (high Glc medium)	Yes	0.923211	0.0049	0.0029	↓
BCAA	heme (low Glc medium) vs. heme (high Glc medium)	No	0.998859	0.9685	0.339
	0,97
BCAA	control (low Glc medium) vs. high Glc medium	No	0.968933	0.034	0.0678
BCAA	control (low Glc medium) vs. heme (low Glc medium)	No	1.017	0.2462	0.2585
BCAA	control (low Glc medium) vs. heme (high Glc medium)	No	0.999224	0.958	0.8382
BCAA	high Glc medium vs. heme (low Glc medium)	Yes	1.04961	0.001	0.0055	↑
BCAA	high Glc medium vs. heme (high Glc medium)	No	1.03126	0.0387	0.0678
BCAA	heme (low Glc medium) vs. heme (high Glc medium)	No	0.982517	0.2254	0.2585
	1,00
BCAA	control (low Glc medium) vs. high Glc medium	No	0.9725	0.4473	0.2349
BCAA	control (low Glc medium) vs. heme (low Glc medium)	Yes	1.08648	0.0169	0.0187	↑
BCAA	control (low Glc medium) vs. heme (high Glc medium)	No	1.05828	0.1072	0.0844
BCAA	high Glc medium vs. heme (low Glc medium)	Yes	1.11721	0.0016	0.0052	↑
BCAA	high Glc medium vs. heme (high Glc medium)	Yes	1.08821	0.0178	0.0187	↑
BCAA	heme (low Glc medium) vs. heme (high Glc medium)	No	0.974044	0.4359	0.2349
	1,03
L-valine	control (low Glc medium) vs. high Glc medium	No	0.989768	0.8778	0.9217
L-valine	control (low Glc medium) vs. heme (low Glc medium)	No	0.868275	0.0478	0.1802
L-valine	control (low Glc medium) vs. heme (high Glc medium)	No	0.885689	0.0858	0.1802
L-valine	high Glc medium vs. heme (low Glc medium)	No	0.877251	0.0679	0.1802
L-valine	high Glc medium vs. heme (high Glc medium)	No	0.894845	0.1178	0.1855
L-valine	heme (low Glc medium) vs. heme (high Glc medium)	No	1.02006	0.7937	0.9217
	1,06
L-valine	control (low Glc medium) vs. high Glc medium	No	0.970969	0.6724	0.706
L-valine	control (low Glc medium) vs. heme (low Glc medium)	No	1.07415	0.2799	0.6967
L-valine	control (low Glc medium) vs. heme (high Glc medium)	No	1.03757	0.5839	0.706
L-valine	high Glc medium vs. heme (low Glc medium)	No	1.10627	0.1328	0.6967
L-valine	high Glc medium vs. heme (high Glc medium)	No	1.06859	0.3318	0.6967
L-valine	heme (low Glc medium) vs. heme (high Glc medium)	No	0.965939	0.5942	0.706
	1,09
	control (low Glc medium) vs. high Glc medium	No	0.967638	0.927	>0,9999
	control (low Glc medium) vs. heme (low Glc medium)	No	1.03632	0.9182	>0,9999
	control (low Glc medium) vs. heme (high Glc medium)	No	1.02337	0.9471	>0,9999
	high Glc medium vs. heme (low Glc medium)	No	1.07098	0.8459	>0,9999
	high Glc medium vs. heme (high Glc medium)	No	1.0576	0.8744	>0,9999
	heme (low Glc medium) vs. heme (high Glc medium)	No	0.987509	0.9711	>0,9999
	1,12
	control (low Glc medium) vs. high Glc medium	No	0.977387	0.9631	>0,9999
	control (low Glc medium) vs. heme (low Glc medium)	No	0.996482	0.9938	>0,9999
	control (low Glc medium) vs. heme (high Glc medium)	No	0.987437	0.9791	>0,9999
	high Glc medium vs. heme (low Glc medium)	No	1.01954	0.9693	>0,9999
	high Glc medium vs. heme (high Glc medium)	No	1.01028	0.9839	>0,9999
	heme (low Glc medium) vs. heme (high Glc medium)	No	0.990923	0.9853	>0,9999
	1,15
	control (low Glc medium) vs. high Glc medium	No	0.982186	0.9641	>0,9999
	control (low Glc medium) vs. heme (low Glc medium)	No	0.957895	0.9159	>0,9999
	control (low Glc medium) vs. heme (high Glc medium)	No	0.956275	0.9122	>0,9999
	high Glc medium vs. heme (low Glc medium)	No	0.975268	0.9516	>0,9999
	high Glc medium vs. heme (high Glc medium)	No	0.973619	0.948	>0,9999
	heme (low Glc medium) vs. heme (high Glc medium)	No	0.998309	0.9963	>0,9999
	1,18
	control (low Glc medium) vs. high Glc medium	No	0.994964	0.9714	>0,9999
	control (low Glc medium) vs. heme (low Glc medium)	No	0.93741	0.6578	>0,9999
	control (low Glc medium) vs. heme (high Glc medium)	No	0.952518	0.7363	>0,9999
	high Glc medium vs. heme (low Glc medium)	No	0.942155	0.684	>0,9999
	high Glc medium vs. heme (high Glc medium)	No	0.957339	0.7635	>0,9999
	heme (low Glc medium) vs. heme (high Glc medium)	No	1.01612	0.9155	>0,9999
	1,21
	control (low Glc medium) vs. high Glc medium	No	0.987695	0.9335	0.9801
	control (low Glc medium) vs. heme (low Glc medium)	No	1.02836	0.8476	0.9801
	control (low Glc medium) vs. heme (high Glc medium)	No	1.01276	0.9308	0.9801
	high Glc medium vs. heme (low Glc medium)	No	1.04117	0.7828	0.9801
	high Glc medium vs. heme (high Glc medium)	No	1.02537	0.8647	0.9801
	heme (low Glc medium) vs. heme (high Glc medium)	No	0.984824	0.9161	0.9801
	1,24
	control (low Glc medium) vs. high Glc medium	No	0.966605	0.8692	>0,9999
	control (low Glc medium) vs. heme (low Glc medium)	No	0.98289	0.9329	>0,9999
	control (low Glc medium) vs. heme (high Glc medium)	No	0.967223	0.8719	>0,9999
	high Glc medium vs. heme (low Glc medium)	No	1.01685	0.9359	>0,9999
	high Glc medium vs. heme (high Glc medium)	No	1.00064	0.9972	>0,9999
	heme (low Glc medium) vs. heme (high Glc medium)	No	0.98406	0.9387	>0,9999
	1,27
	control (low Glc medium) vs. high Glc medium	No	0.96826	0.8561	>0,9999
	control (low Glc medium) vs. heme (low Glc medium)	No	0.967011	0.8505	>0,9999
	control (low Glc medium) vs. heme (high Glc medium)	No	0.961662	0.8264	>0,9999
	high Glc medium vs. heme (low Glc medium)	No	0.998711	0.9944	>0,9999
	high Glc medium vs. heme (high Glc medium)	No	0.993186	0.9697	>0,9999
	heme (low Glc medium) vs. heme (high Glc medium)	No	0.994468	0.9753	>0,9999
	1,30
	control (low Glc medium) vs. high Glc medium	No	0.958455	0.8501	>0,9999
	control (low Glc medium) vs. heme (low Glc medium)	No	0.956209	0.8425	>0,9999
	control (low Glc medium) vs. heme (high Glc medium)	No	0.933528	0.7628	>0,9999
	high Glc medium vs. heme (low Glc medium)	No	0.997657	0.9922	>0,9999
	high Glc medium vs. heme (high Glc medium)	No	0.973993	0.9102	>0,9999
	heme (low Glc medium) vs. heme (high Glc medium)	No	0.97628	0.9179	>0,9999
	1.33
L-threonine	control (low Glc medium) vs. high Glc medium	No	0.976469	0.6766	0.2842
L-threonine	control (low Glc medium) vs. heme (low Glc medium)	Yes	0.822945	0.0017	0.0028	↓
L-threonine	control (low Glc medium) vs. heme (high Glc medium)	Yes	0.830808	0.0027	0.0028	↓
L-threonine	high Glc medium vs. heme (low Glc medium)	Yes	0.842777	0.0064	0.0045	↓
L-threonine	high Glc medium vs. heme (high Glc medium)	Yes	0.850829	0.0097	0.0051	↓
L-threonine	heme (low Glc medium) vs. heme (high Glc medium)	No	1.00955	0.8891	0.3112
	1.36
	control (low Glc medium) vs. high Glc medium	No	0.948517	0.6399	0.6719
	control (low Glc medium) vs. heme (low Glc medium)	No	1.20806	0.0582	0.1546
	control (low Glc medium) vs. heme (high Glc medium)	No	1.14516	0.1864	0.2935
	high Glc medium vs. heme (low Glc medium)	No	1.27363	0.0182	0.1146
	high Glc medium vs. heme (high Glc medium)	No	1.20732	0.0736	0.1546
	heme (low Glc medium) vs. heme (high Glc medium)	No	0.947934	0.5667	0.6719
	1,39
	control (low Glc medium) vs. high Glc medium	No	0.968624	0.8682	>0,9999
	control (low Glc medium) vs. heme (low Glc medium)	No	0.997883	0.9917	>0,9999
	control (low Glc medium) vs. heme (high Glc medium)	No	0.982483	0.9268	>0,9999
	high Glc medium vs. heme (low Glc medium)	No	1.03021	0.8764	>0,9999
	high Glc medium vs. heme (high Glc medium)	No	1.01431	0.9409	>0,9999
	heme (low Glc medium) vs. heme (high Glc medium)	No	0.984568	0.9351	>0,9999
	1,42
	control (low Glc medium) vs. high Glc medium	No	0.972158	0.8342	0.9906
	control (low Glc medium) vs. heme (low Glc medium)	No	0.955453	0.7385	0.9906
	control (low Glc medium) vs. heme (high Glc medium)	No	0.946082	0.6857	0.9906
	high Glc medium vs. heme (low Glc medium)	No	0.982816	0.9009	0.9906
	high Glc medium vs. heme (high Glc medium)	No	0.973177	0.845	0.9906
	heme (low Glc medium) vs. heme (high Glc medium)	No	0.990192	0.9434	0.9906
	1,45
Homoarginine	control (low Glc medium) vs. high Glc medium	No	0.969272	0.7517	>0,9999
Homoarginine	control (low Glc medium) vs. heme (low Glc medium)	No	0.96611	0.7274	>0,9999
Homoarginine	control (low Glc medium) vs. heme (high Glc medium)	No	0.955242	0.645	>0,9999
Homoarginine	high Glc medium vs. heme (low Glc medium)	No	0.996738	0.9743	>0,9999
Homoarginine	high Glc medium vs. heme (high Glc medium)	No	0.985525	0.8852	>0,9999
Homoarginine	heme (low Glc medium) vs. heme (high Glc medium)	No	0.98875	0.9107	>0,9999
	1,48
L-alanine	control (low Glc medium) vs. high Glc medium	No	0.984096	0.424	0.3562
L-alanine	control (low Glc medium) vs. heme (low Glc medium)	Yes	0.943839	0.0048	0.02	↓
L-alanine	control (low Glc medium) vs. heme (high Glc medium)	Yes	0.950707	0.0132	0.0278	↓
L-alanine	high Glc medium vs. heme (low Glc medium)	No	0.959092	0.043	0.0601
L-alanine	high Glc medium vs. heme (high Glc medium)	No	0.966072	0.0932	0.0979
L-alanine	heme (low Glc medium) vs. heme (high Glc medium)	No	1.00728	0.7295	0.5107
	1,48+1,51
L-alanine*	control (low Glc medium) vs. high Glc medium	Yes	0.96838	0.0243	0.0051	↓
L-alanine*	control (low Glc medium) vs. heme (low Glc medium)	Yes	1.05786	<0,0001	<0,0001	↑
L-alanine*	control (low Glc medium) vs. heme (high Glc medium)	Yes	1.03797	0.0069	0.0018	↑
L-alanine*	high Glc medium vs. heme (low Glc medium)	Yes	1.0924	<0,0001	<0,0001	↑
L-alanine*	high Glc medium vs. heme (high Glc medium)	Yes	1.07186	<0,0001	<0,0001	↑
L-alanine*	heme (low Glc medium) vs. heme (high Glc medium)	Yes	0.981195	0.1564	0.0274	↓
	1,51
L-alanine	control (low Glc medium) vs. high Glc medium	No	0.93062	0.1463	0.0512
L-alanine	control (low Glc medium) vs. heme (low Glc medium)	Yes	1.33149	<0,0001	<0,0001	↑
L-alanine	control (low Glc medium) vs. heme (high Glc medium)	Yes	1.24733	<0,0001	<0,0001	↑
L-alanine	high Glc medium vs. heme (low Glc medium)	Yes	1.43075	<0,0001	<0,0001	↑
L-alanine	high Glc medium vs. heme (high Glc medium)	Yes	1.34032	<0,0001	<0,0001	↑
L-alanine	heme (low Glc medium) vs. heme (high Glc medium)	Yes	0.936793	0.0779	0.0327	↓
	1,54
L-lysine	control (low Glc medium) vs. high Glc medium	No	0.968328	0.8466	>0,9999
L-lysine	control (low Glc medium) vs. heme (low Glc medium)	No	1.00383	0.9808	>0,9999
L-lysine	control (low Glc medium) vs. heme (high Glc medium)	No	0.988665	0.9451	>0,9999
L-lysine	high Glc medium vs. heme (low Glc medium)	No	1.03667	0.8278	>0,9999
L-lysine	high Glc medium vs. heme (high Glc medium)	No	1.021	0.9008	>0,9999
L-lysine	heme (low Glc medium) vs. heme (high Glc medium)	No	0.984889	0.926	>0,9999
	1,57
	control (low Glc medium) vs. high Glc medium	No	0.972068	0.9101	>0,9999
	control (low Glc medium) vs. heme (low Glc medium)	No	1.02114	0.9316	>0,9999
	control (low Glc medium) vs. heme (high Glc medium)	No	1.00679	0.978	>0,9999
	high Glc medium vs. heme (low Glc medium)	No	1.05048	0.8425	>0,9999
	high Glc medium vs. heme (high Glc medium)	No	1.03572	0.8883	>0,9999
	heme (low Glc medium) vs. heme (high Glc medium)	No	0.985954	0.9536	>0,9999
	1,60
	control (low Glc medium) vs. high Glc medium	No	0.977292	0.9358	>0,9999
	control (low Glc medium) vs. heme (low Glc medium)	No	0.982179	0.9493	>0,9999
	control (low Glc medium) vs. heme (high Glc medium)	No	0.975568	0.9311	>0,9999
	high Glc medium vs. heme (low Glc medium)	No	1.005	0.9865	>0,9999
	high Glc medium vs. heme (high Glc medium)	No	0.998235	0.9954	>0,9999
	heme (low Glc medium) vs. heme (high Glc medium)	No	0.993269	0.9818	>0,9999
	1,63
	control (low Glc medium) vs. high Glc medium	No	0.974029	0.915	>0,9999
	control (low Glc medium) vs. heme (low Glc medium)	No	0.970814	0.9039	>0,9999
	control (low Glc medium) vs. heme (high Glc medium)	No	0.963146	0.8791	>0,9999
	high Glc medium vs. heme (low Glc medium)	No	0.996699	0.9888	>0,9999
	high Glc medium vs. heme (high Glc medium)	No	0.988827	0.9637	>0,9999
	heme (low Glc medium) vs. heme (high Glc medium)	No	0.992102	0.9749	>0,9999
	1,66
	control (low Glc medium) vs. high Glc medium	No	0.967525	0.8485	>0,9999
	control (low Glc medium) vs. heme (low Glc medium)	No	0.958542	0.8072	>0,9999
	control (low Glc medium) vs. heme (high Glc medium)	No	0.951805	0.7769	>0,9999
	high Glc medium vs. heme (low Glc medium)	No	0.990716	0.9577	>0,9999
	high Glc medium vs. heme (high Glc medium)	No	0.983753	0.9264	>0,9999
	heme (low Glc medium) vs. heme (high Glc medium)	No	0.992972	0.9686	>0,9999
	1,69
	control (low Glc medium) vs. high Glc medium	No	0.967574	0.7222	0.91
	control (low Glc medium) vs. heme (low Glc medium)	No	0.895661	0.2529	0.6785
	control (low Glc medium) vs. heme (high Glc medium)	No	0.893803	0.2445	0.6785
	high Glc medium vs. heme (low Glc medium)	No	0.925677	0.4308	0.6785
	high Glc medium vs. heme (high Glc medium)	No	0.923756	0.4189	0.6785
	heme (low Glc medium) vs. heme (high Glc medium)	No	0.997925	0.9836	>0,9999
	1,72
L-arginine+L-lysine	control (low Glc medium) vs. high Glc medium	No	0.961258	0.4202	0.8825
L-arginine+L-lysine	control (low Glc medium) vs. heme (low Glc medium)	No	0.945878	0.2604	0.8203
L-arginine+L-lysine	control (low Glc medium) vs. heme (high Glc medium)	No	0.941274	0.2219	0.8203
L-arginine+L-lysine	high Glc medium vs. heme (low Glc medium)	No	0.984001	0.7494	0.9442
L-arginine+L-lysine	high Glc medium vs. heme (high Glc medium)	No	0.979211	0.6778	0.9442
L-arginine+L-lysine	heme (low Glc medium) vs. heme (high Glc medium)	No	0.995133	0.9235	0.9697
	1,75
	control (low Glc medium) vs. high Glc medium	No	0.941946	0.4749	0.8873
	control (low Glc medium) vs. heme (low Glc medium)	No	1.04422	0.5868	0.8873
	control (low Glc medium) vs. heme (high Glc medium)	No	1.01333	0.8699	0.9134
	high Glc medium vs. heme (low Glc medium)	No	1.10858	0.2084	0.8873
	high Glc medium vs. heme (high Glc medium)	No	1.07579	0.3798	0.8873
	heme (low Glc medium) vs. heme (high Glc medium)	No	0.970418	0.7042	0.8873
	1,78
	control (low Glc medium) vs. high Glc medium	No	0.947652	0.8045	0.9585
	control (low Glc medium) vs. heme (low Glc medium)	No	1.04847	0.819	0.9585
	control (low Glc medium) vs. heme (high Glc medium)	No	1.02305	0.9129	0.9585
	high Glc medium vs. heme (low Glc medium)	No	1.10639	0.6339	0.9585
	high Glc medium vs. heme (high Glc medium)	No	1.07956	0.7212	0.9585
	heme (low Glc medium) vs. heme (high Glc medium)	No	0.975755	0.905	0.9585
	1,81
	control (low Glc medium) vs. high Glc medium	No	0.965237	0.9135	>0,9999
	control (low Glc medium) vs. heme (low Glc medium)	No	0.98603	0.9653	>0,9999
	control (low Glc medium) vs. heme (high Glc medium)	No	0.978233	0.9458	>0,9999
	high Glc medium vs. heme (low Glc medium)	No	1.02154	0.9481	>0,9999
	high Glc medium vs. heme (high Glc medium)	No	1.01346	0.9675	>0,9999
	heme (low Glc medium) vs. heme (high Glc medium)	No	0.992092	0.9805	>0,9999
	1,84
	control (low Glc medium) vs. high Glc medium	No	0.964841	0.9082	>0,9999
	control (low Glc medium) vs. heme (low Glc medium)	No	0.97262	0.9284	>0,9999
	control (low Glc medium) vs. heme (high Glc medium)	No	0.962352	0.9018	>0,9999
	high Glc medium vs. heme (low Glc medium)	No	1.00806	0.9797	>0,9999
	high Glc medium vs. heme (high Glc medium)	No	0.99742	0.9936	>0,9999
	heme (low Glc medium) vs. heme (high Glc medium)	No	0.989443	0.9733	>0,9999
	1,87
L-arginine	control (low Glc medium) vs. high Glc medium	No	0.96963	0.8893	>0,9999
L-arginine	control (low Glc medium) vs. heme (low Glc medium)	No	0.932609	0.7566	>0,9999
L-arginine	control (low Glc medium) vs. heme (high Glc medium)	No	0.929062	0.744	>0,9999
L-arginine	high Glc medium vs. heme (low Glc medium)	No	0.96182	0.8645	>0,9999
L-arginine	high Glc medium vs. heme (high Glc medium)	No	0.958162	0.8514	>0,9999
L-arginine	heme (low Glc medium) vs. heme (high Glc medium)	No	0.996197	0.9868	>0,9999
	1,90
L-arginine	control (low Glc medium) vs. high Glc medium	No	0.972998	0.7922	0.9935
L-arginine	control (low Glc medium) vs. heme (low Glc medium)	No	0.917327	0.4194	0.9236
L-arginine	control (low Glc medium) vs. heme (high Glc medium)	No	0.910446	0.3816	0.9236
L-arginine	high Glc medium vs. heme (low Glc medium)	No	0.942784	0.5864	0.9236
L-arginine	high Glc medium vs. heme (high Glc medium)	No	0.935712	0.5408	0.9236
L-arginine	heme (low Glc medium) vs. heme (high Glc medium)	No	0.992499	0.9462	0.9935
	1,93
Acetate	control (low Glc medium) vs. high Glc medium	No	0.977831	0.3665	0.2309
Acetate	control (low Glc medium) vs. heme (low Glc medium)	Yes	1.06266	0.0107	0.0112	↑
Acetate	control (low Glc medium) vs. heme (high Glc medium)	Yes	1.05189	0.0344	0.0271	↑
Acetate	high Glc medium vs. heme (low Glc medium)	Yes	1.08675	0.0006	0.0017	↑
Acetate	high Glc medium vs. heme (high Glc medium)	Yes	1.07574	0.0025	0.004	↑
Acetate	heme (low Glc medium) vs. heme (high Glc medium)	No	0.989863	0.6611	0.3471
	1,96
	control (low Glc medium) vs. high Glc medium	No	0.970571	0.8355	0.8773
	control (low Glc medium) vs. heme (low Glc medium)	No	1.10372	0.4637	0.8773
	control (low Glc medium) vs. heme (high Glc medium)	No	1.06665	0.6377	0.8773
	high Glc medium vs. heme (low Glc medium)	No	1.13719	0.347	0.8773
	high Glc medium vs. heme (high Glc medium)	No	1.09899	0.4974	0.8773
	heme (low Glc medium) vs. heme (high Glc medium)	No	0.96641	0.7934	0.8773
	1,99
L-proline	control (low Glc medium) vs. high Glc medium	No	0.978902	0.8939	>0,9999
L-proline	control (low Glc medium) vs. heme (low Glc medium)	No	0.933967	0.6764	>0,9999
L-proline	control (low Glc medium) vs. heme (high Glc medium)	No	0.930424	0.6598	>0,9999
L-proline	high Glc medium vs. heme (low Glc medium)	No	0.954097	0.7764	>0,9999
L-proline	high Glc medium vs. heme (high Glc medium)	No	0.950477	0.7589	>0,9999
L-proline	heme (low Glc medium) vs. heme (high Glc medium)	No	0.996206	0.9817	>0,9999
	2,02
	control (low Glc medium) vs. high Glc medium	No	0.970765	0.7502	>0,9999
	control (low Glc medium) vs. heme (low Glc medium)	No	0.97545	0.7893	>0,9999
	control (low Glc medium) vs. heme (high Glc medium)	No	0.967954	0.727	>0,9999
	high Glc medium vs. heme (low Glc medium)	No	1.00483	0.9592	>0,9999
	high Glc medium vs. heme (high Glc medium)	No	0.997104	0.9754	>0,9999
	heme (low Glc medium) vs. heme (high Glc medium)	No	0.992315	0.9347	>0,9999
	2,05
L-glutamine+L-glutamate	control (low Glc medium) vs. high Glc medium	No	0.976202	0.7192	>0,9999
L-glutamine+L-glutamate	control (low Glc medium) vs. heme (low Glc medium)	No	0.977348	0.7327	>0,9999
L-glutamine+L-glutamate	control (low Glc medium) vs. heme (high Glc medium)	No	0.965685	0.6042	>0,9999
L-glutamine+L-glutamate	high Glc medium vs. heme (low Glc medium)	No	1.00117	0.9856	>0,9999
L-glutamine+L-glutamate	high Glc medium vs. heme (high Glc medium)	No	0.989227	0.8738	>0,9999
L-glutamine+L-glutamate	heme (low Glc medium) vs. heme (high Glc medium)	No	0.988066	0.8596	>0,9999
	2,08
L-glutamine+L-glutamate	control (low Glc medium) vs. high Glc medium	No	0.97199	0.6867	>0,9999
L-glutamine+L-glutamate	control (low Glc medium) vs. heme (low Glc medium)	No	0.998939	0.9877	>0,9999
L-glutamine+L-glutamate	control (low Glc medium) vs. heme (high Glc medium)	No	0.986066	0.841	>0,9999
L-glutamine+L-glutamate	high Glc medium vs. heme (low Glc medium)	No	1.02773	0.6981	>0,9999
L-glutamine+L-glutamate	high Glc medium vs. heme (high Glc medium)	No	1.01448	0.8394	>0,9999
L-glutamine+L-glutamate	heme (low Glc medium) vs. heme (high Glc medium)	No	0.987113	0.8531	>0,9999
	2,11
L-glutamine+L-glutamate	control (low Glc medium) vs. high Glc medium	No	0.970619	0.7297	>0,9999
L-glutamine+L-glutamate	control (low Glc medium) vs. heme (low Glc medium)	No	1.01109	0.8963	>0,9999
L-glutamine+L-glutamate	control (low Glc medium) vs. heme (high Glc medium)	No	0.997313	0.9747	>0,9999
L-glutamine+L-glutamate	high Glc medium vs. heme (low Glc medium)	No	1.0417	0.6342	>0,9999
L-glutamine+L-glutamate	high Glc medium vs. heme (high Glc medium)	No	1.0275	0.7537	>0,9999
L-glutamine+L-glutamate	heme (low Glc medium) vs. heme (high Glc medium)	No	0.986371	0.8712	>0,9999
	2,14
	control (low Glc medium) vs. high Glc medium	No	0.972935	0.7521	>0,9999
	control (low Glc medium) vs. heme (low Glc medium)	No	1.0034	0.9683	>0,9999
	control (low Glc medium) vs. heme (high Glc medium)	No	0.988301	0.891	>0,9999
	high Glc medium vs. heme (low Glc medium)	No	1.03132	0.7221	>0,9999
	high Glc medium vs. heme (high Glc medium)	No	1.01579	0.858	>0,9999
	heme (low Glc medium) vs. heme (high Glc medium)	No	0.984947	0.8597	>0,9999
	2,17
	control (low Glc medium) vs. high Glc medium	No	0.969928	0.847	>0,9999
	control (low Glc medium) vs. heme (low Glc medium)	No	1.00175	0.9911	>0,9999
	control (low Glc medium) vs. heme (high Glc medium)	No	0.985362	0.9254	>0,9999
	high Glc medium vs. heme (low Glc medium)	No	1.03281	0.8382	>0,9999
	high Glc medium vs. heme (high Glc medium)	No	1.01591	0.9209	>0,9999
	heme (low Glc medium) vs. heme (high Glc medium)	No	0.98364	0.9165	>0,9999
	2,20
	control (low Glc medium) vs. high Glc medium	No	0.973555	0.8992	>0,9999
	control (low Glc medium) vs. heme (low Glc medium)	No	0.941992	0.7816	>0,9999
	control (low Glc medium) vs. heme (high Glc medium)	No	0.938153	0.7675	>0,9999
	high Glc medium vs. heme (low Glc medium)	No	0.967579	0.8803	>0,9999
	high Glc medium vs. heme (high Glc medium)	No	0.963636	0.8657	>0,9999
	heme (low Glc medium) vs. heme (high Glc medium)	No	0.995925	0.9852	>0,9999
	2,23
	control (low Glc medium) vs. high Glc medium	No	0.970846	0.8682	>0,9999
	control (low Glc medium) vs. heme (low Glc medium)	No	0.950635	0.7784	>0,9999
	control (low Glc medium) vs. heme (high Glc medium)	No	0.945448	0.7562	>0,9999
	high Glc medium vs. heme (low Glc medium)	No	0.979182	0.9081	>0,9999
	high Glc medium vs. heme (high Glc medium)	No	0.973839	0.8852	>0,9999
	heme (low Glc medium) vs. heme (high Glc medium)	No	0.994544	0.9768	>0,9999
	2,26
	control (low Glc medium) vs. high Glc medium	No	0.966397	0.8321	>0,9999
	control (low Glc medium) vs. heme (low Glc medium)	No	0.959774	0.7995	>0,9999
	control (low Glc medium) vs. heme (high Glc medium)	No	0.949435	0.7498	>0,9999
	high Glc medium vs. heme (low Glc medium)	No	0.993146	0.9665	>0,9999
	high Glc medium vs. heme (high Glc medium)	No	0.982447	0.9149	>0,9999
	heme (low Glc medium) vs. heme (high Glc medium)	No	0.989227	0.9482	>0,9999
	2,29
	control (low Glc medium) vs. high Glc medium	No	0.965613	0.7811	>0,9999
	control (low Glc medium) vs. heme (low Glc medium)	No	0.941932	0.6389	>0,9999
	control (low Glc medium) vs. heme (high Glc medium)	No	0.935886	0.6043	>0,9999
	high Glc medium vs. heme (low Glc medium)	No	0.975476	0.8483	>0,9999
	high Glc medium vs. heme (high Glc medium)	No	0.969215	0.8101	>0,9999
	heme (low Glc medium) vs. heme (high Glc medium)	No	0.993581	0.9609	>0,9999
	2,32
	control (low Glc medium) vs. high Glc medium	No	0.969027	0.7533	>0,9999
	control (low Glc medium) vs. heme (low Glc medium)	No	0.977675	0.8205	>0,9999
	control (low Glc medium) vs. heme (high Glc medium)	No	0.967015	0.7377	>0,9999
	high Glc medium vs. heme (low Glc medium)	No	1.00892	0.9304	>0,9999
	high Glc medium vs. heme (high Glc medium)	No	0.997924	0.9835	>0,9999
	heme (low Glc medium) vs. heme (high Glc medium)	No	0.989097	0.914	>0,9999
	2,35
L-proline	control (low Glc medium) vs. high Glc medium	No	0.982249	0.7643	0.963
L-proline	control (low Glc medium) vs. heme (low Glc medium)	No	0.916254	0.1578	0.4282
L-proline	control (low Glc medium) vs. heme (high Glc medium)	No	0.917099	0.1619	0.4282
L-proline	high Glc medium vs. heme (low Glc medium)	No	0.932813	0.2658	0.4282
L-proline	high Glc medium vs. heme (high Glc medium)	No	0.933673	0.2719	0.4282
L-proline	heme (low Glc medium) vs. heme (high Glc medium)	No	1.00092	0.9888	>0,9999
	2,38
L-glutamate	control (low Glc medium) vs. high Glc medium	No	0.951005	0.5319	0.6384
L-glutamate	control (low Glc medium) vs. heme (low Glc medium)	No	1.13549	0.0837	0.1757
L-glutamate	control (low Glc medium) vs. heme (high Glc medium)	No	1.09536	0.2236	0.3522
L-glutamate	high Glc medium vs. heme (low Glc medium)	No	1.19399	0.0186	0.1169
L-glutamate	high Glc medium vs. heme (high Glc medium)	No	1.15179	0.0655	0.1757
L-glutamate	heme (low Glc medium) vs. heme (high Glc medium)	No	0.964652	0.608	0.6384
	2,41
Succinate	control (low Glc medium) vs. high Glc medium	No	0.968689	0.5116	0.3581
Succinate	control (low Glc medium) vs. heme (low Glc medium)	Yes	0.83625	0.0006	0.0025	↓
Succinate	control (low Glc medium) vs. heme (high Glc medium)	No	0.927363	0.1281	0.1345
Succinate	high Glc medium vs. heme (low Glc medium)	Yes	0.86328	0.0055	0.0116	↓
Succinate	high Glc medium vs. heme (high Glc medium)	No	0.957338	0.3867	0.3248
Succinate	heme (low Glc medium) vs. heme (high Glc medium)	No	1.10895	0.0563	0.0788
	2,41+2,44
Succinate*	control (low Glc medium) vs. high Glc medium	No	0.961781	0.1395	0.0586
Succinate*	control (low Glc medium) vs. heme (low Glc medium)	Yes	1.23269	<0,0001	<0,0001	↑
Succinate*	control (low Glc medium) vs. heme (high Glc medium)	Yes	1.20274	<0,0001	<0,0001	↑
Succinate*	high Glc medium vs. heme (low Glc medium)	Yes	1.28167	<0,0001	<0,0001	↑
Succinate*	high Glc medium vs. heme (high Glc medium)	Yes	1.25053	<0,0001	<0,0001	↑
Succinate*	heme (low Glc medium) vs. heme (high Glc medium)	No	0.975705	0.2471	0.0865
	2,44
Succinate	control (low Glc medium) vs. high Glc medium	No	0.953613	0.4114	0.072
Succinate	control (low Glc medium) vs. heme (low Glc medium)	Yes	1.70133	<0,0001	<0,0001	↑
Succinate	control (low Glc medium) vs. heme (high Glc medium)	Yes	1.52831	<0,0001	<0,0001	↑
Succinate	high Glc medium vs. heme (low Glc medium)	Yes	1.78409	<0,0001	<0,0001	↑
Succinate	high Glc medium vs. heme (high Glc medium)	Yes	1.60265	<0,0001	<0,0001	↑
Succinate	heme (low Glc medium) vs. heme (high Glc medium)	Yes	0.898304	0.0022	0.0005	↓
	2,47
	control (low Glc medium) vs. high Glc medium	No	0.968055	0.8642	0.9195
	control (low Glc medium) vs. heme (low Glc medium)	No	1.07929	0.6715	0.9195
	control (low Glc medium) vs. heme (high Glc medium)	No	1.05001	0.7889	0.9195
	high Glc medium vs. heme (low Glc medium)	No	1.11491	0.5517	0.9195
	high Glc medium vs. heme (high Glc medium)	No	1.08466	0.6609	0.9195
	heme (low Glc medium) vs. heme (high Glc medium)	No	0.972868	0.8757	0.9195
	2,50
	control (low Glc medium) vs. high Glc medium	No	0.970903	0.8895	>0,9999
	control (low Glc medium) vs. heme (low Glc medium)	No	1.00385	0.9855	>0,9999
	control (low Glc medium) vs. heme (high Glc medium)	No	0.990586	0.9645	>0,9999
	high Glc medium vs. heme (low Glc medium)	No	1.03394	0.8751	>0,9999
	high Glc medium vs. heme (high Glc medium)	No	1.02027	0.9247	>0,9999
	heme (low Glc medium) vs. heme (high Glc medium)	No	0.986786	0.95	>0,9999
	2,53
	control (low Glc medium) vs. high Glc medium	No	0.983337	0.9416	>0,9999
	control (low Glc medium) vs. heme (low Glc medium)	No	0.94816	0.8194	>0,9999
	control (low Glc medium) vs. heme (high Glc medium)	No	0.941217	0.7956	>0,9999
	high Glc medium vs. heme (low Glc medium)	No	0.964227	0.8767	>0,9999
	high Glc medium vs. heme (high Glc medium)	No	0.957166	0.8526	>0,9999
	heme (low Glc medium) vs. heme (high Glc medium)	No	0.992678	0.9755	>0,9999
	2,56
	control (low Glc medium) vs. high Glc medium	No	0.983738	0.9507	>0,9999
	control (low Glc medium) vs. heme (low Glc medium)	No	0.936284	0.8078	>0,9999
	control (low Glc medium) vs. heme (high Glc medium)	No	0.928286	0.7842	>0,9999
	high Glc medium vs. heme (low Glc medium)	No	0.951762	0.856	>0,9999
	high Glc medium vs. heme (high Glc medium)	No	0.943631	0.8321	>0,9999
	heme (low Glc medium) vs. heme (high Glc medium)	No	0.991458	0.9756	>0,9999
	2,59
	control (low Glc medium) vs. high Glc medium	No	0.933033	0.8444	>0,9999
	control (low Glc medium) vs. heme (low Glc medium)	No	1.06003	0.8598	>0,9999
	control (low Glc medium) vs. heme (high Glc medium)	No	1.05725	0.8661	>0,9999
	high Glc medium vs. heme (low Glc medium)	No	1.13611	0.7092	>0,9999
	high Glc medium vs. heme (high Glc medium)	No	1.13313	0.7152	>0,9999
	heme (low Glc medium) vs. heme (high Glc medium)	No	0.997381	0.9936	>0,9999
	2,62
	control (low Glc medium) vs. high Glc medium	No	0.972609	0.9518	>0,9999
	control (low Glc medium) vs. heme (low Glc medium)	No	1.01996	0.9654	>0,9999
	control (low Glc medium) vs. heme (high Glc medium)	No	1.00511	0.9913	>0,9999
	high Glc medium vs. heme (low Glc medium)	No	1.04869	0.9173	>0,9999
	high Glc medium vs. heme (high Glc medium)	No	1.03341	0.9432	>0,9999
	heme (low Glc medium) vs. heme (high Glc medium)	No	0.985435	0.974	>0,9999
	2,65
	control (low Glc medium) vs. high Glc medium	No	0.972425	0.9446	>0,9999
	control (low Glc medium) vs. heme (low Glc medium)	No	0.935523	0.8708	>0,9999
	control (low Glc medium) vs. heme (high Glc medium)	No	0.930657	0.8616	>0,9999
	high Glc medium vs. heme (low Glc medium)	No	0.962052	0.9258	>0,9999
	high Glc medium vs. heme (high Glc medium)	No	0.957048	0.9165	>0,9999
	heme (low Glc medium) vs. heme (high Glc medium)	No	0.994798	0.9907	>0,9999
	2,68
	control (low Glc medium) vs. high Glc medium	No	0.973867	0.9198	>0,9999
	control (low Glc medium) vs. heme (low Glc medium)	No	0.8992	0.6995	>0,9999
	control (low Glc medium) vs. heme (high Glc medium)	No	0.913067	0.7395	>0,9999
	high Glc medium vs. heme (low Glc medium)	No	0.92333	0.7754	>0,9999
	high Glc medium vs. heme (high Glc medium)	No	0.937568	0.8167	>0,9999
	heme (low Glc medium) vs. heme (high Glc medium)	No	1.01542	0.9573	>0,9999
	2,71
	control (low Glc medium) vs. high Glc medium	No	0.965806	0.887	>0,9999
	control (low Glc medium) vs. heme (low Glc medium)	No	0.974662	0.9162	>0,9999
	control (low Glc medium) vs. heme (high Glc medium)	No	0.958918	0.8644	>0,9999
	high Glc medium vs. heme (low Glc medium)	No	1.00917	0.9706	>0,9999
	high Glc medium vs. heme (high Glc medium)	No	0.992868	0.9771	>0,9999
	heme (low Glc medium) vs. heme (high Glc medium)	No	0.983847	0.9477	>0,9999
	2,74
	control (low Glc medium) vs. high Glc medium	No	0.967804	0.8117	>0,9999
	control (low Glc medium) vs. heme (low Glc medium)	No	0.978949	0.8758	>0,9999
	control (low Glc medium) vs. heme (high Glc medium)	No	0.96464	0.7935	>0,9999
	high Glc medium vs. heme (low Glc medium)	No	1.01152	0.9346	>0,9999
	high Glc medium vs. heme (high Glc medium)	No	0.99673	0.9812	>0,9999
	heme (low Glc medium) vs. heme (high Glc medium)	No	0.985383	0.916	>0,9999
	2,77
Succinate semialdehyde	control (low Glc medium) vs. high Glc medium	No	0.965212	0.746	>0,9999
Succinate semialdehyde	control (low Glc medium) vs. heme (low Glc medium)	No	1.02341	0.8272	>0,9999
Succinate semialdehyde	control (low Glc medium) vs. heme (high Glc medium)	No	1.00427	0.9684	>0,9999
Succinate semialdehyde	high Glc medium vs. heme (low Glc medium)	No	1.0603	0.5877	>0,9999
Succinate semialdehyde	high Glc medium vs. heme (high Glc medium)	No	1.04046	0.7161	>0,9999
Succinate semialdehyde	heme (low Glc medium) vs. heme (high Glc medium)	No	0.981293	0.8583	>0,9999
	2,80
	control (low Glc medium) vs. high Glc medium	No	0.964715	0.9236	>0,9999
	control (low Glc medium) vs. heme (low Glc medium)	No	0.977853	0.952	>0,9999
	control (low Glc medium) vs. heme (high Glc medium)	No	0.967718	0.9307	>0,9999
	high Glc medium vs. heme (low Glc medium)	No	1.01362	0.9716	>0,9999
	high Glc medium vs. heme (high Glc medium)	No	1.00311	0.993	>0,9999
	heme (low Glc medium) vs. heme (high Glc medium)	No	0.989635	0.9786	>0,9999
	2,83
	control (low Glc medium) vs. high Glc medium	No	0.969402	0.9461	>0,9999
	control (low Glc medium) vs. heme (low Glc medium)	No	0.937877	0.8916	>0,9999
	control (low Glc medium) vs. heme (high Glc medium)	No	0.930923	0.8798	>0,9999
	high Glc medium vs. heme (low Glc medium)	No	0.96748	0.9452	>0,9999
	high Glc medium vs. heme (high Glc medium)	No	0.960306	0.9333	>0,9999
	heme (low Glc medium) vs. heme (high Glc medium)	No	0.992585	0.9881	>0,9999
	2,86
	control (low Glc medium) vs. high Glc medium	No	0.960275	0.9349	>0,9999
	control (low Glc medium) vs. heme (low Glc medium)	No	1.00392	0.9928	>0,9999
	control (low Glc medium) vs. heme (high Glc medium)	No	0.990191	0.984	>0,9999
	high Glc medium vs. heme (low Glc medium)	No	1.04545	0.9277	>0,9999
	high Glc medium vs. heme (high Glc medium)	No	1.03115	0.9508	>0,9999
	heme (low Glc medium) vs. heme (high Glc medium)	No	0.986321	0.9768	>0,9999
	2,89
	control (low Glc medium) vs. high Glc medium	No	0.957496	0.9403	>0,9999
	control (low Glc medium) vs. heme (low Glc medium)	No	0.999426	>0,9999	>0,9999
	control (low Glc medium) vs. heme (high Glc medium)	No	0.99081	0.9877	>0,9999
	high Glc medium vs. heme (low Glc medium)	No	1.04379	0.9403	>0,9999
	high Glc medium vs. heme (high Glc medium)	No	1.03479	0.9525	>0,9999
	heme (low Glc medium) vs. heme (high Glc medium)	No	0.991379	0.9878	>0,9999
	2,92
	control (low Glc medium) vs. high Glc medium	No	0.96357	0.9513	>0,9999
	control (low Glc medium) vs. heme (low Glc medium)	No	0.961749	0.9488	>0,9999
	control (low Glc medium) vs. heme (high Glc medium)	No	0.95507	0.9406	>0,9999
	high Glc medium vs. heme (low Glc medium)	No	0.99811	0.9975	>0,9999
	high Glc medium vs. heme (high Glc medium)	No	0.991178	0.9893	>0,9999
	heme (low Glc medium) vs. heme (high Glc medium)	No	0.993056	0.9918	>0,9999
	2,95
	control (low Glc medium) vs. high Glc medium	No	0.975974	0.9641	>0,9999
	control (low Glc medium) vs. heme (low Glc medium)	No	0.987186	0.9806	>0,9999
	control (low Glc medium) vs. heme (high Glc medium)	No	0.979712	0.9692	>0,9999
	high Glc medium vs. heme (low Glc medium)	No	1.01149	0.9835	>0,9999
	high Glc medium vs. heme (high Glc medium)	No	1.00383	0.9949	>0,9999
	heme (low Glc medium) vs. heme (high Glc medium)	No	0.992428	0.9886	>0,9999
	2,98
L-lysine	control (low Glc medium) vs. high Glc medium	No	0.965274	0.944	>0,9999
L-lysine	control (low Glc medium) vs. heme (low Glc medium)	No	0.956215	0.9295	>0,9999
L-lysine	control (low Glc medium) vs. heme (high Glc medium)	No	0.950679	0.9203	>0,9999
L-lysine	high Glc medium vs. heme (low Glc medium)	No	0.990615	0.9854	>0,9999
L-lysine	high Glc medium vs. heme (high Glc medium)	No	0.98488	0.9762	>0,9999
L-lysine	heme (low Glc medium) vs. heme (high Glc medium)	No	0.994211	0.9908	>0,9999
	3,01
	control (low Glc medium) vs. high Glc medium	No	0.979535	0.9347	>0,9999
	control (low Glc medium) vs. heme (low Glc medium)	No	0.881506	0.6329	>0,9999
	control (low Glc medium) vs. heme (high Glc medium)	No	0.888327	0.6529	>0,9999
	high Glc medium vs. heme (low Glc medium)	No	0.899923	0.6923	>0,9999
	high Glc medium vs. heme (high Glc medium)	No	0.906887	0.713	>0,9999
	heme (low Glc medium) vs. heme (high Glc medium)	No	1.00774	0.9777	>0,9999
	3,04
	control (low Glc medium) vs. high Glc medium	No	0.966719	0.7814	0.9897
	control (low Glc medium) vs. heme (low Glc medium)	No	0.988785	0.9259	0.9897
	control (low Glc medium) vs. heme (high Glc medium)	No	0.975375	0.8372	0.9897
	high Glc medium vs. heme (low Glc medium)	No	1.02282	0.8537	0.9897
	high Glc medium vs. heme (high Glc medium)	No	1.00895	0.9425	0.9897
	heme (low Glc medium) vs. heme (high Glc medium)	No	0.986438	0.9105	0.9897
	3,07
	control (low Glc medium) vs. high Glc medium	No	0.967461	0.9185	>0,9999
	control (low Glc medium) vs. heme (low Glc medium)	No	1.03608	0.9093	>0,9999
	control (low Glc medium) vs. heme (high Glc medium)	No	1.00515	0.9865	>0,9999
	high Glc medium vs. heme (low Glc medium)	No	1.07093	0.8288	>0,9999
	high Glc medium vs. heme (high Glc medium)	No	1.03896	0.9051	>0,9999
	heme (low Glc medium) vs. heme (high Glc medium)	No	0.970149	0.9227	>0,9999
	3,10
	control (low Glc medium) vs. high Glc medium	No	0.971771	0.9464	>0,9999
	control (low Glc medium) vs. heme (low Glc medium)	No	0.993157	0.987	>0,9999
	control (low Glc medium) vs. heme (high Glc medium)	No	0.982464	0.9663	>0,9999
	high Glc medium vs. heme (low Glc medium)	No	1.02201	0.9594	>0,9999
	high Glc medium vs. heme (high Glc medium)	No	1.011	0.9801	>0,9999
	heme (low Glc medium) vs. heme (high Glc medium)	No	0.989233	0.9793	>0,9999
	3,13
L-phenylalanine+Ltyrosine	control (low Glc medium) vs. high Glc medium	No	0.973752	0.9252	>0,9999
L-phenylalanine+Ltyrosine	control (low Glc medium) vs. heme (low Glc medium)	No	0.949786	0.8581	>0,9999
L-phenylalanine+Ltyrosine	control (low Glc medium) vs. heme (high Glc medium)	No	0.942653	0.8379	>0,9999
L-phenylalanine+Ltyrosine	high Glc medium vs. heme (low Glc medium)	No	0.975388	0.9323	>0,9999
L-phenylalanine+Ltyrosine	high Glc medium vs. heme (high Glc medium)	No	0.968063	0.9118	>0,9999
L-phenylalanine+Ltyrosine	heme (low Glc medium) vs. heme (high Glc medium)	No	0.99249	0.9794	>0,9999
	3,16
L-phenylalanine+Ltyrosine	control (low Glc medium) vs. high Glc medium	No	0.969079	0.9188	>0,9999
L-phenylalanine+Ltyrosine	control (low Glc medium) vs. heme (low Glc medium)	No	0.928262	0.8129	>0,9999
L-phenylalanine+Ltyrosine	control (low Glc medium) vs. heme (high Glc medium)	No	0.916821	0.7837	>0,9999
L-phenylalanine+Ltyrosine	high Glc medium vs. heme (low Glc medium)	No	0.957881	0.8928	>0,9999
L-phenylalanine+Ltyrosine	high Glc medium vs. heme (high Glc medium)	No	0.946075	0.8631	>0,9999
L-phenylalanine+Ltyrosine	heme (low Glc medium) vs. heme (high Glc medium)	No	0.987675	0.9699	>0,9999
	3,19
Homoarginine+4-GuanidiNobutyrate	control (low Glc medium) vs. high Glc medium	No	1.02016	0.9337	>0,9999
Homoarginine+4-GuanidiNobutyrate	control (low Glc medium) vs. heme (low Glc medium)	No	0.759095	0.318	0.5378
Homoarginine+4-GuanidiNobutyrate	control (low Glc medium) vs. heme (high Glc medium)	No	0.770403	0.3414	0.5378
Homoarginine+4-GuanidiNobutyrate	high Glc medium vs. heme (low Glc medium)	No	0.744096	0.2793	0.5378
Homoarginine+4-GuanidiNobutyrate	high Glc medium vs. heme (high Glc medium)	No	0.755181	0.3009	0.5378
Homoarginine+4-GuanidiNobutyrate	heme (low Glc medium) vs. heme (high Glc medium)	No	1.0149	0.9622	>0,9999
	3,22
Choline	control (low Glc medium) vs. high Glc medium	No	1.00881	0.9373	0.9842
Choline	control (low Glc medium) vs. heme (low Glc medium)	No	0.92239	0.4897	0.9842
Choline	control (low Glc medium) vs. heme (high Glc medium)	No	0.949519	0.6535	0.9842
Choline	high Glc medium vs. heme (low Glc medium)	No	0.914331	0.4416	0.9842
Choline	high Glc medium vs. heme (high Glc medium)	No	0.941223	0.5978	0.9842
Choline	heme (low Glc medium) vs. heme (high Glc medium)	No	1.02941	0.8089	0.9842
	3,25
Glucose+betaine	control (low Glc medium) vs. high Glc medium	No	1.22964	0.0436	0.0762
Glucose+betaine	control (low Glc medium) vs. heme (low Glc medium)	No	0.88773	0.3236	0.3398
Glucose+betaine	control (low Glc medium) vs. heme (high Glc medium)	No	1.14506	0.2022	0.2654
Glucose+betaine	high Glc medium vs. heme (low Glc medium)	Yes	0.721945	0.0027	0.014	↓
Glucose+betaine	high Glc medium vs. heme (high Glc medium)	No	0.931216	0.4572	0.4001
Glucose+betaine	heme (low Glc medium) vs. heme (high Glc medium)	No	1.28987	0.0237	0.0622
	3,28
	control (low Glc medium) vs. high Glc medium	No	1.01332	0.732	0.9347
	control (low Glc medium) vs. heme (low Glc medium)	No	1.00052	0.9896	>0,9999
	control (low Glc medium) vs. heme (high Glc medium)	No	1.0279	0.4733	0.9347
	high Glc medium vs. heme (low Glc medium)	No	0.987367	0.7418	0.9347
	high Glc medium vs. heme (high Glc medium)	No	1.01439	0.7079	0.9347
	heme (low Glc medium) vs. heme (high Glc medium)	No	1.02737	0.4813	0.9347
	3,31
	control (low Glc medium) vs. high Glc medium	No	1.01189	0.9677	>0,9999
	control (low Glc medium) vs. heme (low Glc medium)	No	1.02706	0.9266	>0,9999
	control (low Glc medium) vs. heme (high Glc medium)	No	1.04936	0.8663	>0,9999
	high Glc medium vs. heme (low Glc medium)	No	1.01499	0.9589	>0,9999
	high Glc medium vs. heme (high Glc medium)	No	1.03703	0.8983	>0,9999
	heme (low Glc medium) vs. heme (high Glc medium)	No	1.02171	0.9393	>0,9999
	3,34
Glucose+L-phenylalanine+D-Glucuronate	control (low Glc medium) vs. high Glc medium	No	1.02127	0.9502	0.9977
Glucose+L-phenylalanine+D-Glucuronate	control (low Glc medium) vs. heme (low Glc medium)	No	0.872385	0.7093	0.9977
Glucose+L-phenylalanine+D-Glucuronate	control (low Glc medium) vs. heme (high Glc medium)	No	0.926081	0.8287	0.9977
Glucose+L-phenylalanine+D-Glucuronate	high Glc medium vs. heme (low Glc medium)	No	0.854216	0.6634	0.9977
Glucose+L-phenylalanine+D-Glucuronate	high Glc medium vs. heme (high Glc medium)	No	0.906794	0.7804	0.9977
Glucose+L-phenylalanine+D-Glucuronate	heme (low Glc medium) vs. heme (high Glc medium)	No	1.06155	0.8757	0.9977
	3,37
	control (low Glc medium) vs. high Glc medium	No	1.00376	0.9888	>0,9999
	control (low Glc medium) vs. heme (low Glc medium)	No	1.05957	0.8208	>0,9999
	control (low Glc medium) vs. heme (high Glc medium)	No	1.08559	0.7447	>0,9999
	high Glc medium vs. heme (low Glc medium)	No	1.0556	0.8317	>0,9999
	high Glc medium vs. heme (high Glc medium)	No	1.08153	0.7554	>0,9999
	heme (low Glc medium) vs. heme (high Glc medium)	No	1.02456	0.9211	>0,9999
	3,40
Glucose+	control (low Glc medium) vs. high Glc medium	Yes	1.65944	0.0053	0.006	↑
Glucose+	control (low Glc medium) vs. heme (low Glc medium)	No	0.651252	0.1402	0.0883
Glucose+	control (low Glc medium) vs. heme (high Glc medium)	No	1.30467	0.1974	0.1036
Glucose+	high Glc medium vs. heme (low Glc medium)	Yes	0.392453	<0,0001	<0,0001	↓
Glucose+	high Glc medium vs. heme (high Glc medium)	No	0.786212	0.1336	0.0883
Glucose+	heme (low Glc medium) vs. heme (high Glc medium)	Yes	2.00333	0.0057	0.006	↑
	3,43
Glucose+L-proline	control (low Glc medium) vs. high Glc medium	Yes	1.68436	<0,0001	<0,0001	↑
Glucose+L-proline	control (low Glc medium) vs. heme (low Glc medium)	Yes	0.732081	0.1133	0.0476	↓
Glucose+L-proline	control (low Glc medium) vs. heme (high Glc medium)	Yes	1.46347	0.0061	0.0032	↑
Glucose+L-proline	high Glc medium vs. heme (low Glc medium)	Yes	0.434636	<0,0001	<0,0001	↓
Glucose+L-proline	high Glc medium vs. heme (high Glc medium)	No	0.868863	0.1917	0.0671
Glucose+L-proline	heme (low Glc medium) vs. heme (high Glc medium)	Yes	1.99906	<0,0001	<0,0001	↑
	3,46
Glucose+trehalose	control (low Glc medium) vs. high Glc medium	Yes	1.61738	0.0002	0.0002	↑
Glucose+trehalose	control (low Glc medium) vs. heme (low Glc medium)	Yes	0.741908	0.1228	0.0457	↓
Glucose+trehalose	control (low Glc medium) vs. heme (high Glc medium)	Yes	1.3644	0.0293	0.0154	↑
Glucose+trehalose	high Glc medium vs. heme (low Glc medium)	Yes	0.458711	<0,0001	<0,0001	↓
Glucose+trehalose	high Glc medium vs. heme (high Glc medium)	Yes	0.843585	0.1304	0.0457	↓
Glucose+trehalose	heme (low Glc medium) vs. heme (high Glc medium)	Yes	1.83904	0.0002	0.0002	↑
	3,49
Glucose+	control (low Glc medium) vs. high Glc medium	Yes	1.71863	<0,0001	<0,0001	↑
Glucose+	control (low Glc medium) vs. heme (low Glc medium)	Yes	0.728986	0.104	0.0437	↓
Glucose+	control (low Glc medium) vs. heme (high Glc medium)	Yes	1.50824	0.0023	0.0012	↑
Glucose+	high Glc medium vs. heme (low Glc medium)	Yes	0.424168	<0,0001	<0,0001	↓
Glucose+	high Glc medium vs. heme (high Glc medium)	No	0.877581	0.2071	0.0725
Glucose+	heme (low Glc medium) vs. heme (high Glc medium)	Yes	2.06895	<0,0001	<0,0001	↑
	3,52
	control (low Glc medium) vs. high Glc medium	No	1.33981	0.1389	0.2918
	control (low Glc medium) vs. heme (low Glc medium)	No	0.829628	0.4583	0.5419
	control (low Glc medium) vs. heme (high Glc medium)	No	1.19073	0.4062	0.5419
	high Glc medium vs. heme (low Glc medium)	No	0.619214	0.0263	0.166
	high Glc medium vs. heme (high Glc medium)	No	0.888734	0.5161	0.5419
	heme (low Glc medium) vs. heme (high Glc medium)	No	1.43526	0.1159	0.2918
	3,55
Glucose+	control (low Glc medium) vs. high Glc medium	No	1.25556	0.0333	0.0583
Glucose+	control (low Glc medium) vs. heme (low Glc medium)	No	0.802641	0.1001	0.1313
Glucose+	control (low Glc medium) vs. heme (high Glc medium)	No	1.09208	0.4434	0.388
Glucose+	high Glc medium vs. heme (low Glc medium)	Yes	0.639268	0.0002	0.0009	↓
Glucose+	high Glc medium vs. heme (high Glc medium)	No	0.86979	0.1732	0.1818
Glucose+	heme (low Glc medium) vs. heme (high Glc medium)	Yes	1.3606	0.0159	0.0418	↑
	3,58
L-glycine+glycerol	control (low Glc medium) vs. high Glc medium	No	0.999634	0.9938	>0,9999
L-glycine+glycerol	control (low Glc medium) vs. heme (low Glc medium)	No	1.00604	0.8929	>0,9999
L-glycine+glycerol	control (low Glc medium) vs. heme (high Glc medium)	No	1.02126	0.6357	>0,9999
L-glycine+glycerol	high Glc medium vs. heme (low Glc medium)	No	1.0064	0.8868	>0,9999
L-glycine+glycerol	high Glc medium vs. heme (high Glc medium)	No	1.02164	0.6302	>0,9999
L-glycine+glycerol	heme (low Glc medium) vs. heme (high Glc medium)	No	1.01514	0.7346	>0,9999
	3,61
L-threonine+glycerol	control (low Glc medium) vs. high Glc medium	No	1.00515	0.9548	>0,9999
L-threonine+glycerol	control (low Glc medium) vs. heme (low Glc medium)	No	0.9163	0.3627	0.677
L-threonine+glycerol	control (low Glc medium) vs. heme (high Glc medium)	No	0.927441	0.4299	0.677
L-threonine+glycerol	high Glc medium vs. heme (low Glc medium)	No	0.911606	0.3336	0.677
L-threonine+glycerol	high Glc medium vs. heme (high Glc medium)	No	0.92269	0.3975	0.677
L-threonine+glycerol	heme (low Glc medium) vs. heme (high Glc medium)	No	1.01216	0.9039	>0,9999
	3,64
	control (low Glc medium) vs. high Glc medium	No	0.985723	0.8722	0.9831
	control (low Glc medium) vs. heme (low Glc medium)	No	1.00714	0.9363	0.9831
	control (low Glc medium) vs. heme (high Glc medium)	No	1.01428	0.872	0.9831
	high Glc medium vs. heme (low Glc medium)	No	1.02173	0.8097	0.9831
	high Glc medium vs. heme (high Glc medium)	No	1.02897	0.7474	0.9831
	heme (low Glc medium) vs. heme (high Glc medium)	No	1.00709	0.9352	0.9831
	3,67
	control (low Glc medium) vs. high Glc medium	No	1.00043	0.9952	>0,9999
	control (low Glc medium) vs. heme (low Glc medium)	No	0.960014	0.5674	>0,9999
	control (low Glc medium) vs. heme (high Glc medium)	No	0.974529	0.7157	>0,9999
	high Glc medium vs. heme (low Glc medium)	No	0.959605	0.5633	>0,9999
	high Glc medium vs. heme (high Glc medium)	No	0.974113	0.7112	>0,9999
	heme (low Glc medium) vs. heme (high Glc medium)	No	1.01512	0.8355	>0,9999
	3,70
	control (low Glc medium) vs. high Glc medium	No	1.11684	0.1996	0.4191
	control (low Glc medium) vs. heme (low Glc medium)	No	0.95536	0.6241	0.6975
	control (low Glc medium) vs. heme (high Glc medium)	No	1.07731	0.396	0.6237
	high Glc medium vs. heme (low Glc medium)	No	0.85541	0.0763	0.4191
	high Glc medium vs. heme (high Glc medium)	No	0.9646	0.6643	0.6975
	heme (low Glc medium) vs. heme (high Glc medium)	No	1.12765	0.1807	0.4191
	3,73
Glucose+Fructose	control (low Glc medium) vs. high Glc medium	Yes	1.28265	0.0001	<0,0001	↑
Glucose+Fructose	control (low Glc medium) vs. heme (low Glc medium)	Yes	0.828488	0.0191	0.01	↓
Glucose+Fructose	control (low Glc medium) vs. heme (high Glc medium)	Yes	1.14483	0.0478	0.0201	↑
Glucose+Fructose	high Glc medium vs. heme (low Glc medium)	Yes	0.645921	<0,0001	<0,0001	↓
Glucose+Fructose	high Glc medium vs. heme (high Glc medium)	Yes	0.89255	0.0597	0.0209	↓
Glucose+Fructose	heme (low Glc medium) vs. heme (high Glc medium)	Yes	1.38183	<0,0001	<0,0001	↑
	3,76
Glucose+	control (low Glc medium) vs. high Glc medium	Yes	1.12159	0.028	0.0392	↑
Glucose+	control (low Glc medium) vs. heme (low Glc medium)	No	0.946022	0.329	0.2764
Glucose+	control (low Glc medium) vs. heme (high Glc medium)	No	1.10046	0.0694	0.0728
Glucose+	high Glc medium vs. heme (low Glc medium)	Yes	0.843464	0.0015	0.0063	↓
Glucose+	high Glc medium vs. heme (high Glc medium)	No	0.981161	0.7025	0.4918
Glucose+	heme (low Glc medium) vs. heme (high Glc medium)	Yes	1.16325	0.0052	0.011	↑
	3,79
	control (low Glc medium) vs. high Glc medium	No	1.06208	0.1683	0.3416
	control (low Glc medium) vs. heme (low Glc medium)	No	0.944307	0.2169	0.3416
	control (low Glc medium) vs. heme (high Glc medium)	No	1.03219	0.475	0.5324
	high Glc medium vs. heme (low Glc medium)	No	0.889115	0.009	0.0567	↓
	high Glc medium vs. heme (high Glc medium)	No	0.971857	0.5071	0.5324
	heme (low Glc medium) vs. heme (high Glc medium)	No	1.09306	0.0513	0.1616
	3,82
	control (low Glc medium) vs. high Glc medium	No	1.09143	0.214	0.482
	control (low Glc medium) vs. heme (low Glc medium)	No	0.980139	0.7873	0.8267
	control (low Glc medium) vs. heme (high Glc medium)	No	1.06858	0.3514	0.5535
	high Glc medium vs. heme (low Glc medium)	No	0.898029	0.1305	0.482
	high Glc medium vs. heme (high Glc medium)	No	0.979057	0.7559	0.8267
	heme (low Glc medium) vs. heme (high Glc medium)	No	1.09023	0.2295	0.482
	3,85
Glucose+	control (low Glc medium) vs. high Glc medium	Yes	1.21514	0.0042	0.0029	↑
Glucose+	control (low Glc medium) vs. heme (low Glc medium)	Yes	0.833639	0.0266	0.014	↓
Glucose+	control (low Glc medium) vs. heme (high Glc medium)	No	1.07768	0.3008	0.1053
Glucose+	high Glc medium vs. heme (low Glc medium)	Yes	0.686045	<0,0001	<0,0001	↓
Glucose+	high Glc medium vs. heme (high Glc medium)	Yes	0.886876	0.0671	0.0282	↓
Glucose+	heme (low Glc medium) vs. heme (high Glc medium)	Yes	1.29274	0.0012	0.0012	↑
	3,88
Fructose+glucose+manNose	control (low Glc medium) vs. high Glc medium	No	1.09034	0.2425	0.5092
Fructose+glucose+manNose	control (low Glc medium) vs. heme (low Glc medium)	No	0.928622	0.3553	0.5596
Fructose+glucose+manNose	control (low Glc medium) vs. heme (high Glc medium)	No	1.03179	0.6808	0.7148
Fructose+glucose+manNose	high Glc medium vs. heme (low Glc medium)	No	0.851678	0.0364	0.2291
Fructose+glucose+manNose	high Glc medium vs. heme (high Glc medium)	No	0.946301	0.4488	0.5655
Fructose+glucose+manNose	heme (low Glc medium) vs. heme (high Glc medium)	No	1.1111	0.1817	0.5092
	3,91
Glucose+betaine	control (low Glc medium) vs. high Glc medium	Yes	1.17362	0.0168	0.0118	↑
Glucose+betaine	control (low Glc medium) vs. heme (low Glc medium)	No	0.968043	0.6603	0.2773
Glucose+betaine	control (low Glc medium) vs. heme (high Glc medium)	Yes	1.16067	0.0269	0.0141	↑
Glucose+betaine	high Glc medium vs. heme (low Glc medium)	Yes	0.824835	0.0047	0.0084	↓
Glucose+betaine	high Glc medium vs. heme (high Glc medium)	No	0.988969	0.8589	0.3006
Glucose+betaine	heme (low Glc medium) vs. heme (high Glc medium)	Yes	1.19899	0.008	0.0084	↑
	3,94
	control (low Glc medium) vs. high Glc medium	No	1.03549	0.829	>0,9999
	control (low Glc medium) vs. heme (low Glc medium)	No	0.933713	0.6867	>0,9999
	control (low Glc medium) vs. heme (high Glc medium)	No	1.03917	0.8119	>0,9999
	high Glc medium vs. heme (low Glc medium)	No	0.901714	0.5357	>0,9999
	high Glc medium vs. heme (high Glc medium)	No	1.00356	0.9824	>0,9999
	heme (low Glc medium) vs. heme (high Glc medium)	No	1.11294	0.5213	>0,9999
	3,97
	control (low Glc medium) vs. high Glc medium	No	0.929019	0.6949	0.8756
	control (low Glc medium) vs. heme (low Glc medium)	No	0.851217	0.4111	0.8756
	control (low Glc medium) vs. heme (high Glc medium)	No	0.83573	0.3643	0.8756
	high Glc medium vs. heme (low Glc medium)	No	0.916253	0.6674	0.8756
	high Glc medium vs. heme (high Glc medium)	No	0.899583	0.6066	0.8756
	heme (low Glc medium) vs. heme (high Glc medium)	No	0.981806	0.9321	0.9787
	4,00
	control (low Glc medium) vs. high Glc medium	No	0.993191	0.9694	>0,9999
	control (low Glc medium) vs. heme (low Glc medium)	No	0.910747	0.6208	>0,9999
	control (low Glc medium) vs. heme (high Glc medium)	No	0.918476	0.6513	>0,9999
	high Glc medium vs. heme (low Glc medium)	No	0.916991	0.6481	>0,9999
	high Glc medium vs. heme (high Glc medium)	No	0.924773	0.6791	>0,9999
	heme (low Glc medium) vs. heme (high Glc medium)	No	1.00849	0.9659	>0,9999
	4,03
Choline	control (low Glc medium) vs. high Glc medium	No	0.992966	0.9767	>0,9999
Choline	control (low Glc medium) vs. heme (low Glc medium)	No	1.0097	0.9676	>0,9999
Choline	control (low Glc medium) vs. heme (high Glc medium)	No	1.01358	0.9545	>0,9999
Choline	high Glc medium vs. heme (low Glc medium)	No	1.01685	0.9443	>0,9999
Choline	high Glc medium vs. heme (high Glc medium)	No	1.02076	0.9312	>0,9999
Choline	heme (low Glc medium) vs. heme (high Glc medium)	No	1.00384	0.9869	>0,9999
	4,06
	control (low Glc medium) vs. high Glc medium	No	0.973965	0.9226	>0,9999
	control (low Glc medium) vs. heme (low Glc medium)	No	0.968485	0.9067	>0,9999
	control (low Glc medium) vs. heme (high Glc medium)	No	0.970403	0.9122	>0,9999
	high Glc medium vs. heme (low Glc medium)	No	0.994373	0.984	>0,9999
	high Glc medium vs. heme (high Glc medium)	No	0.996342	0.9896	>0,9999
	heme (low Glc medium) vs. heme (high Glc medium)	No	1.00198	0.9944	>0,9999
	4,09
	control (low Glc medium) vs. high Glc medium	No	0.98848	0.9707	>0,9999
	control (low Glc medium) vs. heme (low Glc medium)	No	0.98976	0.9735	>0,9999
	control (low Glc medium) vs. heme (high Glc medium)	No	0.96608	0.9141	>0,9999
	high Glc medium vs. heme (low Glc medium)	No	1.00129	0.9972	>0,9999
	high Glc medium vs. heme (high Glc medium)	No	0.977339	0.9433	>0,9999
	heme (low Glc medium) vs. heme (high Glc medium)	No	0.976075	0.9405	>0,9999
	4,12
	control (low Glc medium) vs. high Glc medium	No	0.998397	0.994	>0,9999
	control (low Glc medium) vs. heme (low Glc medium)	No	0.930142	0.7556	>0,9999
	control (low Glc medium) vs. heme (high Glc medium)	No	0.941823	0.7953	>0,9999
	high Glc medium vs. heme (low Glc medium)	No	0.931636	0.7613	>0,9999
	high Glc medium vs. heme (high Glc medium)	No	0.943336	0.8011	>0,9999
	heme (low Glc medium) vs. heme (high Glc medium)	No	1.01256	0.9586	>0,9999
	4,15
	control (low Glc medium) vs. high Glc medium	No	0.958817	0.8738	0.9757
	control (low Glc medium) vs. heme (low Glc medium)	No	1.07946	0.7594	0.9757
	control (low Glc medium) vs. heme (high Glc medium)	No	1.05649	0.8278	0.9757
	high Glc medium vs. heme (low Glc medium)	No	1.12583	0.6418	0.9757
	high Glc medium vs. heme (high Glc medium)	No	1.10187	0.7066	0.9757
	heme (low Glc medium) vs. heme (high Glc medium)	No	0.978723	0.9293	0.9757
	4,18
	control (low Glc medium) vs. high Glc medium	No	0.967499	0.9228	>0,9999
	control (low Glc medium) vs. heme (low Glc medium)	No	1.00068	0.9988	>0,9999
	control (low Glc medium) vs. heme (high Glc medium)	No	0.983921	0.9613	>0,9999
	high Glc medium vs. heme (low Glc medium)	No	1.0343	0.9216	>0,9999
	high Glc medium vs. heme (high Glc medium)	No	1.01697	0.9614	>0,9999
	heme (low Glc medium) vs. heme (high Glc medium)	No	0.983248	0.9601	>0,9999
	4,21
	control (low Glc medium) vs. high Glc medium	No	0.958753	0.93	>0,9999
	control (low Glc medium) vs. heme (low Glc medium)	No	1.00192	0.9966	>0,9999
	control (low Glc medium) vs. heme (high Glc medium)	No	0.983693	0.9723	>0,9999
	high Glc medium vs. heme (low Glc medium)	No	1.04502	0.9266	>0,9999
	high Glc medium vs. heme (high Glc medium)	No	1.02601	0.9576	>0,9999
	heme (low Glc medium) vs. heme (high Glc medium)	No	0.981809	0.9689	>0,9999
	4,24
	control (low Glc medium) vs. high Glc medium	No	0.975128	0.9718	>0,9999
	control (low Glc medium) vs. heme (low Glc medium)	No	1.00366	0.9964	>0,9999
	control (low Glc medium) vs. heme (high Glc medium)	No	0.984638	0.9831	>0,9999
	high Glc medium vs. heme (low Glc medium)	No	1.02926	0.9682	>0,9999
	high Glc medium vs. heme (high Glc medium)	No	1.00975	0.9887	>0,9999
	heme (low Glc medium) vs. heme (high Glc medium)	No	0.98105	0.9795	>0,9999
	4,27
	control (low Glc medium) vs. high Glc medium	No	0.956098	0.9558	>0,9999
	control (low Glc medium) vs. heme (low Glc medium)	No	0.979675	0.9796	>0,9999
	control (low Glc medium) vs. heme (high Glc medium)	No	0.971545	0.9713	>0,9999
	high Glc medium vs. heme (low Glc medium)	No	1.02466	0.9762	>0,9999
	high Glc medium vs. heme (high Glc medium)	No	1.01616	0.9845	>0,9999
	heme (low Glc medium) vs. heme (high Glc medium)	No	0.991701	0.9918	>0,9999
	4,30
	control (low Glc medium) vs. high Glc medium	No	0.965606	0.9682	>0,9999
	control (low Glc medium) vs. heme (low Glc medium)	No	0.981083	0.9824	>0,9999
	control (low Glc medium) vs. heme (high Glc medium)	No	0.969046	0.9714	>0,9999
	high Glc medium vs. heme (low Glc medium)	No	1.01603	0.9858	>0,9999
	high Glc medium vs. heme (high Glc medium)	No	1.00356	0.9968	>0,9999
	heme (low Glc medium) vs. heme (high Glc medium)	No	0.98773	0.989	>0,9999
	4,33
	control (low Glc medium) vs. high Glc medium	No	0.963744	0.9646	>0,9999
	control (low Glc medium) vs. heme (low Glc medium)	No	0.974705	0.9752	>0,9999
	control (low Glc medium) vs. heme (high Glc medium)	No	0.966273	0.967	>0,9999
	high Glc medium vs. heme (low Glc medium)	No	1.01137	0.9894	>0,9999
	high Glc medium vs. heme (high Glc medium)	No	1.00262	0.9977	>0,9999
	heme (low Glc medium) vs. heme (high Glc medium)	No	0.991349	0.9918	>0,9999
	4,36
	control (low Glc medium) vs. high Glc medium	No	0.964151	0.9687	>0,9999
	control (low Glc medium) vs. heme (low Glc medium)	No	0.969811	0.9736	>0,9999
	control (low Glc medium) vs. heme (high Glc medium)	No	0.961321	0.9664	>0,9999
	high Glc medium vs. heme (low Glc medium)	No	1.00587	0.9951	>0,9999
	high Glc medium vs. heme (high Glc medium)	No	0.997065	0.9977	>0,9999
	heme (low Glc medium) vs. heme (high Glc medium)	No	0.991245	0.9928	>0,9999
	4,39
	control (low Glc medium) vs. high Glc medium	No	0.959278	0.9705	>0,9999
	control (low Glc medium) vs. heme (low Glc medium)	No	0.986762	0.9905	>0,9999
	control (low Glc medium) vs. heme (high Glc medium)	No	0.978236	0.9842	>0,9999
	high Glc medium vs. heme (low Glc medium)	No	1.02865	0.9801	>0,9999
	high Glc medium vs. heme (high Glc medium)	No	1.01976	0.9863	>0,9999
	heme (low Glc medium) vs. heme (high Glc medium)	No	0.99136	0.9938	>0,9999
	5,15
	control (low Glc medium) vs. high Glc medium	No	0.978987	0.9937	>0,9999
	control (low Glc medium) vs. heme (low Glc medium)	No	0.988685	0.9966	>0,9999
	control (low Glc medium) vs. heme (high Glc medium)	No	0.99542	0.9986	>0,9999
	high Glc medium vs. heme (low Glc medium)	No	1.00991	0.9971	>0,9999
	high Glc medium vs. heme (high Glc medium)	No	1.01679	0.9951	>0,9999
	heme (low Glc medium) vs. heme (high Glc medium)	No	1.00681	0.998	>0,9999
	5,18
	control (low Glc medium) vs. high Glc medium	No	0.984102	0.9951	>0,9999
	control (low Glc medium) vs. heme (low Glc medium)	No	0.985162	0.9955	>0,9999
	control (low Glc medium) vs. heme (high Glc medium)	No	0.993376	0.998	>0,9999
	high Glc medium vs. heme (low Glc medium)	No	1.00108	0.9997	>0,9999
	high Glc medium vs. heme (high Glc medium)	No	1.00942	0.9971	>0,9999
	heme (low Glc medium) vs. heme (high Glc medium)	No	1.00834	0.9975	>0,9999
	5,21
Trehalose	control (low Glc medium) vs. high Glc medium	No	0.994244	0.9976	>0,9999
Trehalose	control (low Glc medium) vs. heme (low Glc medium)	No	0.978511	0.9909	>0,9999
Trehalose	control (low Glc medium) vs. heme (high Glc medium)	No	0.998273	0.9992	>0,9999
Trehalose	high Glc medium vs. heme (low Glc medium)	No	0.984176	0.9933	>0,9999
Trehalose	high Glc medium vs. heme (high Glc medium)	No	1.00405	0.9984	>0,9999
Trehalose	heme (low Glc medium) vs. heme (high Glc medium)	No	1.0202	0.9917	>0,9999
	5,24
Glucose	control (low Glc medium) vs. high Glc medium	Yes	1.32464	0.0083	0.0116	↑
Glucose	control (low Glc medium) vs. heme (low Glc medium)	Yes	0.765365	0.044	0.0336	↓
Glucose	control (low Glc medium) vs. heme (high Glc medium)	No	1.02066	0.8496	0.4758
Glucose	high Glc medium vs. heme (low Glc medium)	Yes	0.577792	<0.0001	0.0004	↓
Glucose	high Glc medium vs. heme (high Glc medium)	Yes	0.770522	0.0122	0.0147	↓
Glucose	heme (low Glc medium) vs. heme (high Glc medium)	Yes	1.33356	0.0303	0.0298	↑
	5,27
	control (low Glc medium) vs. high Glc medium	No	1.29822	0.8912	>0,9999
	control (low Glc medium) vs. heme (low Glc medium)	No	0.939556	0.9779	>0,9999
	control (low Glc medium) vs. heme (high Glc medium)	No	1.31289	0.8859	>0,9999
	high Glc medium vs. heme (low Glc medium)	No	0.723725	0.8694	>0,9999
	high Glc medium vs. heme (high Glc medium)	No	1.0113	0.9947	>0,9999
	heme (low Glc medium) vs. heme (high Glc medium)	No	1.39735	0.8641	>0,9999
	5,30
	control (low Glc medium) vs. high Glc medium	No	0.982488	0.9946	>0,9999
	control (low Glc medium) vs. heme (low Glc medium)	No	0.981965	0.9943	>0,9999
	control (low Glc medium) vs. heme (high Glc medium)	No	0.996864	0.999	>0,9999
	high Glc medium vs. heme (low Glc medium)	No	0.999468	0.9998	>0,9999
	high Glc medium vs. heme (high Glc medium)	No	1.01463	0.9955	>0,9999
	heme (low Glc medium) vs. heme (high Glc medium)	No	1.01517	0.9953	>0,9999
	5,33
	control (low Glc medium) vs. high Glc medium	No	0.977103	0.9928	>0,9999
	control (low Glc medium) vs. heme (low Glc medium)	No	0.991767	0.9975	>0,9999
	control (low Glc medium) vs. heme (high Glc medium)	No	0.994597	0.9984	>0,9999
	high Glc medium vs. heme (low Glc medium)	No	1.01501	0.9954	>0,9999
	high Glc medium vs. heme (high Glc medium)	No	1.0179	0.9945	>0,9999
	heme (low Glc medium) vs. heme (high Glc medium)	No	1.00285	0.9991	>0,9999
	5,36
	control (low Glc medium) vs. high Glc medium	No	0.976316	0.9927	>0,9999
	control (low Glc medium) vs. heme (low Glc medium)	No	0.991316	0.9973	>0,9999
	control (low Glc medium) vs. heme (high Glc medium)	No	0.993684	0.998	>0,9999
	high Glc medium vs. heme (low Glc medium)	No	1.01536	0.9954	>0,9999
	high Glc medium vs. heme (high Glc medium)	No	1.01779	0.9947	>0,9999
	heme (low Glc medium) vs. heme (high Glc medium)	No	1.00239	0.9993	>0,9999
	5,39
	control (low Glc medium) vs. high Glc medium	No	0.973777	0.9916	>0,9999
	control (low Glc medium) vs. heme (low Glc medium)	No	0.977811	0.9928	>0,9999
	control (low Glc medium) vs. heme (high Glc medium)	No	0.983359	0.9946	>0,9999
	high Glc medium vs. heme (low Glc medium)	No	1.00414	0.9987	>0,9999
	high Glc medium vs. heme (high Glc medium)	No	1.00984	0.9969	>0,9999
	heme (low Glc medium) vs. heme (high Glc medium)	No	1.00567	0.9982	>0,9999
	5,42
	control (low Glc medium) vs. high Glc medium	No	1.00877	0.997	>0,9999
	control (low Glc medium) vs. heme (low Glc medium)	No	0.990995	0.9969	>0,9999
	control (low Glc medium) vs. heme (high Glc medium)	No	1.00427	0.9985	>0,9999
	high Glc medium vs. heme (low Glc medium)	No	0.982382	0.9939	>0,9999
	high Glc medium vs. heme (high Glc medium)	No	0.995537	0.9985	>0,9999
	heme (low Glc medium) vs. heme (high Glc medium)	No	1.01339	0.9954	>0,9999
	5,45
	control (low Glc medium) vs. high Glc medium	No	0.969575	0.9902	>0,9999
	control (low Glc medium) vs. heme (low Glc medium)	No	0.994468	0.9982	>0,9999
	control (low Glc medium) vs. heme (high Glc medium)	No	1.00151	0.9995	>0,9999
	high Glc medium vs. heme (low Glc medium)	No	1.02567	0.992	>0,9999
	high Glc medium vs. heme (high Glc medium)	No	1.03294	0.9897	>0,9999
	heme (low Glc medium) vs. heme (high Glc medium)	No	1.00708	0.9977	>0,9999
	5,48
	control (low Glc medium) vs. high Glc medium	No	0.982919	0.9944	>0,9999
	control (low Glc medium) vs. heme (low Glc medium)	No	1.01356	0.9956	>0,9999
	control (low Glc medium) vs. heme (high Glc medium)	No	1.01382	0.9956	>0,9999
	high Glc medium vs. heme (low Glc medium)	No	1.03118	0.9901	>0,9999
	high Glc medium vs. heme (high Glc medium)	No	1.03143	0.99	>0,9999
	heme (low Glc medium) vs. heme (high Glc medium)	No	1.00025	>0,9999	>0,9999
	5,51
	control (low Glc medium) vs. high Glc medium	No	0.988551	0.9964	>0,9999
	control (low Glc medium) vs. heme (low Glc medium)	No	0.992194	0.9975	>0,9999
	control (low Glc medium) vs. heme (high Glc medium)	No	1.00156	0.9995	>0,9999
	high Glc medium vs. heme (low Glc medium)	No	1.00369	0.9989	>0,9999
	high Glc medium vs. heme (high Glc medium)	No	1.01316	0.9959	>0,9999
	heme (low Glc medium) vs. heme (high Glc medium)	No	1.00944	0.997	>0,9999
	5,54
	control (low Glc medium) vs. high Glc medium	No	0.985874	0.9957	>0,9999
	control (low Glc medium) vs. heme (low Glc medium)	No	0.993603	0.998	>0,9999
	control (low Glc medium) vs. heme (high Glc medium)	No	0.996802	0.999	>0,9999
	high Glc medium vs. heme (low Glc medium)	No	1.00784	0.9977	>0,9999
	high Glc medium vs. heme (high Glc medium)	No	1.01108	0.9967	>0,9999
	heme (low Glc medium) vs. heme (high Glc medium)	No	1.00322	0.999	>0,9999
	5,57
	control (low Glc medium) vs. high Glc medium	No	0.983693	0.995	>0,9999
	control (low Glc medium) vs. heme (low Glc medium)	No	0.991583	0.9974	>0,9999
	control (low Glc medium) vs. heme (high Glc medium)	No	0.990268	0.997	>0,9999
	high Glc medium vs. heme (low Glc medium)	No	1.00802	0.9976	>0,9999
	high Glc medium vs. heme (high Glc medium)	No	1.00668	0.998	>0,9999
	heme (low Glc medium) vs. heme (high Glc medium)	No	0.998674	0.9996	>0,9999
	5,60
	control (low Glc medium) vs. high Glc medium	No	0.984749	0.9953	>0,9999
	control (low Glc medium) vs. heme (low Glc medium)	No	0.991849	0.9975	>0,9999
	control (low Glc medium) vs. heme (high Glc medium)	No	0.991323	0.9973	>0,9999
	high Glc medium vs. heme (low Glc medium)	No	1.00721	0.9978	>0,9999
	high Glc medium vs. heme (high Glc medium)	No	1.00668	0.998	>0,9999
	heme (low Glc medium) vs. heme (high Glc medium)	No	0.99947	0.9998	>0,9999
	5,63
	control (low Glc medium) vs. high Glc medium	No	0.983186	0.994	>0,9999
	control (low Glc medium) vs. heme (low Glc medium)	No	0.932061	0.9757	>0,9999
	control (low Glc medium) vs. heme (high Glc medium)	No	0.934333	0.9765	>0,9999
	high Glc medium vs. heme (low Glc medium)	No	0.948001	0.9817	>0,9999
	high Glc medium vs. heme (high Glc medium)	No	0.950312	0.9826	>0,9999
	heme (low Glc medium) vs. heme (high Glc medium)	No	1.00244	0.9991	>0,9999
	5,66
	control (low Glc medium) vs. high Glc medium	No	0.981434	0.9936	>0,9999
	control (low Glc medium) vs. heme (low Glc medium)	No	1.04583	0.9841	>0,9999
	control (low Glc medium) vs. heme (high Glc medium)	No	1.03173	0.989	>0,9999
	high Glc medium vs. heme (low Glc medium)	No	1.06561	0.9778	>0,9999
	high Glc medium vs. heme (high Glc medium)	No	1.05125	0.9826	>0,9999
	heme (low Glc medium) vs. heme (high Glc medium)	No	0.986517	0.9951	>0,9999
	5,69
	control (low Glc medium) vs. high Glc medium	No	0.982942	0.9944	>0,9999
	control (low Glc medium) vs. heme (low Glc medium)	No	0.986897	0.9957	>0,9999
	control (low Glc medium) vs. heme (high Glc medium)	No	0.984425	0.9949	>0,9999
	high Glc medium vs. heme (low Glc medium)	No	1.00402	0.9987	>0,9999
	high Glc medium vs. heme (high Glc medium)	No	1.00151	0.9995	>0,9999
	heme (low Glc medium) vs. heme (high Glc medium)	No	0.997495	0.9992	>0,9999
	5,72
	control (low Glc medium) vs. high Glc medium	No	0.983365	0.9943	>0,9999
	control (low Glc medium) vs. heme (low Glc medium)	No	0.972118	0.9903	>0,9999
	control (low Glc medium) vs. heme (high Glc medium)	No	0.970244	0.9897	>0,9999
	high Glc medium vs. heme (low Glc medium)	No	0.988563	0.996	>0,9999
	high Glc medium vs. heme (high Glc medium)	No	0.986657	0.9954	>0,9999
	heme (low Glc medium) vs. heme (high Glc medium)	No	0.998072	0.9994	>0,9999
	5,75
	control (low Glc medium) vs. high Glc medium	No	0.986726	0.9951	>0,9999
	control (low Glc medium) vs. heme (low Glc medium)	No	0.962832	0.9864	>0,9999
	control (low Glc medium) vs. heme (high Glc medium)	No	0.964159	0.9868	>0,9999
	high Glc medium vs. heme (low Glc medium)	No	0.975785	0.9913	>0,9999
	high Glc medium vs. heme (high Glc medium)	No	0.97713	0.9917	>0,9999
	heme (low Glc medium) vs. heme (high Glc medium)	No	1.00138	0.9996	>0,9999
	5,78
	control (low Glc medium) vs. high Glc medium	No	0.987616	0.9948	>0,9999
	control (low Glc medium) vs. heme (low Glc medium)	No	0.939435	0.9746	>0,9999
	control (low Glc medium) vs. heme (high Glc medium)	No	0.942724	0.9759	>0,9999
	high Glc medium vs. heme (low Glc medium)	No	0.951215	0.9797	>0,9999
	high Glc medium vs. heme (high Glc medium)	No	0.954545	0.9811	>0,9999
	heme (low Glc medium) vs. heme (high Glc medium)	No	1.0035	0.9986	>0,9999
	5,81
	control (low Glc medium) vs. high Glc medium	No	1.02095	0.9893	>0,9999
	control (low Glc medium) vs. heme (low Glc medium)	No	0.9351	0.9668	>0,9999
	control (low Glc medium) vs. heme (high Glc medium)	No	0.92907	0.9637	>0,9999
	high Glc medium vs. heme (low Glc medium)	No	0.915915	0.9561	>0,9999
	high Glc medium vs. heme (high Glc medium)	No	0.910009	0.953	>0,9999
	heme (low Glc medium) vs. heme (high Glc medium)	No	0.993552	0.9969	>0,9999
	5,84
	control (low Glc medium) vs. high Glc medium	No	0.972074	0.9868	>0,9999
	control (low Glc medium) vs. heme (low Glc medium)	No	1.02655	0.9875	>0,9999
	control (low Glc medium) vs. heme (high Glc medium)	No	1.02362	0.9889	>0,9999
	high Glc medium vs. heme (low Glc medium)	No	1.05604	0.9744	>0,9999
	high Glc medium vs. heme (high Glc medium)	No	1.05302	0.9757	>0,9999
	heme (low Glc medium) vs. heme (high Glc medium)	No	0.997145	0.9986	>0,9999
	5,87
	control (low Glc medium) vs. high Glc medium	No	0.979852	0.992	>0,9999
	control (low Glc medium) vs. heme (low Glc medium)	No	0.971423	0.9887	>0,9999
	control (low Glc medium) vs. heme (high Glc medium)	No	0.977179	0.9909	>0,9999
	high Glc medium vs. heme (low Glc medium)	No	0.991397	0.9966	>0,9999
	high Glc medium vs. heme (high Glc medium)	No	0.997272	0.9989	>0,9999
	heme (low Glc medium) vs. heme (high Glc medium)	No	1.00593	0.9978	>0,9999
	5,90
	control (low Glc medium) vs. high Glc medium	No	0.972534	0.9871	>0,9999
	control (low Glc medium) vs. heme (low Glc medium)	No	0.933322	0.9686	>0,9999
	control (low Glc medium) vs. heme (high Glc medium)	No	0.937468	0.9705	>0,9999
	high Glc medium vs. heme (low Glc medium)	No	0.95968	0.9815	>0,9999
	high Glc medium vs. heme (high Glc medium)	No	0.963943	0.9835	>0,9999
	heme (low Glc medium) vs. heme (high Glc medium)	No	1.00444	0.998	>0,9999
	5,93
	control (low Glc medium) vs. high Glc medium	No	0.960485	0.9793	>0,9999
	control (low Glc medium) vs. heme (low Glc medium)	No	0.974175	0.9864	>0,9999
	control (low Glc medium) vs. heme (high Glc medium)	No	0.965619	0.982	>0,9999
	high Glc medium vs. heme (low Glc medium)	No	1.01425	0.9929	>0,9999
	high Glc medium vs. heme (high Glc medium)	No	1.00534	0.9973	>0,9999
	heme (low Glc medium) vs. heme (high Glc medium)	No	0.991217	0.9955	>0,9999
	5,96
	control (low Glc medium) vs. high Glc medium	No	0.976692	0.9891	>0,9999
	control (low Glc medium) vs. heme (low Glc medium)	No	1.00104	0.9995	>0,9999
	control (low Glc medium) vs. heme (high Glc medium)	No	0.993439	0.9969	>0,9999
	high Glc medium vs. heme (low Glc medium)	No	1.02492	0.9886	>0,9999
	high Glc medium vs. heme (high Glc medium)	No	1.01715	0.9921	>0,9999
	heme (low Glc medium) vs. heme (high Glc medium)	No	0.992411	0.9964	>0,9999
	5,99
	control (low Glc medium) vs. high Glc medium	No	0.996497	0.9986	>0,9999
	control (low Glc medium) vs. heme (low Glc medium)	No	0.923137	0.9679	>0,9999
	control (low Glc medium) vs. heme (high Glc medium)	No	0.927223	0.9696	>0,9999
	high Glc medium vs. heme (low Glc medium)	No	0.926382	0.9694	>0,9999
	high Glc medium vs. heme (high Glc medium)	No	0.930482	0.9711	>0,9999
	heme (low Glc medium) vs. heme (high Glc medium)	No	1.00443	0.9983	>0,9999
	6,02
	control (low Glc medium) vs. high Glc medium	No	0.955345	0.979	>0,9999
	control (low Glc medium) vs. heme (low Glc medium)	No	0.999655	0.9998	>0,9999
	control (low Glc medium) vs. heme (high Glc medium)	No	1.00259	0.9987	>0,9999
	high Glc medium vs. heme (low Glc medium)	No	1.04638	0.9791	>0,9999
	high Glc medium vs. heme (high Glc medium)	No	1.04945	0.9777	>0,9999
	heme (low Glc medium) vs. heme (high Glc medium)	No	1.00293	0.9986	>0,9999
	6,05
	control (low Glc medium) vs. high Glc medium	No	0.978442	0.9918	>0,9999
	control (low Glc medium) vs. heme (low Glc medium)	No	1.01836	0.993	>0,9999
	control (low Glc medium) vs. heme (high Glc medium)	No	1.00918	0.9965	>0,9999
	high Glc medium vs. heme (low Glc medium)	No	1.04079	0.9848	>0,9999
	high Glc medium vs. heme (high Glc medium)	No	1.03141	0.9883	>0,9999
	heme (low Glc medium) vs. heme (high Glc medium)	No	0.990987	0.9965	>0,9999
	6,08
	control (low Glc medium) vs. high Glc medium	No	0.954379	0.9818	>0,9999
	control (low Glc medium) vs. heme (low Glc medium)	No	0.970672	0.9883	>0,9999
	control (low Glc medium) vs. heme (high Glc medium)	No	0.964155	0.9857	>0,9999
	high Glc medium vs. heme (low Glc medium)	No	1.01707	0.9935	>0,9999
	high Glc medium vs. heme (high Glc medium)	No	1.01024	0.996	>0,9999
	heme (low Glc medium) vs. heme (high Glc medium)	No	0.993286	0.9975	>0,9999
	6,11
	control (low Glc medium) vs. high Glc medium	No	0.971026	0.9882	>0,9999
	control (low Glc medium) vs. heme (low Glc medium)	No	1.02461	0.9899	>0,9999
	control (low Glc medium) vs. heme (high Glc medium)	No	1.01826	0.9925	>0,9999
	high Glc medium vs. heme (low Glc medium)	No	1.05518	0.9781	>0,9999
	high Glc medium vs. heme (high Glc medium)	No	1.04864	0.9807	>0,9999
	heme (low Glc medium) vs. heme (high Glc medium)	No	0.993802	0.9974	>0,9999
	6,14
	control (low Glc medium) vs. high Glc medium	No	0.97676	0.9916	>0,9999
	control (low Glc medium) vs. heme (low Glc medium)	No	0.984431	0.9944	>0,9999
	control (low Glc medium) vs. heme (high Glc medium)	No	0.98759	0.9956	>0,9999
	high Glc medium vs. heme (low Glc medium)	No	1.00785	0.9972	>0,9999
	high Glc medium vs. heme (high Glc medium)	No	1.01109	0.9961	>0,9999
	heme (low Glc medium) vs. heme (high Glc medium)	No	1.00321	0.9989	>0,9999
	6,17
	control (low Glc medium) vs. high Glc medium	No	0.986058	0.9956	>0,9999
	control (low Glc medium) vs. heme (low Glc medium)	No	1.00025	0.9999	>0,9999
	control (low Glc medium) vs. heme (high Glc medium)	No	0.997465	0.9992	>0,9999
	high Glc medium vs. heme (low Glc medium)	No	1.0144	0.9955	>0,9999
	high Glc medium vs. heme (high Glc medium)	No	1.01157	0.9963	>0,9999
	heme (low Glc medium) vs. heme (high Glc medium)	No	0.997212	0.9991	>0,9999
	6,20
	control (low Glc medium) vs. high Glc medium	No	0.975395	0.9922	>0,9999
	control (low Glc medium) vs. heme (low Glc medium)	No	1	>0,9999	>0,9999
	control (low Glc medium) vs. heme (high Glc medium)	No	1.0057	0.9983	>0,9999
	high Glc medium vs. heme (low Glc medium)	No	1.02523	0.9923	>0,9999
	high Glc medium vs. heme (high Glc medium)	No	1.03107	0.9905	>0,9999
	heme (low Glc medium) vs. heme (high Glc medium)	No	1.0057	0.9982	>0,9999
	6,23
	control (low Glc medium) vs. high Glc medium	No	0.98394	0.9951	>0,9999
	control (low Glc medium) vs. heme (low Glc medium)	No	0.998394	0.9995	>0,9999
	control (low Glc medium) vs. heme (high Glc medium)	No	1.00107	0.9996	>0,9999
	high Glc medium vs. heme (low Glc medium)	No	1.01469	0.9956	>0,9999
	high Glc medium vs. heme (high Glc medium)	No	1.01741	0.9948	>0,9999
	heme (low Glc medium) vs. heme (high Glc medium)	No	1.00268	0.9992	>0,9999
	6,26
	control (low Glc medium) vs. high Glc medium	No	0.984222	0.9953	>0,9999
	control (low Glc medium) vs. heme (low Glc medium)	No	0.996192	0.9989	>0,9999
	control (low Glc medium) vs. heme (high Glc medium)	No	1.0019	0.9994	>0,9999
	high Glc medium vs. heme (low Glc medium)	No	1.01216	0.9964	>0,9999
	high Glc medium vs. heme (high Glc medium)	No	1.01797	0.9947	>0,9999
	heme (low Glc medium) vs. heme (high Glc medium)	No	1.00573	0.9983	>0,9999
	6,29
	control (low Glc medium) vs. high Glc medium	No	0.982604	0.9948	>0,9999
	control (low Glc medium) vs. heme (low Glc medium)	No	0.995923	0.9988	>0,9999
	control (low Glc medium) vs. heme (high Glc medium)	No	1	>0,9999	>0,9999
	high Glc medium vs. heme (low Glc medium)	No	1.01355	0.996	>0,9999
	high Glc medium vs. heme (high Glc medium)	No	1.0177	0.9948	>0,9999
	heme (low Glc medium) vs. heme (high Glc medium)	No	1.00409	0.9988	>0,9999
	6,32
	control (low Glc medium) vs. high Glc medium	No	0.985417	0.9955	>0,9999
	control (low Glc medium) vs. heme (low Glc medium)	No	0.99811	0.9994	>0,9999
	control (low Glc medium) vs. heme (high Glc medium)	No	1.00297	0.9992	>0,9999
	high Glc medium vs. heme (low Glc medium)	No	1.01288	0.9962	>0,9999
	high Glc medium vs. heme (high Glc medium)	No	1.01781	0.9947	>0,9999
	heme (low Glc medium) vs. heme (high Glc medium)	No	1.00487	0.9985	>0,9999
	6,35
	control (low Glc medium) vs. high Glc medium	No	0.984949	0.9953	>0,9999
	control (low Glc medium) vs. heme (low Glc medium)	No	1.02773	0.9915	>0,9999
	control (low Glc medium) vs. heme (high Glc medium)	No	1.0301	0.9907	>0,9999
	high Glc medium vs. heme (low Glc medium)	No	1.04343	0.9868	>0,9999
	high Glc medium vs. heme (high Glc medium)	No	1.04584	0.986	>0,9999
	heme (low Glc medium) vs. heme (high Glc medium)	No	1.00231	0.9992	>0,9999
	6,38
	control (low Glc medium) vs. high Glc medium	No	0.981156	0.9939	>0,9999
	control (low Glc medium) vs. heme (low Glc medium)	No	1.03442	0.9888	>0,9999
	control (low Glc medium) vs. heme (high Glc medium)	No	1.03392	0.989	>0,9999
	high Glc medium vs. heme (low Glc medium)	No	1.05429	0.9828	>0,9999
	high Glc medium vs. heme (high Glc medium)	No	1.05378	0.983	>0,9999
	heme (low Glc medium) vs. heme (high Glc medium)	No	0.999514	0.9998	>0,9999
	6,41
	control (low Glc medium) vs. high Glc medium	No	0.987431	0.9961	>0,9999
	control (low Glc medium) vs. heme (low Glc medium)	No	1.00131	0.9996	>0,9999
	control (low Glc medium) vs. heme (high Glc medium)	No	1.00367	0.9989	>0,9999
	high Glc medium vs. heme (low Glc medium)	No	1.01405	0.9956	>0,9999
	high Glc medium vs. heme (high Glc medium)	No	1.01644	0.9949	>0,9999
	heme (low Glc medium) vs. heme (high Glc medium)	No	1.00235	0.9993	>0,9999
	6,44
	control (low Glc medium) vs. high Glc medium	No	0.985214	0.9957	>0,9999
	control (low Glc medium) vs. heme (low Glc medium)	No	1.0052	0.9985	>0,9999
	control (low Glc medium) vs. heme (high Glc medium)	No	1.00821	0.9975	>0,9999
	high Glc medium vs. heme (low Glc medium)	No	1.02029	0.9941	>0,9999
	high Glc medium vs. heme (high Glc medium)	No	1.02335	0.9932	>0,9999
	heme (low Glc medium) vs. heme (high Glc medium)	No	1.003	0.999	>0,9999
	6,47
	control (low Glc medium) vs. high Glc medium	No	0.988066	0.9965	>0,9999
	control (low Glc medium) vs. heme (low Glc medium)	No	0.996114	0.9989	>0,9999
	control (low Glc medium) vs. heme (high Glc medium)	No	1	>0,9999	>0,9999
	high Glc medium vs. heme (low Glc medium)	No	1.00815	0.9976	>0,9999
	high Glc medium vs. heme (high Glc medium)	No	1.01208	0.9965	>0,9999
	heme (low Glc medium) vs. heme (high Glc medium)	No	1.0039	0.9989	>0,9999
	6,50
	control (low Glc medium) vs. high Glc medium	No	0.991427	0.9975	>0,9999
	control (low Glc medium) vs. heme (low Glc medium)	No	0.997511	0.9993	>0,9999
	control (low Glc medium) vs. heme (high Glc medium)	No	1.00277	0.9991	>0,9999
	high Glc medium vs. heme (low Glc medium)	No	1.00614	0.9982	>0,9999
	high Glc medium vs. heme (high Glc medium)	No	1.01144	0.9966	>0,9999
	heme (low Glc medium) vs. heme (high Glc medium)	No	1.00527	0.9985	>0,9999
	6,53
	control (low Glc medium) vs. high Glc medium	No	0.989527	0.9968	>0,9999
	control (low Glc medium) vs. heme (low Glc medium)	No	1.00403	0.9988	>0,9999
	control (low Glc medium) vs. heme (high Glc medium)	No	1.00994	0.997	>0,9999
	high Glc medium vs. heme (low Glc medium)	No	1.01465	0.9956	>0,9999
	high Glc medium vs. heme (high Glc medium)	No	1.02062	0.9938	>0,9999
	heme (low Glc medium) vs. heme (high Glc medium)	No	1.00588	0.9982	>0,9999
	6,56
	control (low Glc medium) vs. high Glc medium	No	0.993143	0.998	>0,9999
	control (low Glc medium) vs. heme (low Glc medium)	No	1.00219	0.9993	>0,9999
	control (low Glc medium) vs. heme (high Glc medium)	No	1.00219	0.9993	>0,9999
	high Glc medium vs. heme (low Glc medium)	No	1.00911	0.9973	>0,9999
	high Glc medium vs. heme (high Glc medium)	No	1.00911	0.9973	>0,9999
	heme (low Glc medium) vs. heme (high Glc medium)	No	1	>0,9999	>0,9999
	6,59
	control (low Glc medium) vs. high Glc medium	No	0.991949	0.9976	>0,9999
	control (low Glc medium) vs. heme (low Glc medium)	No	0.99528	0.9986	>0,9999
	control (low Glc medium) vs. heme (high Glc medium)	No	1.00194	0.9995	>0,9999
	high Glc medium vs. heme (low Glc medium)	No	1.00336	0.9991	>0,9999
	high Glc medium vs. heme (high Glc medium)	No	1.01008	0.9971	>0,9999
	heme (low Glc medium) vs. heme (high Glc medium)	No	1.00669	0.998	>0,9999
	6,62
	control (low Glc medium) vs. high Glc medium	No	0.993599	0.9981	>0,9999
	control (low Glc medium) vs. heme (low Glc medium)	No	0.994434	0.9984	>0,9999
	control (low Glc medium) vs. heme (high Glc medium)	No	1.00306	0.9991	>0,9999
	high Glc medium vs. heme (low Glc medium)	No	1.00084	0.9997	>0,9999
	high Glc medium vs. heme (high Glc medium)	No	1.00952	0.9973	>0,9999
	heme (low Glc medium) vs. heme (high Glc medium)	No	1.00868	0.9975	>0,9999
	6,65
	control (low Glc medium) vs. high Glc medium	No	0.993804	0.9981	>0,9999
	control (low Glc medium) vs. heme (low Glc medium)	No	1	>0,9999	>0,9999
	control (low Glc medium) vs. heme (high Glc medium)	No	1.00647	0.9981	>0,9999
	high Glc medium vs. heme (low Glc medium)	No	1.00623	0.9981	>0,9999
	high Glc medium vs. heme (high Glc medium)	No	1.01274	0.9961	>0,9999
	heme (low Glc medium) vs. heme (high Glc medium)	No	1.00647	0.998	>0,9999
	6,68
	control (low Glc medium) vs. high Glc medium	No	0.992864	0.9977	>0,9999
	control (low Glc medium) vs. heme (low Glc medium)	No	0.990571	0.997	>0,9999
	control (low Glc medium) vs. heme (high Glc medium)	No	0.999235	0.9998	>0,9999
	high Glc medium vs. heme (low Glc medium)	No	0.99769	0.9992	>0,9999
	high Glc medium vs. heme (high Glc medium)	No	1.00642	0.998	>0,9999
	heme (low Glc medium) vs. heme (high Glc medium)	No	1.00875	0.9972	>0,9999
	6,71
	control (low Glc medium) vs. high Glc medium	No	0.996885	0.9991	>0,9999
	control (low Glc medium) vs. heme (low Glc medium)	No	0.992731	0.9978	>0,9999
	control (low Glc medium) vs. heme (high Glc medium)	No	1.00234	0.9992	>0,9999
	high Glc medium vs. heme (low Glc medium)	No	0.995833	0.9987	>0,9999
	high Glc medium vs. heme (high Glc medium)	No	1.00547	0.9983	>0,9999
	heme (low Glc medium) vs. heme (high Glc medium)	No	1.00968	0.997	>0,9999
	6,74
	control (low Glc medium) vs. high Glc medium	No	0.993266	0.9975	>0,9999
	control (low Glc medium) vs. heme (low Glc medium)	No	1.00067	0.9998	>0,9999
	control (low Glc medium) vs. heme (high Glc medium)	No	1.00606	0.9978	>0,9999
	high Glc medium vs. heme (low Glc medium)	No	1.00746	0.9973	>0,9999
	high Glc medium vs. heme (high Glc medium)	No	1.01288	0.9953	>0,9999
	heme (low Glc medium) vs. heme (high Glc medium)	No	1.00538	0.998	>0,9999
	6,77
	control (low Glc medium) vs. high Glc medium	No	0.995428	0.9983	>0,9999
	control (low Glc medium) vs. heme (low Glc medium)	No	0.998694	0.9995	>0,9999
	control (low Glc medium) vs. heme (high Glc medium)	No	1.00653	0.9975	>0,9999
	high Glc medium vs. heme (low Glc medium)	No	1.00328	0.9988	>0,9999
	high Glc medium vs. heme (high Glc medium)	No	1.01115	0.9958	>0,9999
	heme (low Glc medium) vs. heme (high Glc medium)	No	1.00785	0.997	>0,9999
	6,80
	control (low Glc medium) vs. high Glc medium	No	0.995594	0.9981	>0,9999
	control (low Glc medium) vs. heme (low Glc medium)	No	0.964935	0.9845	>0,9999
	control (low Glc medium) vs. heme (high Glc medium)	No	0.973931	0.9885	>0,9999
	high Glc medium vs. heme (low Glc medium)	No	0.969205	0.9865	>0,9999
	high Glc medium vs. heme (high Glc medium)	No	0.978241	0.9905	>0,9999
	heme (low Glc medium) vs. heme (high Glc medium)	No	1.00932	0.996	>0,9999
	6,83
	control (low Glc medium) vs. high Glc medium	No	0.988928	0.9912	>0,9999
	control (low Glc medium) vs. heme (low Glc medium)	No	0.944228	0.9558	>0,9999
	control (low Glc medium) vs. heme (high Glc medium)	No	0.949149	0.9597	>0,9999
	high Glc medium vs. heme (low Glc medium)	No	0.9548	0.9646	>0,9999
	high Glc medium vs. heme (high Glc medium)	No	0.959776	0.9685	>0,9999
	heme (low Glc medium) vs. heme (high Glc medium)	No	1.00521	0.9961	>0,9999
	6,86
	control (low Glc medium) vs. high Glc medium	No	0.975396	0.9634	>0,9999
	control (low Glc medium) vs. heme (low Glc medium)	No	0.95134	0.9276	>0,9999
	control (low Glc medium) vs. heme (high Glc medium)	No	0.948606	0.9236	>0,9999
	high Glc medium vs. heme (low Glc medium)	No	0.975336	0.9641	>0,9999
	high Glc medium vs. heme (high Glc medium)	No	0.972534	0.9602	>0,9999
	heme (low Glc medium) vs. heme (high Glc medium)	No	0.997126	0.996	>0,9999
	6,89
	control (low Glc medium) vs. high Glc medium	No	0.982551	0.9531	>0,9999
	control (low Glc medium) vs. heme (low Glc medium)	No	0.907942	0.7553	>0,9999
	control (low Glc medium) vs. heme (high Glc medium)	No	0.913357	0.7697	>0,9999
	high Glc medium vs. heme (low Glc medium)	No	0.924066	0.8003	>0,9999
	high Glc medium vs. heme (high Glc medium)	No	0.929577	0.815	>0,9999
	heme (low Glc medium) vs. heme (high Glc medium)	No	1.00596	0.9849	>0,9999
	6,92
	control (low Glc medium) vs. high Glc medium	No	0.972661	0.9121	0.96
	control (low Glc medium) vs. heme (low Glc medium)	No	1.06045	0.8056	0.96
	control (low Glc medium) vs. heme (high Glc medium)	No	1.03411	0.8898	0.96
	high Glc medium vs. heme (low Glc medium)	No	1.09025	0.7215	0.96
	high Glc medium vs. heme (high Glc medium)	No	1.06318	0.8034	0.96
	heme (low Glc medium) vs. heme (high Glc medium)	No	0.975166	0.9143	0.96
	6,95
	control (low Glc medium) vs. high Glc medium	No	0.970796	0.9736	>0,9999
	control (low Glc medium) vs. heme (low Glc medium)	No	1.01947	0.9824	>0,9999
	control (low Glc medium) vs. heme (high Glc medium)	No	1.00708	0.9936	>0,9999
	high Glc medium vs. heme (low Glc medium)	No	1.05014	0.956	>0,9999
	high Glc medium vs. heme (high Glc medium)	No	1.03737	0.9673	>0,9999
	heme (low Glc medium) vs. heme (high Glc medium)	No	0.987847	0.9887	>0,9999
	6,98
	control (low Glc medium) vs. high Glc medium	No	0.978082	0.9855	>0,9999
	control (low Glc medium) vs. heme (low Glc medium)	No	0.993597	0.9958	>0,9999
	control (low Glc medium) vs. heme (high Glc medium)	No	0.989164	0.9928	>0,9999
	high Glc medium vs. heme (low Glc medium)	No	1.01586	0.9897	>0,9999
	high Glc medium vs. heme (high Glc medium)	No	1.01133	0.9926	>0,9999
	heme (low Glc medium) vs. heme (high Glc medium)	No	0.995538	0.9971	>0,9999
	7,01
	control (low Glc medium) vs. high Glc medium	No	0.980554	0.9889	>0,9999
	control (low Glc medium) vs. heme (low Glc medium)	No	0.969056	0.9823	>0,9999
	control (low Glc medium) vs. heme (high Glc medium)	No	0.971043	0.9835	>0,9999
	high Glc medium vs. heme (low Glc medium)	No	0.988274	0.9934	>0,9999
	high Glc medium vs. heme (high Glc medium)	No	0.990301	0.9945	>0,9999
	heme (low Glc medium) vs. heme (high Glc medium)	No	1.00205	0.9989	>0,9999
	7,04
	control (low Glc medium) vs. high Glc medium	No	0.902592	0.9331	>0,9999
	control (low Glc medium) vs. heme (low Glc medium)	No	0.859392	0.9036	>0,9999
	control (low Glc medium) vs. heme (high Glc medium)	No	0.862469	0.9057	>0,9999
	high Glc medium vs. heme (low Glc medium)	No	0.952137	0.9704	>0,9999
	high Glc medium vs. heme (high Glc medium)	No	0.955547	0.9724	>0,9999
	heme (low Glc medium) vs. heme (high Glc medium)	No	1.00358	0.9979	>0,9999
	7,07
	control (low Glc medium) vs. high Glc medium	No	0.994258	0.9949	>0,9999
	control (low Glc medium) vs. heme (low Glc medium)	No	0.873667	0.8757	>0,9999
	control (low Glc medium) vs. heme (high Glc medium)	No	0.872847	0.8744	>0,9999
	high Glc medium vs. heme (low Glc medium)	No	0.878713	0.8807	>0,9999
	high Glc medium vs. heme (high Glc medium)	No	0.877888	0.8795	>0,9999
	heme (low Glc medium) vs. heme (high Glc medium)	No	0.999061	0.9987	>0,9999
	7,10
L-histidine	control (low Glc medium) vs. high Glc medium	No	0.986099	0.987	>0,9999
L-histidine	control (low Glc medium) vs. heme (low Glc medium)	No	0.857776	0.8675	>0,9999
L-histidine	control (low Glc medium) vs. heme (high Glc medium)	No	0.841964	0.8529	>0,9999
L-histidine	high Glc medium vs. heme (low Glc medium)	No	0.869868	0.8803	>0,9999
L-histidine	high Glc medium vs. heme (high Glc medium)	No	0.853833	0.8657	>0,9999
L-histidine	heme (low Glc medium) vs. heme (high Glc medium)	No	0.981566	0.9852	>0,9999
	7,13
	control (low Glc medium) vs. high Glc medium	No	0.93368	0.9172	>0,9999
	control (low Glc medium) vs. heme (low Glc medium)	No	0.740572	0.6848	>0,9999
	control (low Glc medium) vs. heme (high Glc medium)	No	0.735371	0.6787	>0,9999
	high Glc medium vs. heme (low Glc medium)	No	0.793175	0.7626	>0,9999
	high Glc medium vs. heme (high Glc medium)	No	0.787604	0.7563	>0,9999
	heme (low Glc medium) vs. heme (high Glc medium)	No	0.992976	0.9934	>0,9999
	7,16
indoxyl	control (low Glc medium) vs. high Glc medium	No	1.11393	0.851	>0,9999
indoxyl	control (low Glc medium) vs. heme (low Glc medium)	No	0.865015	0.8245	>0,9999
indoxyl	control (low Glc medium) vs. heme (high Glc medium)	No	0.882972	0.8475	>0,9999
indoxyl	high Glc medium vs. heme (low Glc medium)	No	0.776543	0.682	>0,9999
indoxyl	high Glc medium vs. heme (high Glc medium)	No	0.792663	0.7038	>0,9999
indoxyl	heme (low Glc medium) vs. heme (high Glc medium)	No	1.02076	0.9765	>0,9999
	7,19
L-tyrosine+L-tryptophane	control (low Glc medium) vs. high Glc medium	No	0.989985	0.9667	>0,9999
L-tyrosine+L-tryptophane	control (low Glc medium) vs. heme (low Glc medium)	No	0.930874	0.7729	>0,9999
L-tyrosine+L-tryptophane	control (low Glc medium) vs. heme (high Glc medium)	No	0.931363	0.7745	>0,9999
L-tyrosine+L-tryptophane	high Glc medium vs. heme (low Glc medium)	No	0.940291	0.8051	>0,9999
L-tyrosine+L-tryptophane	high Glc medium vs. heme (high Glc medium)	No	0.940785	0.8066	>0,9999
L-tyrosine+L-tryptophane	heme (low Glc medium) vs. heme (high Glc medium)	No	1.00052	0.9984	>0,9999
	7,22
	control (low Glc medium) vs. high Glc medium	No	0.961778	0.8651	0.9882
	control (low Glc medium) vs. heme (low Glc medium)	No	1.02095	0.9268	0.9882
	control (low Glc medium) vs. heme (high Glc medium)	No	1.03753	0.8684	0.9882
	high Glc medium vs. heme (low Glc medium)	No	1.06153	0.7935	0.9882
	high Glc medium vs. heme (high Glc medium)	No	1.07876	0.7371	0.9882
	heme (low Glc medium) vs. heme (high Glc medium)	No	1.01624	0.9411	0.9882
	7,25
	control (low Glc medium) vs. high Glc medium	No	0.975731	0.9602	>0,9999
	control (low Glc medium) vs. heme (low Glc medium)	No	1.09411	0.8469	>0,9999
	control (low Glc medium) vs. heme (high Glc medium)	No	1.03021	0.9511	>0,9999
	high Glc medium vs. heme (low Glc medium)	No	1.12132	0.8081	>0,9999
	high Glc medium vs. heme (high Glc medium)	No	1.05584	0.9115	>0,9999
	heme (low Glc medium) vs. heme (high Glc medium)	No	0.941603	0.8952	>0,9999
	7,28
	control (low Glc medium) vs. high Glc medium	No	0.964602	0.9257	>0,9999
	control (low Glc medium) vs. heme (low Glc medium)	No	1.05387	0.8863	>0,9999
	control (low Glc medium) vs. heme (high Glc medium)	No	1.03617	0.9239	>0,9999
	high Glc medium vs. heme (low Glc medium)	No	1.09254	0.8132	>0,9999
	high Glc medium vs. heme (high Glc medium)	No	1.07419	0.8502	>0,9999
	heme (low Glc medium) vs. heme (high Glc medium)	No	0.983206	0.9621	>0,9999
	7,31
	control (low Glc medium) vs. high Glc medium	No	0.973788	0.9303	>0,9999
	control (low Glc medium) vs. heme (low Glc medium)	No	1.02225	0.9409	>0,9999
	control (low Glc medium) vs. heme (high Glc medium)	No	1.01463	0.9615	>0,9999
	high Glc medium vs. heme (low Glc medium)	No	1.04977	0.8716	>0,9999
	high Glc medium vs. heme (high Glc medium)	No	1.04194	0.892	>0,9999
	heme (low Glc medium) vs. heme (high Glc medium)	No	0.992546	0.9794	>0,9999
	7,34
L-phenylalanine	control (low Glc medium) vs. high Glc medium	No	0.97804	0.7806	0.9836
L-phenylalanine	control (low Glc medium) vs. heme (low Glc medium)	No	0.938286	0.4333	0.9729
L-phenylalanine	control (low Glc medium) vs. heme (high Glc medium)	No	0.938767	0.4368	0.9729
L-phenylalanine	high Glc medium vs. heme (low Glc medium)	No	0.959354	0.6136	0.9729
L-phenylalanine	high Glc medium vs. heme (high Glc medium)	No	0.959846	0.6177	0.9729
L-phenylalanine	heme (low Glc medium) vs. heme (high Glc medium)	No	1.00051	0.9953	>0,9999
	7,37
L-phenylalanine	control (low Glc medium) vs. high Glc medium	No	0.960892	0.8217	0.8721
L-phenylalanine	control (low Glc medium) vs. heme (low Glc medium)	No	1.07715	0.6569	0.8721
L-phenylalanine	control (low Glc medium) vs. heme (high Glc medium)	No	1.03716	0.8306	0.8721
L-phenylalanine	high Glc medium vs. heme (low Glc medium)	No	1.12099	0.5031	0.8721
L-phenylalanine	high Glc medium vs. heme (high Glc medium)	No	1.07937	0.6604	0.8721
L-phenylalanine	heme (low Glc medium) vs. heme (high Glc medium)	No	0.962872	0.8179	0.8721
	7,40
L-phenylalanine	control (low Glc medium) vs. high Glc medium	No	0.967824	0.8059	>0,9999
L-phenylalanine	control (low Glc medium) vs. heme (low Glc medium)	No	1.01228	0.9251	>0,9999
L-phenylalanine	control (low Glc medium) vs. heme (high Glc medium)	No	0.996128	0.9768	>0,9999
L-phenylalanine	high Glc medium vs. heme (low Glc medium)	No	1.04594	0.734	>0,9999
L-phenylalanine	high Glc medium vs. heme (high Glc medium)	No	1.02925	0.8284	>0,9999
L-phenylalanine	heme (low Glc medium) vs. heme (high Glc medium)	No	0.984041	0.9021	>0,9999
	7,43
L-phenylalanine	control (low Glc medium) vs. high Glc medium	No	0.979146	0.8499	>0,9999
L-phenylalanine	control (low Glc medium) vs. heme (low Glc medium)	No	0.887095	0.3049	0.6387
L-phenylalanine	control (low Glc medium) vs. heme (high Glc medium)	No	0.887656	0.3073	0.6387
L-phenylalanine	high Glc medium vs. heme (low Glc medium)	No	0.905989	0.4027	0.6387
L-phenylalanine	high Glc medium vs. heme (high Glc medium)	No	0.906561	0.4055	0.6387
L-phenylalanine	heme (low Glc medium) vs. heme (high Glc medium)	No	1.00063	0.9959	>0,9999
	7,46
	control (low Glc medium) vs. high Glc medium	No	0.942223	0.799	0.8389
	control (low Glc medium) vs. heme (low Glc medium)	No	1.22048	0.3312	0.6989
	control (low Glc medium) vs. heme (high Glc medium)	No	1.16201	0.4753	0.7486
	high Glc medium vs. heme (low Glc medium)	No	1.29532	0.2201	0.6989
	high Glc medium vs. heme (high Glc medium)	No	1.23326	0.3328	0.6989
	heme (low Glc medium) vs. heme (high Glc medium)	No	0.952092	0.7965	0.8389
	7,49
	control (low Glc medium) vs. high Glc medium	No	0.943308	0.9577	>0,9999
	control (low Glc medium) vs. heme (low Glc medium)	No	1.0124	0.9907	>0,9999
	control (low Glc medium) vs. heme (high Glc medium)	No	0.989771	0.9924	>0,9999
	high Glc medium vs. heme (low Glc medium)	No	1.07325	0.9484	>0,9999
	high Glc medium vs. heme (high Glc medium)	No	1.04926	0.9654	>0,9999
	heme (low Glc medium) vs. heme (high Glc medium)	No	0.977644	0.9831	>0,9999
	7,52
L-tryptophane	control (low Glc medium) vs. high Glc medium	No	0.958228	0.9665	>0,9999
L-tryptophane	control (low Glc medium) vs. heme (low Glc medium)	No	0.970901	0.9767	>0,9999
L-tryptophane	control (low Glc medium) vs. heme (high Glc medium)	No	0.959749	0.9677	>0,9999
L-tryptophane	high Glc medium vs. heme (low Glc medium)	No	1.01323	0.9898	>0,9999
L-tryptophane	high Glc medium vs. heme (high Glc medium)	No	1.00159	0.9987	>0,9999
L-tryptophane	heme (low Glc medium) vs. heme (high Glc medium)	No	0.988513	0.9911	>0,9999
	7,55
	control (low Glc medium) vs. high Glc medium	No	0.979092	0.9718	>0,9999
	control (low Glc medium) vs. heme (low Glc medium)	No	1.01314	0.9821	>0,9999
	control (low Glc medium) vs. heme (high Glc medium)	No	0.996416	0.995	>0,9999
	high Glc medium vs. heme (low Glc medium)	No	1.03478	0.9539	>0,9999
	high Glc medium vs. heme (high Glc medium)	No	1.01769	0.9768	>0,9999
	heme (low Glc medium) vs. heme (high Glc medium)	No	0.983491	0.9771	>0,9999
	7,58
	control (low Glc medium) vs. high Glc medium	No	0.961024	0.968	>0,9999
	control (low Glc medium) vs. heme (low Glc medium)	No	1.02067	0.9829	>0,9999
	control (low Glc medium) vs. heme (high Glc medium)	No	1.00591	0.9951	>0,9999
	high Glc medium vs. heme (low Glc medium)	No	1.06206	0.951	>0,9999
	high Glc medium vs. heme (high Glc medium)	No	1.0467	0.9632	>0,9999
	heme (low Glc medium) vs. heme (high Glc medium)	No	0.985535	0.9878	>0,9999
	7,61
	control (low Glc medium) vs. high Glc medium	No	0.959298	0.9698	>0,9999
	control (low Glc medium) vs. heme (low Glc medium)	No	1.03401	0.9748	>0,9999
	control (low Glc medium) vs. heme (high Glc medium)	No	1.02019	0.9851	>0,9999
	high Glc medium vs. heme (low Glc medium)	No	1.07788	0.9447	>0,9999
	high Glc medium vs. heme (high Glc medium)	No	1.06347	0.9549	>0,9999
	heme (low Glc medium) vs. heme (high Glc medium)	No	0.986631	0.9898	>0,9999
	7,64
	control (low Glc medium) vs. high Glc medium	No	0.960598	0.9717	>0,9999
	control (low Glc medium) vs. heme (low Glc medium)	No	1.01676	0.988	>0,9999
	control (low Glc medium) vs. heme (high Glc medium)	No	1.00849	0.9939	>0,9999
	high Glc medium vs. heme (low Glc medium)	No	1.05846	0.9597	>0,9999
	high Glc medium vs. heme (high Glc medium)	No	1.04986	0.9656	>0,9999
	heme (low Glc medium) vs. heme (high Glc medium)	No	0.991871	0.9941	>0,9999
	7,67
	control (low Glc medium) vs. high Glc medium	No	0.961834	0.9737	>0,9999
	control (low Glc medium) vs. heme (low Glc medium)	No	1.02978	0.9795	>0,9999
	control (low Glc medium) vs. heme (high Glc medium)	No	1.01418	0.9903	>0,9999
	high Glc medium vs. heme (low Glc medium)	No	1.07064	0.9532	>0,9999
	high Glc medium vs. heme (high Glc medium)	No	1.05442	0.964	>0,9999
	heme (low Glc medium) vs. heme (high Glc medium)	No	0.984854	0.9892	>0,9999
	7,70
	control (low Glc medium) vs. high Glc medium	No	0.960886	0.9755	>0,9999
	control (low Glc medium) vs. heme (low Glc medium)	No	1.01101	0.9931	>0,9999
	control (low Glc medium) vs. heme (high Glc medium)	No	1.00168	0.9989	>0,9999
	high Glc medium vs. heme (low Glc medium)	No	1.05216	0.9686	>0,9999
	high Glc medium vs. heme (high Glc medium)	No	1.04246	0.9744	>0,9999
	heme (low Glc medium) vs. heme (high Glc medium)	No	0.990776	0.9942	>0,9999
	7,73
L-tryptophane	control (low Glc medium) vs. high Glc medium	No	0.97351	0.9772	>0,9999
L-tryptophane	control (low Glc medium) vs. heme (low Glc medium)	No	0.986755	0.9886	>0,9999
L-tryptophane	control (low Glc medium) vs. heme (high Glc medium)	No	0.982025	0.9844	>0,9999
L-tryptophane	high Glc medium vs. heme (low Glc medium)	No	1.01361	0.9886	>0,9999
L-tryptophane	high Glc medium vs. heme (high Glc medium)	No	1.00875	0.9928	>0,9999
L-tryptophane	heme (low Glc medium) vs. heme (high Glc medium)	No	0.995206	0.9957	>0,9999
	7,76
	control (low Glc medium) vs. high Glc medium	No	0.960656	0.9608	>0,9999
	control (low Glc medium) vs. heme (low Glc medium)	No	0.989344	0.9893	>0,9999
	control (low Glc medium) vs. heme (high Glc medium)	No	0.981967	0.982	>0,9999
	high Glc medium vs. heme (low Glc medium)	No	1.02986	0.9715	>0,9999
	high Glc medium vs. heme (high Glc medium)	No	1.02218	0.9788	>0,9999
	heme (low Glc medium) vs. heme (high Glc medium)	No	0.992543	0.9927	>0,9999
	7,79
	control (low Glc medium) vs. high Glc medium	No	1.00419	0.9974	>0,9999
	control (low Glc medium) vs. heme (low Glc medium)	No	0.978794	0.9864	>0,9999
	control (low Glc medium) vs. heme (high Glc medium)	No	0.970286	0.981	>0,9999
	high Glc medium vs. heme (low Glc medium)	No	0.974709	0.9838	>0,9999
	high Glc medium vs. heme (high Glc medium)	No	0.966237	0.9784	>0,9999
	heme (low Glc medium) vs. heme (high Glc medium)	No	0.991308	0.9946	>0,9999
	7,82
	control (low Glc medium) vs. high Glc medium	No	0.945949	0.964	>0,9999
	control (low Glc medium) vs. heme (low Glc medium)	No	0.977916	0.9853	>0,9999
	control (low Glc medium) vs. heme (high Glc medium)	No	0.994876	0.9965	>0,9999
	high Glc medium vs. heme (low Glc medium)	No	1.03379	0.9787	>0,9999
	high Glc medium vs. heme (high Glc medium)	No	1.05172	0.9675	>0,9999
	heme (low Glc medium) vs. heme (high Glc medium)	No	1.01734	0.9887	>0,9999
	7,85
	control (low Glc medium) vs. high Glc medium	No	0.932201	0.9549	>0,9999
	control (low Glc medium) vs. heme (low Glc medium)	No	0.971048	0.9807	>0,9999
	control (low Glc medium) vs. heme (high Glc medium)	No	0.951625	0.9678	>0,9999
	high Glc medium vs. heme (low Glc medium)	No	1.04167	0.9742	>0,9999
	high Glc medium vs. heme (high Glc medium)	No	1.02084	0.9871	>0,9999
	heme (low Glc medium) vs. heme (high Glc medium)	No	0.979997	0.9871	>0,9999
	7,88
	control (low Glc medium) vs. high Glc medium	No	0.936018	0.957	>0,9999
	control (low Glc medium) vs. heme (low Glc medium)	No	0.964683	0.9762	>0,9999
	control (low Glc medium) vs. heme (high Glc medium)	No	0.939526	0.9594	>0,9999
	high Glc medium vs. heme (low Glc medium)	No	1.03062	0.9807	>0,9999
	high Glc medium vs. heme (high Glc medium)	No	1.00375	0.9976	>0,9999
	heme (low Glc medium) vs. heme (high Glc medium)	No	0.973922	0.9831	>0,9999
	7,91
	control (low Glc medium) vs. high Glc medium	No	0.759117	0.8128	>0,9999
	control (low Glc medium) vs. heme (low Glc medium)	No	0.79196	0.8379	>0,9999
	control (low Glc medium) vs. heme (high Glc medium)	No	0.786366	0.8336	>0,9999
	high Glc medium vs. heme (low Glc medium)	No	1.04326	0.9742	>0,9999
	high Glc medium vs. heme (high Glc medium)	No	1.03589	0.9787	>0,9999
	heme (low Glc medium) vs. heme (high Glc medium)	No	0.992936	0.9956	>0,9999
	7,94
	control (low Glc medium) vs. high Glc medium	No	0.916071	0.9232	>0,9999
	control (low Glc medium) vs. heme (low Glc medium)	No	0.713839	0.7437	>0,9999
	control (low Glc medium) vs. heme (high Glc medium)	No	0.70375	0.735	>0,9999
	high Glc medium vs. heme (low Glc medium)	No	0.77924	0.8177	>0,9999
	high Glc medium vs. heme (high Glc medium)	No	0.768226	0.8087	>0,9999
	heme (low Glc medium) vs. heme (high Glc medium)	No	0.985866	0.9908	>0,9999
	7,97
	control (low Glc medium) vs. high Glc medium	No	1.0321	0.9736	>0,9999
	control (low Glc medium) vs. heme (low Glc medium)	No	1.00973	0.9925	>0,9999
	control (low Glc medium) vs. heme (high Glc medium)	No	1.01167	0.9906	>0,9999
	high Glc medium vs. heme (low Glc medium)	No	0.978322	0.9811	>0,9999
	high Glc medium vs. heme (high Glc medium)	No	0.980207	0.983	>0,9999
	heme (low Glc medium) vs. heme (high Glc medium)	No	1.00193	0.9981	>0,9999
	8,00
	control (low Glc medium) vs. high Glc medium	No	1.16864	0.8615	>0,9999
	control (low Glc medium) vs. heme (low Glc medium)	No	1.17258	0.8583	>0,9999
	control (low Glc medium) vs. heme (high Glc medium)	No	1.12032	0.9012	>0,9999
	high Glc medium vs. heme (low Glc medium)	No	1.00338	0.9967	>0,9999
	high Glc medium vs. heme (high Glc medium)	No	0.95865	0.9599	>0,9999
	heme (low Glc medium) vs. heme (high Glc medium)	No	0.955425	0.9566	>0,9999
	8,03
	control (low Glc medium) vs. high Glc medium	No	1.00649	0.9937	>0,9999
	control (low Glc medium) vs. heme (low Glc medium)	No	0.983779	0.9836	>0,9999
	control (low Glc medium) vs. heme (high Glc medium)	No	0.978913	0.9786	>0,9999
	high Glc medium vs. heme (low Glc medium)	No	0.977438	0.9773	>0,9999
	high Glc medium vs. heme (high Glc medium)	No	0.972603	0.9723	>0,9999
	heme (low Glc medium) vs. heme (high Glc medium)	No	0.995054	0.995	>0,9999
	8,06
	control (low Glc medium) vs. high Glc medium	No	0.948276	0.9536	>0,9999
	control (low Glc medium) vs. heme (low Glc medium)	No	0.981851	0.9837	>0,9999
	control (low Glc medium) vs. heme (high Glc medium)	No	0.96098	0.9652	>0,9999
	high Glc medium vs. heme (low Glc medium)	No	1.03541	0.9699	>0,9999
	high Glc medium vs. heme (high Glc medium)	No	1.0134	0.9884	>0,9999
	heme (low Glc medium) vs. heme (high Glc medium)	No	0.978743	0.9816	>0,9999
	8,09
	control (low Glc medium) vs. high Glc medium	No	0.966834	0.9747	>0,9999
	control (low Glc medium) vs. heme (low Glc medium)	No	0.937933	0.9527	>0,9999
	control (low Glc medium) vs. heme (high Glc medium)	No	0.923856	0.942	>0,9999
	high Glc medium vs. heme (low Glc medium)	No	0.970108	0.978	>0,9999
	high Glc medium vs. heme (high Glc medium)	No	0.955548	0.9673	>0,9999
	heme (low Glc medium) vs. heme (high Glc medium)	No	0.984991	0.9893	>0,9999
	8,12
	control (low Glc medium) vs. high Glc medium	No	1.00195	0.9984	>0,9999
	control (low Glc medium) vs. heme (low Glc medium)	No	0.980888	0.9849	>0,9999
	control (low Glc medium) vs. heme (high Glc medium)	No	0.97051	0.9767	>0,9999
	high Glc medium vs. heme (low Glc medium)	No	0.978977	0.9833	>0,9999
	high Glc medium vs. heme (high Glc medium)	No	0.968619	0.9751	>0,9999
	heme (low Glc medium) vs. heme (high Glc medium)	No	0.98942	0.9918	>0,9999
	8,15
	control (low Glc medium) vs. high Glc medium	No	0.987005	0.9899	>0,9999
	control (low Glc medium) vs. heme (low Glc medium)	No	1.06791	0.947	>0,9999
	control (low Glc medium) vs. heme (high Glc medium)	No	1.00713	0.9945	>0,9999
	high Glc medium vs. heme (low Glc medium)	No	1.08197	0.937	>0,9999
	high Glc medium vs. heme (high Glc medium)	No	1.02039	0.9844	>0,9999
	heme (low Glc medium) vs. heme (high Glc medium)	No	0.943081	0.9525	>0,9999
	8,18
	control (low Glc medium) vs. high Glc medium	No	0.898905	0.902	>0,9999
	control (low Glc medium) vs. heme (low Glc medium)	No	0.937658	0.9394	>0,9999
	control (low Glc medium) vs. heme (high Glc medium)	No	0.956192	0.9577	>0,9999
	high Glc medium vs. heme (low Glc medium)	No	1.04311	0.9624	>0,9999
	high Glc medium vs. heme (high Glc medium)	No	1.06373	0.9442	>0,9999
	heme (low Glc medium) vs. heme (high Glc medium)	No	1.01977	0.9817	>0,9999
	8,21
	control (low Glc medium) vs. high Glc medium	No	0.983457	0.9764	>0,9999
	control (low Glc medium) vs. heme (low Glc medium)	No	0.958928	0.942	>0,9999
	control (low Glc medium) vs. heme (high Glc medium)	No	1.03708	0.9466	>0,9999
	high Glc medium vs. heme (low Glc medium)	No	0.975058	0.9656	>0,9999
	high Glc medium vs. heme (high Glc medium)	No	1.05452	0.9231	>0,9999
	heme (low Glc medium) vs. heme (high Glc medium)	No	1.0815	0.8889	>0,9999
	8,24
	control (low Glc medium) vs. high Glc medium	No	0.913256	0.8854	>0,9999
	control (low Glc medium) vs. heme (low Glc medium)	No	1.05009	0.9331	>0,9999
	control (low Glc medium) vs. heme (high Glc medium)	No	1.03238	0.9566	>0,9999
	high Glc medium vs. heme (low Glc medium)	No	1.14983	0.8195	>0,9999
	high Glc medium vs. heme (high Glc medium)	No	1.13043	0.8426	>0,9999
	heme (low Glc medium) vs. heme (high Glc medium)	No	0.98313	0.9764	>0,9999
	8,27
	control (low Glc medium) vs. high Glc medium	No	0.995974	0.9959	>0,9999
	control (low Glc medium) vs. heme (low Glc medium)	No	1.10467	0.8946	>0,9999
	control (low Glc medium) vs. heme (high Glc medium)	No	1.02013	0.9797	>0,9999
	high Glc medium vs. heme (low Glc medium)	No	1.10914	0.8905	>0,9999
	high Glc medium vs. heme (high Glc medium)	No	1.02425	0.9757	>0,9999
	heme (low Glc medium) vs. heme (high Glc medium)	No	0.923469	0.9147	>0,9999
	8,30
	control (low Glc medium) vs. high Glc medium	No	0.979718	0.9815	>0,9999
	control (low Glc medium) vs. heme (low Glc medium)	No	1.1164	0.8932	>0,9999
	control (low Glc medium) vs. heme (high Glc medium)	No	1.11464	0.8952	>0,9999
	high Glc medium vs. heme (low Glc medium)	No	1.13951	0.8748	>0,9999
	high Glc medium vs. heme (high Glc medium)	No	1.13771	0.8768	>0,9999
	heme (low Glc medium) vs. heme (high Glc medium)	No	0.99842	0.998	>0,9999
	8,33
	control (low Glc medium) vs. high Glc medium	No	0.973118	0.9758	>0,9999
	control (low Glc medium) vs. heme (low Glc medium)	No	1.12634	0.8857	>0,9999
	control (low Glc medium) vs. heme (high Glc medium)	No	1.11022	0.9007	>0,9999
	high Glc medium vs. heme (low Glc medium)	No	1.15746	0.8618	>0,9999
	high Glc medium vs. heme (high Glc medium)	No	1.14088	0.8768	>0,9999
	heme (low Glc medium) vs. heme (high Glc medium)	No	0.98568	0.9848	>0,9999
	8,36
	control (low Glc medium) vs. high Glc medium	No	0.961821	0.9572	>0,9999
	control (low Glc medium) vs. heme (low Glc medium)	No	1.10059	0.8896	>0,9999
	control (low Glc medium) vs. heme (high Glc medium)	No	1.05874	0.9356	>0,9999
	high Glc medium vs. heme (low Glc medium)	No	1.14427	0.8474	>0,9999
	high Glc medium vs. heme (high Glc medium)	No	1.10076	0.8931	>0,9999
	heme (low Glc medium) vs. heme (high Glc medium)	No	0.961975	0.9537	>0,9999
	8,39
	control (low Glc medium) vs. high Glc medium	No	0.977358	0.9756	>0,9999
	control (low Glc medium) vs. heme (low Glc medium)	No	1.14943	0.8404	>0,9999
	control (low Glc medium) vs. heme (high Glc medium)	No	1.12226	0.8691	>0,9999
	high Glc medium vs. heme (low Glc medium)	No	1.17606	0.8165	>0,9999
	high Glc medium vs. heme (high Glc medium)	No	1.14826	0.8451	>0,9999
	heme (low Glc medium) vs. heme (high Glc medium)	No	0.976362	0.9708	>0,9999
	8,42
	control (low Glc medium) vs. high Glc medium	No	0.957722	0.9604	>0,9999
	control (low Glc medium) vs. heme (low Glc medium)	No	1.20966	0.8044	>0,9999
	control (low Glc medium) vs. heme (high Glc medium)	No	1.19068	0.8214	>0,9999
	high Glc medium vs. heme (low Glc medium)	No	1.26306	0.7663	>0,9999
	high Glc medium vs. heme (high Glc medium)	No	1.24324	0.783	>0,9999
	heme (low Glc medium) vs. heme (high Glc medium)	No	0.984308	0.9826	>0,9999
	8,45
Formate	control (low Glc medium) vs. high Glc medium	No	0.942088	0.9424	>0,9999
Formate	control (low Glc medium) vs. heme (low Glc medium)	No	1.17537	0.8267	>0,9999
Formate	control (low Glc medium) vs. heme (high Glc medium)	No	1.15416	0.8474	>0,9999
Formate	high Glc medium vs. heme (low Glc medium)	No	1.24762	0.7709	>0,9999
Formate	high Glc medium vs. heme (high Glc medium)	No	1.22511	0.7912	>0,9999
Formate	heme (low Glc medium) vs. heme (high Glc medium)	No	0.981957	0.979	>0,9999
	8,48
	control (low Glc medium) vs. high Glc medium	No	0.944418	0.904	>0,9999
	control (low Glc medium) vs. heme (low Glc medium)	No	1.10556	0.8179	>0,9999
	control (low Glc medium) vs. heme (high Glc medium)	No	1.09482	0.8356	>0,9999
	high Glc medium vs. heme (low Glc medium)	No	1.17062	0.7257	>0,9999
	high Glc medium vs. heme (high Glc medium)	No	1.15925	0.7428	>0,9999
	heme (low Glc medium) vs. heme (high Glc medium)	No	0.990283	0.9819	>0,9999
	8,51
	control (low Glc medium) vs. high Glc medium	No	0.940901	0.949	>0,9999
	control (low Glc medium) vs. heme (low Glc medium)	No	1.23827	0.7961	>0,9999
	control (low Glc medium) vs. heme (high Glc medium)	No	1.20169	0.827	>0,9999
	high Glc medium vs. heme (low Glc medium)	No	1.31605	0.7472	>0,9999
	high Glc medium vs. heme (high Glc medium)	No	1.27717	0.7775	>0,9999
	heme (low Glc medium) vs. heme (high Glc medium)	No	0.970455	0.9683	>0,9999
	8,54
	control (low Glc medium) vs. high Glc medium	No	0.940098	0.9562	>0,9999
	control (low Glc medium) vs. heme (low Glc medium)	No	1.3403	0.7551	>0,9999
	control (low Glc medium) vs. heme (high Glc medium)	No	1.27362	0.802	>0,9999
	high Glc medium vs. heme (low Glc medium)	No	1.4257	0.7138	>0,9999
	high Glc medium vs. heme (high Glc medium)	No	1.35477	0.7599	>0,9999
	heme (low Glc medium) vs. heme (high Glc medium)	No	0.950249	0.9513	>0,9999
	8,57
	control (low Glc medium) vs. high Glc medium	No	0.951897	0.9693	>0,9999
	control (low Glc medium) vs. heme (low Glc medium)	No	1.31362	0.8012	>0,9999
	control (low Glc medium) vs. heme (high Glc medium)	No	1.25397	0.8384	>0,9999
	high Glc medium vs. heme (low Glc medium)	No	1.38	0.7716	>0,9999
	high Glc medium vs. heme (high Glc medium)	No	1.31733	0.8084	>0,9999
	heme (low Glc medium) vs. heme (high Glc medium)	No	0.954589	0.9618	>0,9999
	8,60
	control (low Glc medium) vs. high Glc medium	No	0.950178	0.9717	>0,9999
	control (low Glc medium) vs. heme (low Glc medium)	No	1.14875	0.9154	>0,9999
	control (low Glc medium) vs. heme (high Glc medium)	No	1.12163	0.9309	>0,9999
	high Glc medium vs. heme (low Glc medium)	No	1.20898	0.8873	>0,9999
	high Glc medium vs. heme (high Glc medium)	No	1.18044	0.9027	>0,9999
	heme (low Glc medium) vs. heme (high Glc medium)	No	0.976389	0.9845	>0,9999
	8,63
	control (low Glc medium) vs. high Glc medium	No	0.947127	0.9738	>0,9999
	control (low Glc medium) vs. heme (low Glc medium)	No	1.11459	0.9432	>0,9999
	control (low Glc medium) vs. heme (high Glc medium)	No	1.09527	0.9527	>0,9999
	high Glc medium vs. heme (low Glc medium)	No	1.17681	0.917	>0,9999
	high Glc medium vs. heme (high Glc medium)	No	1.15641	0.9266	>0,9999
	heme (low Glc medium) vs. heme (high Glc medium)	No	0.98267	0.9904	>0,9999
	8,66
	control (low Glc medium) vs. high Glc medium	No	0.944398	0.9729	>0,9999
	control (low Glc medium) vs. heme (low Glc medium)	No	1.10787	0.9473	>0,9999
	control (low Glc medium) vs. heme (high Glc medium)	No	1.08707	0.9574	>0,9999
	high Glc medium vs. heme (low Glc medium)	No	1.1731	0.9203	>0,9999
	high Glc medium vs. heme (high Glc medium)	No	1.15107	0.9304	>0,9999
	heme (low Glc medium) vs. heme (high Glc medium)	No	0.981217	0.9898	>0,9999
	8,69
	control (low Glc medium) vs. high Glc medium	No	0.942096	0.9756	>0,9999
	control (low Glc medium) vs. heme (low Glc medium)	No	1.09573	0.9597	>0,9999
	control (low Glc medium) vs. heme (high Glc medium)	No	1.07933	0.9667	>0,9999
	high Glc medium vs. heme (low Glc medium)	No	1.16308	0.9354	>0,9999
	high Glc medium vs. heme (high Glc medium)	No	1.14567	0.9423	>0,9999
	heme (low Glc medium) vs. heme (high Glc medium)	No	0.985027	0.9931	>0,9999
	8,72
	control (low Glc medium) vs. high Glc medium	No	0.948021	0.9789	>0,9999
	control (low Glc medium) vs. heme (low Glc medium)	No	1.05898	0.976	>0,9999
	control (low Glc medium) vs. heme (high Glc medium)	No	1.05178	0.979	>0,9999
	high Glc medium vs. heme (low Glc medium)	No	1.11704	0.9549	>0,9999
	high Glc medium vs. heme (high Glc medium)	No	1.10945	0.9579	>0,9999
	heme (low Glc medium) vs. heme (high Glc medium)	No	0.993204	0.997	>0,9999
	8,75
	control (low Glc medium) vs. high Glc medium	No	0.945767	0.978	>0,9999
	control (low Glc medium) vs. heme (low Glc medium)	No	1.04263	0.9827	>0,9999
	control (low Glc medium) vs. heme (high Glc medium)	No	1.03582	0.9855	>0,9999
	high Glc medium vs. heme (low Glc medium)	No	1.10241	0.9607	>0,9999
	high Glc medium vs. heme (high Glc medium)	No	1.09522	0.9635	>0,9999
	heme (low Glc medium) vs. heme (high Glc medium)	No	0.993474	0.9972	>0,9999
	8,78
	control (low Glc medium) vs. high Glc medium	No	0.9479	0.9794	>0,9999
	control (low Glc medium) vs. heme (low Glc medium)	No	1.0381	0.985	>0,9999
	control (low Glc medium) vs. heme (high Glc medium)	No	1.03233	0.9873	>0,9999
	high Glc medium vs. heme (low Glc medium)	No	1.09516	0.9645	>0,9999
	high Glc medium vs. heme (high Glc medium)	No	1.08907	0.9667	>0,9999
	heme (low Glc medium) vs. heme (high Glc medium)	No	0.994446	0.9978	>0,9999
	8,81
	control (low Glc medium) vs. high Glc medium	No	0.952015	0.9816	>0,9999
	control (low Glc medium) vs. heme (low Glc medium)	No	1.02282	0.9913	>0,9999
	control (low Glc medium) vs. heme (high Glc medium)	No	1.02175	0.9918	>0,9999
	high Glc medium vs. heme (low Glc medium)	No	1.07437	0.9729	>0,9999
	high Glc medium vs. heme (high Glc medium)	No	1.07325	0.9734	>0,9999
	heme (low Glc medium) vs. heme (high Glc medium)	No	0.998957	0.9996	>0,9999
	8,84
	control (low Glc medium) vs. high Glc medium	No	0.954128	0.9821	>0,9999
	control (low Glc medium) vs. heme (low Glc medium)	No	1.01626	0.9937	>0,9999
	control (low Glc medium) vs. heme (high Glc medium)	No	1.0148	0.9943	>0,9999
	high Glc medium vs. heme (low Glc medium)	No	1.06512	0.9758	>0,9999
	high Glc medium vs. heme (high Glc medium)	No	1.06359	0.9764	>0,9999
	heme (low Glc medium) vs. heme (high Glc medium)	No	0.998564	0.9994	>0,9999
	8,87
	control (low Glc medium) vs. high Glc medium	No	0.962442	0.986	>0,9999
	control (low Glc medium) vs. heme (low Glc medium)	No	1.01845	0.9932	>0,9999
	control (low Glc medium) vs. heme (high Glc medium)	No	1.0112	0.9959	>0,9999
	high Glc medium vs. heme (low Glc medium)	No	1.05819	0.9793	>0,9999
	high Glc medium vs. heme (high Glc medium)	No	1.05066	0.9819	>0,9999
	heme (low Glc medium) vs. heme (high Glc medium)	No	0.992883	0.9973	>0,9999
	8,90
	control (low Glc medium) vs. high Glc medium	No	0.961156	0.986	>0,9999
	control (low Glc medium) vs. heme (low Glc medium)	No	1.01762	0.9937	>0,9999
	control (low Glc medium) vs. heme (high Glc medium)	No	1.00858	0.9969	>0,9999
	high Glc medium vs. heme (low Glc medium)	No	1.05874	0.9797	>0,9999
	high Glc medium vs. heme (high Glc medium)	No	1.04934	0.9829	>0,9999
	heme (low Glc medium) vs. heme (high Glc medium)	No	0.991123	0.9968	>0,9999
	8,93
	control (low Glc medium) vs. high Glc medium	No	0.954624	0.983	>0,9999
	control (low Glc medium) vs. heme (low Glc medium)	No	0.996543	0.9987	>0,9999
	control (low Glc medium) vs. heme (high Glc medium)	No	0.99395	0.9978	>0,9999
	high Glc medium vs. heme (low Glc medium)	No	1.04391	0.9842	>0,9999
	high Glc medium vs. heme (high Glc medium)	No	1.0412	0.9852	>0,9999
	heme (low Glc medium) vs. heme (high Glc medium)	No	0.997398	0.999	>0,9999
	8,96
	control (low Glc medium) vs. high Glc medium	No	0.950839	0.9795	>0,9999
	control (low Glc medium) vs. heme (low Glc medium)	No	0.990051	0.9959	>0,9999
	control (low Glc medium) vs. heme (high Glc medium)	No	0.990441	0.996	>0,9999
	high Glc medium vs. heme (low Glc medium)	No	1.04124	0.9836	>0,9999
	high Glc medium vs. heme (high Glc medium)	No	1.04165	0.9835	>0,9999
	heme (low Glc medium) vs. heme (high Glc medium)	No	1.00039	0.9999	>0,9999
	8,99
	control (low Glc medium) vs. high Glc medium	No	0.94993	0.9827	>0,9999
	control (low Glc medium) vs. heme (low Glc medium)	No	1.00164	0.9994	>0,9999
	control (low Glc medium) vs. heme (high Glc medium)	No	1.00351	0.9988	>0,9999
	high Glc medium vs. heme (low Glc medium)	No	1.05443	0.9821	>0,9999
	high Glc medium vs. heme (high Glc medium)	No	1.0564	0.9814	>0,9999
	heme (low Glc medium) vs. heme (high Glc medium)	No	1.00187	0.9994	>0,9999
	9,02
	control (low Glc medium) vs. high Glc medium	No	0.961962	0.9871	>0,9999
	control (low Glc medium) vs. heme (low Glc medium)	No	0.995694	0.9986	>0,9999
	control (low Glc medium) vs. heme (high Glc medium)	No	0.993062	0.9976	>0,9999
	high Glc medium vs. heme (low Glc medium)	No	1.03507	0.9886	>0,9999
	high Glc medium vs. heme (high Glc medium)	No	1.03233	0.9895	>0,9999
	heme (low Glc medium) vs. heme (high Glc medium)	No	0.997357	0.9991	>0,9999
	9,05
	control (low Glc medium) vs. high Glc medium	No	0.966064	0.9887	>0,9999
	control (low Glc medium) vs. heme (low Glc medium)	No	1.00537	0.9982	>0,9999
	control (low Glc medium) vs. heme (high Glc medium)	No	1.00317	0.9989	>0,9999
	high Glc medium vs. heme (low Glc medium)	No	1.04069	0.9869	>0,9999
	high Glc medium vs. heme (high Glc medium)	No	1.03841	0.9876	>0,9999
	heme (low Glc medium) vs. heme (high Glc medium)	No	0.997814	0.9993	>0,9999
	9,08
	control (low Glc medium) vs. high Glc medium	No	0.967143	0.9894	>0,9999
	control (low Glc medium) vs. heme (low Glc medium)	No	0.997993	0.9993	>0,9999
	control (low Glc medium) vs. heme (high Glc medium)	No	0.993228	0.9978	>0,9999
	high Glc medium vs. heme (low Glc medium)	No	1.0319	0.99	>0,9999
	high Glc medium vs. heme (high Glc medium)	No	1.02697	0.9916	>0,9999
	heme (low Glc medium) vs. heme (high Glc medium)	No	0.995225	0.9985	>0,9999
	9,11
	control (low Glc medium) vs. high Glc medium	No	0.958187	0.9864	>0,9999
	control (low Glc medium) vs. heme (low Glc medium)	No	0.993991	0.9981	>0,9999
	control (low Glc medium) vs. heme (high Glc medium)	No	0.991487	0.9973	>0,9999
	high Glc medium vs. heme (low Glc medium)	No	1.03737	0.9884	>0,9999
	high Glc medium vs. heme (high Glc medium)	No	1.03475	0.9892	>0,9999
	heme (low Glc medium) vs. heme (high Glc medium)	No	0.997481	0.9992	>0,9999
	9,14
	control (low Glc medium) vs. high Glc medium	No	0.964036	0.9882	>0,9999
	control (low Glc medium) vs. heme (low Glc medium)	No	0.994755	0.9982	>0,9999
	control (low Glc medium) vs. heme (high Glc medium)	No	0.990759	0.997	>0,9999
	high Glc medium vs. heme (low Glc medium)	No	1.03187	0.99	>0,9999
	high Glc medium vs. heme (high Glc medium)	No	1.02772	0.9913	>0,9999
	heme (low Glc medium) vs. heme (high Glc medium)	No	0.995983	0.9987	>0,9999
	9,17
	control (low Glc medium) vs. high Glc medium	No	0.965071	0.989	>0,9999
	control (low Glc medium) vs. heme (low Glc medium)	No	0.994825	0.9983	>0,9999
	control (low Glc medium) vs. heme (high Glc medium)	No	0.996378	0.9989	>0,9999
	high Glc medium vs. heme (low Glc medium)	No	1.03083	0.9906	>0,9999
	high Glc medium vs. heme (high Glc medium)	No	1.03244	0.9901	>0,9999
	heme (low Glc medium) vs. heme (high Glc medium)	No	1.00156	0.9995	>0,9999
	9,20
	control (low Glc medium) vs. high Glc medium	No	0.959414	0.9872	>0,9999
	control (low Glc medium) vs. heme (low Glc medium)	No	0.988184	0.9962	>0,9999
	control (low Glc medium) vs. heme (high Glc medium)	No	0.987927	0.9961	>0,9999
	high Glc medium vs. heme (low Glc medium)	No	1.02999	0.991	>0,9999
	high Glc medium vs. heme (high Glc medium)	No	1.02972	0.991	>0,9999
	heme (low Glc medium) vs. heme (high Glc medium)	No	0.99974	>0,9999	>0,9999
	9,23
	control (low Glc medium) vs. high Glc medium	No	0.96331	0.9885	>0,9999
[truncated: 82 more rows]
